# Supplementary material for: Interphase chromosome conformation is specified by distinct folding programs inherited via mitotic chromosomes or through the cytoplasm
Source: bioRxiv. 2024 Sep 16:2024.09.16.613305. Preprint. [Version 1] doi: 10.1101/2024.09.16.613305 (PMC11429855; doi:10.1101/2024.09.16.613305)
Supplement: Supplement 1 [file media-1.xlsx]

## Sheet: Supplementary Table 1
Supplementary Table 1: Hi-C libraries
Sample	total	frac_unmapped	frac_single_sided_mapped	frac_mapped	frac_dups	total_nodups	frac_cis
ranGAP1-0-Ms-R1	744410350	8.25108	23.4578	68.2911	11.7399	420973266	95.9707
ranGAP1-0-Ms-R2	595377044	8.48977	24.5992	66.911	11.9633	327145953	94.4788
ranGAP1-0-Telo-R2	1219504975	7.97104	23.421	68.608	13.0554	677466046	92.5671
ranGAP1-0-Cyto-R1	1590928771	8.17967	22.7683	69.0521	12.6886	896703195	89.6867
ranGAP1-0-G1s-R1	1607292424	8.12873	30.0733	61.7979	17.5324	711476630	81.0301
ranGAP1-0-G1s-R2	1370471991	9.51707	27.581	62.9019	21.8593	562476953	83.297
ranGAP1-2-Ms-R1	721101246	8.18661	23.2597	68.5537	12.2844	405758748	95.5593
ranGAP1-2-Ms-R2	3469778655	8.55432	24.8745	66.5712	15.5644	1769821921	94.9676
ranGAP1-4-Cyto-R1	1404670538	8.10598	22.8424	69.0516	12.4719	794757960	88.2265
ranGAP1-4-Telo-R2	1173712728	7.90823	23.2639	68.8278	11.8485	668773629	92.9154
ranGAP1-7-G1s-R1	1624567184	7.84705	31.3599	60.7931	17.2933	706682570	74.8416
ranGAP1-7-G1s-R2	1298262259	8.50282	29.5448	61.9524	18.4327	564999470	77.4373
N93-0-G1s-R1	1407673211	7.99439	27.3863	64.6193	18.3116	651861714	86.6489
N93-0-G1s-R2	1120827299	6.82355	19.3031	73.8734	26.2668	533587432	87.0668
N93-7-G1s-R1	1377461420	8.88244	28.9129	62.2047	20.7132	571529296	75.7684
N93-7-G1s-R2	1498695252	6.92318	18.2245	74.8524	26.035	731622984	82.41
ranGAP1-0-10hR-R1	1325594053	8.67058	27.4915	63.8379	38.2024	339823225	87.6249
ranGAP1-0-10hR-R3	1592006879	7.90755	22.1185	69.974	21.2188	776185456	86.8261
ranGAP1-12-10hR-R1	1172247282	8.34296	28.9832	62.6739	28.5777	399691739	75.7298
ranGAP1-12-10hR-R3	1215392365	8.01745	23.4903	68.4923	11.9477	687239032	80.8723
ranGAP1-7-10hR-R1	1286529488	8.22363	28.4263	63.35	20.4255	552236979	79.7761
ranGAP1-7-10hR-R3	1283192487	8.49305	24.4582	67.0487	13.0719	692626659	84.473
Pooled samples	total	frac_unmapped	frac_single_sided_mapped	frac_mapped	frac_dups	total_nodups	frac_cis
ranGAP1-0-Ms-R1R2	1339787394	8.35715	23.965	67.6778	11.8392	748119219	95.3183
ranGAP1-0-Telo-R2	1219504975	7.97104	23.421	68.608	13.0554	677466046	92.5671
ranGAP1-0-Cyto-R1	1590928771	8.17967	22.7683	69.0521	12.6886	896703195	89.6867
ranGAP1-0-G1s-R1R2	2977764415	8.76769	28.9263	62.306	19.5238	1273953583	82.031
ranGAP1-2-Ms-R1R2	4190879901	8.49105	24.5966	66.9123	15.0001	2175580669	95.0779
ranGAP1-4-Cyto-R1	1404670538	8.10598	22.8424	69.0516	12.4719	794757960	88.2265
ranGAP1-4-Telo-R2	1173712728	7.90823	23.2639	68.8278	11.8485	668773629	92.9154
ranGAP1-7-G1s-R1R2	2922829443	8.13833	30.5537	61.308	17.7994	1271682040	75.9949
N93-0-G1s-R1R2	2528500510	7.47538	23.8032	68.7214	21.8379	1185449146	86.837
N93-7-G1s-R1R2	2876156672	7.86152	23.3434	68.7951	23.4863	1303152280	79.4972
ranGAP1-0-10hR-R1R3	2917600932	8.25423	24.5597	67.1861	28.9352	1116008681	87.0694
ranGAP1-12-10hR-R1R3	2387639647	8.17726	26.1871	65.6356	20.1124	1086930771	78.9813
ranGAP1-7-10hR-R1R3	2569721975	8.35816	26.4448	65.197	16.7535	1244863638	82.3894

## Sheet: Supplementary Table 2
Supplementary Table 2: ATACseq libraries
Sample	Total Sequences	total_deduplicated_percentage	basic_statistics	per_base_sequence_quality
mG_REP1_T1	111148741	54.5472	pass	pass
mG_REP1_T2	99015573	44.7232	pass	pass
mG_REP2_T1	184122208	45.8308	pass	pass
mM_REP1_T1	68416441	42.9923	pass	pass
mM_REP1_T2	96818274	50.2296	pass	pass
mM_REP2_T1	203149240	41.4144	pass	pass
pG_REP1_T1	99251548	49.5068	pass	pass
pG_REP1_T2	83318041	61.0856	pass	pass
pG_REP2_T1	147668618	54.4587	pass	pass
pM_REP1_T1	102136771	41.3977	pass	pass
pM_REP1_T2	119508804	50.051	pass	pass
pM_REP2_T1	165359016	41.3968	pass	pass
Pooled Sample	LIBRARY	READ_PAIRS_EXAMINED
mG	mG_REP1_T1 / mG_REP1_T2 / mG_REP2_T1	193618572
mM	mM_REP1_T1 / mM_REP1_T2 / mM_REP2_T1	154100839
pG	pG_REP1_T1 / pG_REP1_T2 / pG_REP2_T1	172826130
pM	pM_REP1_T1 / pM_REP1_T2 / pM_REP2_T1	163249425

## Sheet: Supplementary Table 3
Supplementary Table 3: Public datasets
Description	GEO	fastq
H3K4me3 cut&run	GSE214012: GSM6597766
H3K27me3 cut&run	GSE214012: GSM6597768
H3K27ac cut&run	GSE214012: GSM6597770
DLD1 CTCF cut&tag	GSE178593: GSM6245909
DLD1 RNAseq replicate 1	GSE132363: GSM3860900	SRR9214777
DLD1 RNAseq replicate 2	GSE132363: GSM3860901	SRR9214778
DLD1 RNAseq replicate 3	GSE132363: GSM3860902	SRR9214779
DLD1 IPGs	GSE251935:GSM7990272

## Sheet: Supplementary Table 4
Supplementary Table 4: Summary of nuclear proteome changes in RanGAP1-AID-depleted cells
ID	protIDs	uniprotacc	PVal	log2FC	PVal_r1	log2FC_r1	PVal_r2	log2FC_r2	HGNC symbol	sig
Isoform Short of 14-3-3 protein beta/alpha OS=Homo sapiens OX=9606 GN=YWHAB	1433B	P31946	0.67	-0.16	1	0.08	1	-0.36	YWHAB
14-3-3 protein epsilon OS=Homo sapiens OX=9606 GN=YWHAE PE=1 SV=1	1433E	P62258	0.57	-0.33	0.28	-1.33	0.99	0.31	YWHAE
14-3-3 protein eta OS=Homo sapiens OX=9606 GN=YWHAH PE=1 SV=4	1433F	Q04917	0.16	-1.1	0.86	0.25	0.12	-2.32	YWHAH
14-3-3 protein gamma OS=Homo sapiens OX=9606 GN=YWHAG PE=1 SV=2	1433G	P61981	0.57	0.55	0.028	2.34	0.44	-1.18	YWHAG
14-3-3 protein sigma OS=Homo sapiens OX=9606 GN=SFN PE=1 SV=1	1433S	P31947	0.1	0.81	0.028	1.64	0.5	0.43	SFN
14-3-3 protein theta OS=Homo sapiens OX=9606 GN=YWHAQ PE=1 SV=1	1433T	P27348	0.82	0.2	0.74	-0.22	0.54	0.49	YWHAQ
14-3-3 protein zeta/delta OS=Homo sapiens OX=9606 GN=YWHAZ PE=1 SV=1	1433Z	P63104	0.001	1.61	0.4	0.26	0.001	2.27	YWHAZ	sig
Cluster of HLA class I histocompatibility antigen, A-2 alpha chain OS=Homo sapiens OX=9606 GN=HLA-A PE=1 SV=1 (sp|P01892|1A02_HUMAN)	1A02	P01892	0.01	-1.7			0.28	-1.29
HLA class I histocompatibility antigen, A-24 alpha chain OS=Homo sapiens OX=9606 GN=HLA-A PE=1 SV=2	1A24	P05534	0.16	-1.55	0.018	-2.29
HLA class I histocompatibility antigen, Cw-7 alpha chain OS=Homo sapiens OX=9606 GN=HLA-C PE=1 SV=3	1C07	P10321	1	-0.23					HLA-C
HLA class I histocompatibility antigen, Cw-8 alpha chain OS=Homo sapiens OX=9606 GN=HLA-C PE=1 SV=1	1C08	P30505	1	-3.94
Isoform Delta-2 of Serine/threonine-protein phosphatase 2A 56 kDa regulatory subunit delta isoform OS=Homo sapiens OX=9606 GN=PPP2R5D	2A5D	Q14738	1	-2.27			1	-2.29	PPP2R5D
Isoform 2 of Serine/threonine-protein phosphatase 2A 56 kDa regulatory subunit epsilon isoform OS=Homo sapiens OX=9606 GN=PPP2R5E	2A5E	Q16537	0.7	-1.27			0.7	-1.27	PPP2R5E
Cluster of Isoform Gamma-1 of Serine/threonine-protein phosphatase 2A 56 kDa regulatory subunit gamma isoform OS=Homo sapiens OX=9606 GN=PPP2R5C (sp|Q13362-2|2A5G_HUMAN)	2A5G	Q13362	0.14	-1.23	0.1	-3.08	0.33	-0.44	PPP2R5C
Serine/threonine-protein phosphatase 2A 65 kDa regulatory subunit A alpha isoform OS=Homo sapiens OX=9606 GN=PPP2R1A PE=1 SV=4	2AAA	P30153	0.97	0.01	0.69	-0.47	0.94	-0.01	PPP2R1A
Isoform 2 of Serine/threonine-protein phosphatase 2A 65 kDa regulatory subunit A beta isoform OS=Homo sapiens OX=9606 GN=PPP2R1B	2AAB	P30154	0.89	-0.33			0.6	0.85	PPP2R1B
Isoform 2 of Serine/threonine-protein phosphatase 2A 55 kDa regulatory subunit B alpha isoform OS=Homo sapiens OX=9606 GN=PPP2R2A	2ABA	P63151	0.56	-0.57	0.1	-3.15	0.028	1.28	PPP2R2A
HLA class II histocompatibility antigen, DRB1-3 chain OS=Homo sapiens OX=9606 GN=HLA-DRB1 PE=1 SV=2	2B13	P01912	1	7.11
Cluster of HLA class II histocompatibility antigen, DRB1-10 beta chain OS=Homo sapiens OX=9606 GN=HLA-DRB1 PE=1 SV=2 (sp|Q30167|2B1A_HUMAN)	2B1A	Q30167	0.028	7.18			0.028	7.21
3-hydroxyisobutyrate dehydrogenase, mitochondrial OS=Homo sapiens OX=9606 GN=HIBADH PE=1 SV=2	3HIDH	P31937	0.29	0.73	0.001	2.19	0.84	0.09	HIBADH
Isoform 2 of DNA-3-methyladenine glycosylase OS=Homo sapiens OX=9606 GN=MPG	3MG	P29372	0.42	-1.01	0.16	-2.05	1	-0.34	MPG
Isoform 2 of Protein 4.1 OS=Homo sapiens OX=9606 GN=EPB41	41	P11171	0.33	3.36			0.33	3.33	EPB41
Isoform 3 of 4F2 cell-surface antigen heavy chain OS=Homo sapiens OX=9606 GN=SLC3A2	4F2	P08195	0.081	0.43	0.001	0.93	0.9	0.06	SLC3A2
Cytosolic 5'-nucleotidase 3A OS=Homo sapiens OX=9606 GN=NT5C3A PE=1 SV=3	5NT3A	Q9H0P0	0.028	3.32			0.028	3.29	NT5C3A
Isoform 2 of Cytosolic purine 5'-nucleotidase OS=Homo sapiens OX=9606 GN=NT5C2	5NTC	P49902	1	-0.92			1	-0.93	NT5C2
Isoform 2 of 5'-nucleotidase OS=Homo sapiens OX=9606 GN=NT5E	5NTD	P21589	0.2	0.62	0.43	0.62	0.37	0.63	NT5E
Isoform 2 of 6-phosphogluconate dehydrogenase, decarboxylating OS=Homo sapiens OX=9606 GN=PGD	6PGD	P52209	0.33	-0.75	0.095	-1.42	1	-0.01	PGD
6-phosphogluconolactonase OS=Homo sapiens OX=9606 GN=PGLS PE=1 SV=2	6PGL	O95336	1	-0.29			0.1	0.79	PGLS
Aladin OS=Homo sapiens OX=9606 GN=AAAS PE=1 SV=1	AAAS	Q9NRG9	0.77	0.29	0.32	-1.31	0.029	1.74	AAAS
Neutral amino acid transporter B(0) OS=Homo sapiens OX=9606 GN=SLC1A5 PE=1 SV=2	AAAT	Q15758	0.0001	1.78	0.001	2.64	0.0021	1.25	SLC1A5	sig
Isoform 2 of AP2-associated protein kinase 1 OS=Homo sapiens OX=9606 GN=AAK1	AAK1	Q2M2I8	0.93	0.07	0.028	-2.46	0.26	0.74	AAK1
Isoform 2 of 5'-AMP-activated protein kinase subunit gamma-1 OS=Homo sapiens OX=9606 GN=PRKAG1	AAKG1	P54619	0.7	1.8			0.7	1.8	PRKAG1
Isoform 2 of 5'-AMP-activated protein kinase catalytic subunit alpha-1 OS=Homo sapiens OX=9606 GN=PRKAA1	AAPK1	Q13131	1	-0.45			1	-0.45	PRKAA1
Alpha-aminoadipic semialdehyde synthase, mitochondrial OS=Homo sapiens OX=9606 GN=AASS PE=1 SV=1	AASS	Q9UDR5	0.25	1.02			0.24	1.02	AASS
Aspartate aminotransferase, cytoplasmic OS=Homo sapiens OX=9606 GN=GOT1 PE=1 SV=3	AATC	P17174	0.75	-0.65	0.028	-2.69	0.9	1.09	GOT1
Protein AATF OS=Homo sapiens OX=9606 GN=AATF PE=1 SV=1	AATF	Q9NY61	0.0001	-3.76	0.028	-3.41	0.00017	-3.89	AATF	sig
Aspartate aminotransferase, mitochondrial OS=Homo sapiens OX=9606 GN=GOT2 PE=1 SV=3	AATM	P00505	0.001	0.89	0.0027	1.11	0.15	0.68	GOT2	sig
Alpha/beta hydrolase domain-containing protein 17B OS=Homo sapiens OX=9606 GN=ABHD17B PE=1 SV=1	AB17B	Q5VST6	1	-2.1			1	-2.12	ABHD17B
DNA dC->dU-editing enzyme APOBEC-3B OS=Homo sapiens OX=9606 GN=APOBEC3B PE=1 SV=1	ABC3B	Q9UH17	0.0001	-1.62	0.03	-1.13	0.0004	-1.99	APOBEC3B	sig
DNA dC->dU-editing enzyme APOBEC-3C OS=Homo sapiens OX=9606 GN=APOBEC3C PE=1 SV=2	ABC3C	Q9NRW3	0.87	0.2	0.4	-1	0.69	0.78	APOBEC3C
Isoform 2 of ATP-binding cassette sub-family B member 7, mitochondrial OS=Homo sapiens OX=9606 GN=ABCB7	ABCB7	O75027	0.16	1.1	0.008	2.55	1	-0.32	ABCB7
ATP-binding cassette sub-family B member 10, mitochondrial OS=Homo sapiens OX=9606 GN=ABCB10 PE=1 SV=2	ABCBA	Q9NRK6	0.94	-0.17	0.48	1.94	0.6	-1.54	ABCB10
ATP-binding cassette sub-family D member 3 OS=Homo sapiens OX=9606 GN=ABCD3 PE=1 SV=1	ABCD3	P28288	0.6	0.35	0.46	0.67	0.91	0.2	ABCD3
ATP-binding cassette sub-family E member 1 OS=Homo sapiens OX=9606 GN=ABCE1 PE=1 SV=1	ABCE1	P61221	0.66	-0.22	0.99	0.02	0.61	-0.34	ABCE1
Isoform 2 of ATP-binding cassette sub-family F member 1 OS=Homo sapiens OX=9606 GN=ABCF1	ABCF1	Q8NE71	0.24	-0.6	0.5	1.05	0.024	-1.19	ABCF1
Isoform 2 of ATP-binding cassette sub-family F member 2 OS=Homo sapiens OX=9606 GN=ABCF2	ABCF2	Q9UG63	0.46	0.5	0.33	-0.72	0.14	1.17	ABCF2
Isoform 2 of ATP-binding cassette sub-family F member 3 OS=Homo sapiens OX=9606 GN=ABCF3	ABCF3	Q9NUQ8	0.14	2.4			0.14	2.4	ABCF3
Isoform 2 of Monoacylglycerol lipase ABHD12 OS=Homo sapiens OX=9606 GN=ABHD12	ABD12	Q8N2K0	1	0.09	1	-0.48	0.7	0.65	ABHD12
Monoacylglycerol lipase ABHD6 OS=Homo sapiens OX=9606 GN=ABHD6 PE=1 SV=1	ABHD6	Q9BV23	0.083	-2.44	0.33	-3.87	0.46	-2.05	ABHD6
Mycophenolic acid acyl-glucuronide esterase, mitochondrial OS=Homo sapiens OX=9606 GN=ABHD10 PE=1 SV=1	ABHDA	Q9NUJ1	0.012	1.93	0.96	0.36	0.001	2.47	ABHD10
Protein ABHD11 OS=Homo sapiens OX=9606 GN=ABHD11 PE=1 SV=1	ABHDB	Q8NFV4	0.039	0.98	0.044	1.31	0.36	0.76	ABHD11
Protein ABHD16A OS=Homo sapiens OX=9606 GN=ABHD16A PE=1 SV=3	ABHGA	O95870	0.091	2.19	0.33	4.4	0.27	1.67	ABHD16A
Cluster of Isoform 10 of Abl interactor 1 OS=Homo sapiens OX=9606 GN=ABI1 (sp|Q8IZP0-10|ABI1_HUMAN)	ABI1	Q8IZP0	0.79	-0.41	0.33	1.46	0.19	-2.06	ABI1
Isoform 2 of Abl interactor 2 OS=Homo sapiens OX=9606 GN=ABI2	ABI2	Q9NYB9	1	0.44					ABI2
Isoform 2 of Actin-binding LIM protein 1 OS=Homo sapiens OX=9606 GN=ABLIM1	ABLM1	O14639	0.12	1.72	0.4	-1.12	0.039	2.76	ABLIM1
Activator of basal transcription 1 OS=Homo sapiens OX=9606 GN=ABT1 PE=1 SV=1	ABT1	Q9ULW3	0.49	-2.47			0.51	-2.47	ABT1
Isoform 2 of Acetyl-CoA carboxylase 1 OS=Homo sapiens OX=9606 GN=ACACA	ACACA	Q13085	0.4	-1.57			0.4	-1.57	ACACA
Isobutyryl-CoA dehydrogenase, mitochondrial OS=Homo sapiens OX=9606 GN=ACAD8 PE=1 SV=1	ACAD8	Q9UKU7	0.4	4.26			1	3.37	ACAD8
Acyl-CoA dehydrogenase family member 9, mitochondrial OS=Homo sapiens OX=9606 GN=ACAD9 PE=1 SV=1	ACAD9	Q9H845	0.002	1.57	0.12	1.16	0.009	1.86	ACAD9	sig
Isoform 2 of Medium-chain specific acyl-CoA dehydrogenase, mitochondrial OS=Homo sapiens OX=9606 GN=ACADM	ACADM	P11310	0.047	1.18	0.008	1.03	0.22	1.23	ACADM
Short-chain specific acyl-CoA dehydrogenase, mitochondrial OS=Homo sapiens OX=9606 GN=ACADS PE=1 SV=1	ACADS	P16219	0.28	2.48			0.028	3.67	ACADS
Isoform 2 of Very long-chain specific acyl-CoA dehydrogenase, mitochondrial OS=Homo sapiens OX=9606 GN=ACADVL	ACADV	P49748	0.029	0.82	0.017	1.37	0.46	0.43	ACADVL
Acetyl-coenzyme A transporter 1 OS=Homo sapiens OX=9606 GN=SLC33A1 PE=1 SV=1	ACATN	O00400	0.4	-1.94	0.33	-3.17	1	0.5	SLC33A1
Isoform 2 of Acyl-CoA-binding domain-containing protein 5 OS=Homo sapiens OX=9606 GN=ACBD5	ACBD5	Q5T8D3	0.82	-0.23	0.4	-0.97	0.86	0.19	ACBD5
Short/branched chain specific acyl-CoA dehydrogenase, mitochondrial OS=Homo sapiens OX=9606 GN=ACADSB PE=1 SV=1	ACDSB	P45954	0.97	0.17	0.91	0.35	0.99	0.11	ACADSB
Isoform 4 of Apoptotic chromatin condensation inducer in the nucleus OS=Homo sapiens OX=9606 GN=ACIN1	ACINU	Q9UKV3	0.00018	-1.98	< 0.0001	-2.84	0.073	-1.23	ACIN1	sig
Actin-like protein 6A OS=Homo sapiens OX=9606 GN=ACTL6A PE=1 SV=1	ACL6A	O96019	0.001	-2.31	0.27	-1.1	0.001	-3.08	ACTL6A	sig
ATP-citrate synthase OS=Homo sapiens OX=9606 GN=ACLY PE=1 SV=3	ACLY	P53396	0.007	-0.92	< 0.0001	-2.03	0.74	0.16	ACLY
Aconitate hydratase, mitochondrial OS=Homo sapiens OX=9606 GN=ACO2 PE=1 SV=2	ACON	Q99798	0.006	0.97	0.14	0.91	0.023	1.02	ACO2	sig
Cluster of Acyl-coenzyme A thioesterase 1 OS=Homo sapiens OX=9606 GN=ACOT1 PE=1 SV=1 (sp|Q86TX2|ACOT1_HUMAN)	ACOT1	Q86TX2	1	0.07	0.7	-0.83	0.1	0.65	ACOT1
Acyl-coenzyme A thioesterase 2, mitochondrial OS=Homo sapiens OX=9606 GN=ACOT2 PE=1 SV=6	ACOT2	P49753	1	0.57					ACOT2
Acyl-coenzyme A thioesterase 8 OS=Homo sapiens OX=9606 GN=ACOT8 PE=1 SV=1	ACOT8	O14734	0.1	1.04	1	0	0.1	1.04	ACOT8
Isoform 4 of Acyl-coenzyme A thioesterase 9, mitochondrial OS=Homo sapiens OX=9606 GN=ACOT9	ACOT9	Q9Y305	0.025	1.21	0.001	1.45	0.22	1.08	ACOT9
Isoform 2 of Peroxisomal acyl-coenzyme A oxidase 1 OS=Homo sapiens OX=9606 GN=ACOX1	ACOX1	Q15067	0.1	0.94	0.66	0.58	0.14	1.1	ACOX1
Acylamino-acid-releasing enzyme OS=Homo sapiens OX=9606 GN=APEH PE=1 SV=4	ACPH	P13798	0.33	-2.74			0.33	-2.74	APEH
Isoform 2 of Acyl-CoA synthetase family member 2, mitochondrial OS=Homo sapiens OX=9606 GN=ACSF2	ACSF2	Q96CM8	0.59	0.64	1	-0.89	0.33	1.92	ACSF2
Acyl-CoA synthetase family member 3, mitochondrial OS=Homo sapiens OX=9606 GN=ACSF3 PE=1 SV=3	ACSF3	Q4G176	0.94	0.06	0.76	-0.17	0.73	0.17	ACSF3
Isoform 2 of Long-chain-fatty-acid--CoA ligase 1 OS=Homo sapiens OX=9606 GN=ACSL1	ACSL1	P33121	0.61	0.38	0.93	0.28	0.69	0.41	ACSL1
Long-chain-fatty-acid--CoA ligase 3 OS=Homo sapiens OX=9606 GN=ACSL3 PE=1 SV=3	ACSL3	O95573	0.91	0	0.32	-0.69	0.57	0.3	ACSL3
Isoform Short of Long-chain-fatty-acid--CoA ligase 4 OS=Homo sapiens OX=9606 GN=ACSL4	ACSL4	O60488	0.013	-2.37	0.33	-3	0.08	-2.23	ACSL4
Isoform 2 of Long-chain-fatty-acid--CoA ligase 5 OS=Homo sapiens OX=9606 GN=ACSL5	ACSL5	Q9ULC5	0.87	-0.06	0.67	-0.52	0.84	0.21	ACSL5
Cluster of Actin, cytoplasmic 1 OS=Homo sapiens OX=9606 GN=ACTB PE=1 SV=1 (sp|P60709|ACTB_HUMAN)	ACTB	P60709	0.001	0.6	0.14	0.42	0.028	0.75	ACTB	sig
Beta-actin-like protein 2 OS=Homo sapiens OX=9606 GN=ACTBL2 PE=1 SV=2	ACTBL	Q562R1	1	0.55					ACTBL2
Actin, alpha cardiac muscle 1 OS=Homo sapiens OX=9606 GN=ACTC1 PE=1 SV=1	ACTC	P68032	0.1	0.6					ACTC1
Actin, cytoplasmic 2 OS=Homo sapiens OX=9606 GN=ACTG1 PE=1 SV=1	ACTG	P63261	0.33	0.69					ACTG1
Alpha-actinin-1 OS=Homo sapiens OX=9606 GN=ACTN1 PE=1 SV=2	ACTN1	P12814	0.31	0.42	0.41	-0.41	0.12	0.73	ACTN1
Alpha-actinin-4 OS=Homo sapiens OX=9606 GN=ACTN4 PE=1 SV=2	ACTN4	O43707	0.29	0.37	0.41	-0.49	0.002	0.71	ACTN4
Alpha-centractin OS=Homo sapiens OX=9606 GN=ACTR1A PE=1 SV=1	ACTZ	P61163	0.41	-1.12	0.4	-2.26	0.77	-0.51	ACTR1A
Activin receptor type-1 OS=Homo sapiens OX=9606 GN=ACVR1 PE=1 SV=1	ACVR1	Q04771	1	1.96			1	1.99	ACVR1
Disintegrin and metalloproteinase domain-containing protein 10 OS=Homo sapiens OX=9606 GN=ADAM10 PE=1 SV=1	ADA10	O14672	0.81	-0.24	0.17	-2.2	0.29	1.21	ADAM10
Isoform 10 of Disintegrin and metalloproteinase domain-containing protein 15 OS=Homo sapiens OX=9606 GN=ADAM15	ADA15	Q13444	0.55	-1.33			0.43	-2.03	ADAM15
Disintegrin and metalloproteinase domain-containing protein 9 OS=Homo sapiens OX=9606 GN=ADAM9 PE=1 SV=1	ADAM9	Q13443	0.14	-2.67	0.33	-3.77	1	-1.63	ADAM9
Alkyldihydroxyacetonephosphate synthase, peroxisomal OS=Homo sapiens OX=9606 GN=AGPS PE=1 SV=1	ADAS	O00116	0.007	1.09	0.51	0.48	0.002	1.39	AGPS
Isoform 2 of Alpha-adducin OS=Homo sapiens OX=9606 GN=ADD1	ADDA	P35611	0.098	-0.81	0.45	-1.1	0.18	-0.68	ADD1
Isoform 1 of Gamma-adducin OS=Homo sapiens OX=9606 GN=ADD3	ADDG	Q9UEY8	0.43	-0.89	0.1	-3.15	0.96	0.03	ADD3
Activity-dependent neuroprotector homeobox protein OS=Homo sapiens OX=9606 GN=ADNP PE=1 SV=1	ADNP	Q9H2P0	0.0001	-3.52	0.008	-2.28	< 0.0001	-4.21	ADNP	sig
Activity-dependent neuroprotector homeobox protein 2 OS=Homo sapiens OX=9606 GN=ADNP2 PE=1 SV=1	ADNP2	Q6IQ32	0.1	-0.32			0.1	-0.32	ADNP2
Isoform 2 of ADP-dependent glucokinase OS=Homo sapiens OX=9606 GN=ADPGK	ADPGK	Q9BRR6	0.61	-0.42	0.44	-1.73	0.008	0.52	ADPGK
L-aminoadipate-semialdehyde dehydrogenase-phosphopantetheinyl transferase OS=Homo sapiens OX=9606 GN=AASDHPPT PE=1 SV=2	ADPPT	Q9NRN7	1	0.55	1	0	1	0.55	AASDHPPT
Isoform 3 of NADPH:adrenodoxin oxidoreductase, mitochondrial OS=Homo sapiens OX=9606 GN=FDXR	ADRO	P22570	0.71	-0.29	0.55	-0.51	0.85	-0.24	FDXR
ADP/ATP translocase 1 OS=Homo sapiens OX=9606 GN=SLC25A4 PE=1 SV=4	ADT1	P12235	0.99	0.11					SLC25A4
ADP/ATP translocase 2 OS=Homo sapiens OX=9606 GN=SLC25A5 PE=1 SV=7	ADT2	P05141	0.00052	1.22					SLC25A5	sig
Cluster of ADP/ATP translocase 3 OS=Homo sapiens OX=9606 GN=SLC25A6 PE=1 SV=4 (sp|P12236|ADT3_HUMAN)	ADT3	P12236	0.31	0.41	0.54	0.4	0.53	0.41	SLC25A6
Adrenodoxin, mitochondrial OS=Homo sapiens OX=9606 GN=FDX1 PE=1 SV=1	ADX	P10109	0.33	0.81			0.33	0.81	FDX1
Isoform 5 of Afadin OS=Homo sapiens OX=9606 GN=AFDN	AFAD	P55196	0.21	-0.84	0.33	-3.52	0.43	-0.62	AFDN
AF4/FMR2 family member 4 OS=Homo sapiens OX=9606 GN=AFF4 PE=1 SV=1	AFF4	Q9UHB7	0.4	-3			1	-2.84	AFF4
Isoform 2 of ATPase family protein 2 homolog OS=Homo sapiens OX=9606 GN=SPATA5	AFG2H	Q8NB90	0.028	-3.35			0.028	-3.38	SPATA5
AFG3-like protein 2 OS=Homo sapiens OX=9606 GN=AFG3L2 PE=1 SV=2	AFG32	Q9Y4W6	0.14	0.63	0.023	1.88	0.94	-0.08	AFG3L2
Dol-P-Glc:Glc(2)Man(9)GlcNAc(2)-PP-Dol alpha-1,2-glucosyltransferase OS=Homo sapiens OX=9606 GN=ALG10 PE=2 SV=1	AG10A	Q5BKT4	1	4.64			1	4.66	ALG10
Alpha-galactosidase A OS=Homo sapiens OX=9606 GN=GLA PE=1 SV=1	AGAL	P06280	0.001	2.07	0.4	3.03	0.001	1.69	GLA	sig
Isoform 2 of Arf-GAP domain and FG repeat-containing protein 1 OS=Homo sapiens OX=9606 GN=AGFG1	AGFG1	P52594	0.098	-2.07	0.1	-3.38	0.69	-1.23	AGFG1
Acylglycerol kinase, mitochondrial OS=Homo sapiens OX=9606 GN=AGK PE=1 SV=2	AGK	Q53H12	0.36	0.99	0.17	2.14	0.83	-0.02	AGK
Isoform 2 of Protein argonaute-2 OS=Homo sapiens OX=9606 GN=AGO2	AGO2	Q9UKV8	1	6.22			1	6.25	AGO2
Anterior gradient protein 2 homolog OS=Homo sapiens OX=9606 GN=AGR2 PE=1 SV=1	AGR2	O95994	0.93	-0.01	0.63	-0.64	0.18	0.41	AGR2
Isoform 2 of Adhesion G-protein coupled receptor G1 OS=Homo sapiens OX=9606 GN=ADGRG1	AGRG1	Q9Y653	0.3	-2.42	1	-2.22	0.33	-2.64	ADGRG1
Isoform 2 of Agrin OS=Homo sapiens OX=9606 GN=AGRN	AGRIN	O00468	1	-1.34			1	-1.27	AGRN
Neuroblast differentiation-associated protein AHNAK OS=Homo sapiens OX=9606 GN=AHNAK PE=1 SV=2	AHNK	Q09666	0.0001	0.68	0.007	0.42	< 0.0001	0.85	AHNAK	sig
Activator of 90 kDa heat shock protein ATPase homolog 1 OS=Homo sapiens OX=9606 GN=AHSA1 PE=1 SV=1	AHSA1	O95433	0.38	-1.22	1	0.05	0.38	-1.91	AHSA1
Apoptosis-inducing factor 1, mitochondrial OS=Homo sapiens OX=9606 GN=AIFM1 PE=1 SV=1	AIFM1	O95831	0.039	0.83	0.5	0.36	0.042	1.25	AIFM1
Apoptosis-inducing factor 2 OS=Homo sapiens OX=9606 GN=AIFM2 PE=1 SV=1	AIFM2	Q9BRQ8	0.008	2.52			0.028	1.79	AIFM2
Isoform 2 of Aminoacyl tRNA synthase complex-interacting multifunctional protein 1 OS=Homo sapiens OX=9606 GN=AIMP1	AIMP1	Q12904	0.94	0.3	1	-0.6	0.66	0.96	AIMP1
Aminoacyl tRNA synthase complex-interacting multifunctional protein 2 OS=Homo sapiens OX=9606 GN=AIMP2 PE=1 SV=2	AIMP2	Q13155	0.34	-1.48	0.7	-1.13	1	-1.81	AIMP2
A-kinase anchor protein 17A OS=Homo sapiens OX=9606 GN=AKAP17A PE=1 SV=2	AK17A	Q02040	0.006	-3.42	0.33	-3.52	0.008	-3.41	AKAP17A	sig
A-kinase anchor protein 1, mitochondrial OS=Homo sapiens OX=9606 GN=AKAP1 PE=1 SV=1	AKAP1	Q92667	0.63	0.9			0.6	0.88	AKAP1
A-kinase anchor protein 8 OS=Homo sapiens OX=9606 GN=AKAP8 PE=1 SV=1	AKAP8	O43823	1	-4.36			1	-4.39	AKAP8
Aldehyde dehydrogenase X, mitochondrial OS=Homo sapiens OX=9606 GN=ALDH1B1 PE=1 SV=3	AL1B1	P30837	0.12	0.62	0.15	0.9	0.45	0.42	ALDH1B1
Isoform 2 of Fatty aldehyde dehydrogenase OS=Homo sapiens OX=9606 GN=ALDH3A2	AL3A2	P51648	0.85	-0.19	0.64	-0.51	0.88	0.02	ALDH3A2
Delta-1-pyrroline-5-carboxylate dehydrogenase, mitochondrial OS=Homo sapiens OX=9606 GN=ALDH4A1 PE=1 SV=3	AL4A1	P30038	0.22	1.23	0.8	0.6	0.027	1.73	ALDH4A1
Isoform 2 of Alpha-aminoadipic semialdehyde dehydrogenase OS=Homo sapiens OX=9606 GN=ALDH7A1	AL7A1	P49419	0.48	0.44	0.39	-0.54	0.044	1.05	ALDH7A1
4-trimethylaminobutyraldehyde dehydrogenase OS=Homo sapiens OX=9606 GN=ALDH9A1 PE=1 SV=3	AL9A1	P49189	0.25	1.14	0.56	0.77	0.29	1.35	ALDH9A1
Alanine aminotransferase 2 OS=Homo sapiens OX=9606 GN=GPT2 PE=1 SV=1	ALAT2	Q8TD30	1	0.36			1	0.36	GPT2
Aldehyde dehydrogenase, mitochondrial OS=Homo sapiens OX=9606 GN=ALDH2 PE=1 SV=2	ALDH2	P05091	0.072	0.92	0.52	0.58	0.095	1.19	ALDH2
Cluster of Fructose-bisphosphate aldolase A OS=Homo sapiens OX=9606 GN=ALDOA PE=1 SV=2 (sp|P04075|ALDOA_HUMAN)	ALDOA	P04075	0.92	0.06	0.001	-1.54	0.002	1.18	ALDOA
Fructose-bisphosphate aldolase C OS=Homo sapiens OX=9606 GN=ALDOC PE=1 SV=2	ALDOC	P09972	0.4	0.55					ALDOC
Chitobiosyldiphosphodolichol beta-mannosyltransferase OS=Homo sapiens OX=9606 GN=ALG1 PE=1 SV=2	ALG1	Q9BT22	0.33	2.95			0.33	2.91	ALG1
Isoform 2 of Alpha-1,3/1,6-mannosyltransferase ALG2 OS=Homo sapiens OX=9606 GN=ALG2	ALG2	Q9H553	0.33	3.4			1	0.18	ALG2
Isoform 2 of Dolichyl-phosphate beta-glucosyltransferase OS=Homo sapiens OX=9606 GN=ALG5	ALG5	Q9Y673	0.17	-1.73	0.14	-2.18	1	-1.36	ALG5
Isoform 2 of Alpha-1,2-mannosyltransferase ALG9 OS=Homo sapiens OX=9606 GN=ALG9	ALG9	Q9H6U8	0.5	1.78			0.7	1.99	ALG9
FAD-linked sulfhydryl oxidase ALR OS=Homo sapiens OX=9606 GN=GFER PE=1 SV=2	ALR	P55789	0.33	4.13	0.33	4.12			GFER
Isoform 4 of Alpha-methylacyl-CoA racemase OS=Homo sapiens OX=9606 GN=AMACR	AMACR	Q9UHK6	1	-0.47			1	-0.45	AMACR
E3 ubiquitin-protein ligase AMFR OS=Homo sapiens OX=9606 GN=AMFR PE=1 SV=2	AMFR	Q9UKV5	1	-2.95			1	-2.98	AMFR
Aminopeptidase B OS=Homo sapiens OX=9606 GN=RNPEP PE=1 SV=2	AMPB	Q9H4A4	1	4.15	1	4.09			RNPEP
Isoform 2 of Cytosol aminopeptidase OS=Homo sapiens OX=9606 GN=LAP3	AMPL	P28838	0.97	-0.02	0.46	-1.53	0.5	0.67	LAP3
Alpha-2-macroglobulin receptor-associated protein OS=Homo sapiens OX=9606 GN=LRPAP1 PE=1 SV=1	AMRP	P30533	0.48	-0.87			1	-0.07	LRPAP1
Alpha-amylase 1 OS=Homo sapiens OX=9606 GN=AMY1A PE=1 SV=2	AMY1	P04745	0.00018	6.03			0.00046	6.05		sig
Acidic leucine-rich nuclear phosphoprotein 32 family member A OS=Homo sapiens OX=9606 GN=ANP32A PE=1 SV=1	AN32A	P39687	0.65	-1.06			1	-0.44	ANP32A
Isoform 2 of Acidic leucine-rich nuclear phosphoprotein 32 family member B OS=Homo sapiens OX=9606 GN=ANP32B	AN32B	Q92688	0.97	-0.4	0.44	-1.64	0.88	-0.16	ANP32B
Isoform 3 of Acidic leucine-rich nuclear phosphoprotein 32 family member E OS=Homo sapiens OX=9606 GN=ANP32E	AN32E	Q9BTT0	1	-0.9			1	-0.94	ANP32E
Alpha-N-acetylglucosaminidase OS=Homo sapiens OX=9606 GN=NAGLU PE=1 SV=2	ANAG	P54802	0.57	-0.37	1	0.17	0.47	-0.62	NAGLU
Isoform 2 of Anaphase-promoting complex subunit 2 OS=Homo sapiens OX=9606 GN=ANAPC2	ANC2	Q9UJX6	0.028	-3.98			0.028	-4.01	ANAPC2
Isoform 2 of Rabankyrin-5 OS=Homo sapiens OX=9606 GN=ANKFY1	ANFY1	Q9P2R3	0.7	-1.5	1	-2.48	1	-1.03	ANKFY1
sp|Q9Y5C1|ANGL3_HUMAN	ANGL3	Q9Y5C1	0.42	-1.52	1	-1.52	1	-1.64	ANGPTL3
Isoform 2 of Ankyrin-3 OS=Homo sapiens OX=9606 GN=ANK3	ANK3	Q12955	0.33	-1.74			0.33	-1.76	ANK3
Isoform 2 of Anillin OS=Homo sapiens OX=9606 GN=ANLN	ANLN	Q9NQW6	0.001	-1.71	0.008	-1.51	0.02	-1.82	ANLN	sig
Isoform 2 of Protein arginine N-methyltransferase 1 OS=Homo sapiens OX=9606 GN=PRMT1	ANM1	Q99873	0.004	-1.36	0.012	-1.65	0.078	-1.14	PRMT1	sig
Isoform 2 of Protein arginine N-methyltransferase 5 OS=Homo sapiens OX=9606 GN=PRMT5	ANM5	O14744	1	-1.04			1	-1.04	PRMT5
Isoform 2 of Anoctamin-10 OS=Homo sapiens OX=9606 GN=ANO10	ANO10	Q9NW15	1	-0.07			0.1	0.43	ANO10
Isoform 2 of Ankyrin repeat domain-containing protein 17 OS=Homo sapiens OX=9606 GN=ANKRD17	ANR17	O75179	0.026	-2.22	1	-0.27	0.041	-3.09	ANKRD17
Isoform 2 of Annexin A11 OS=Homo sapiens OX=9606 GN=ANXA11	ANX11	P50995	0.14	-1.27	0.006	-3.22	0.78	0.25	ANXA11
Annexin A1 OS=Homo sapiens OX=9606 GN=ANXA1 PE=1 SV=2	ANXA1	P04083	0.13	-0.9	0.079	-1.42	0.56	-0.52	ANXA1
Annexin A2 OS=Homo sapiens OX=9606 GN=ANXA2 PE=1 SV=2	ANXA2	P07355	0.007	0.67	0.001	1.01	0.35	0.36	ANXA2
Annexin A3 OS=Homo sapiens OX=9606 GN=ANXA3 PE=1 SV=3	ANXA3	P12429	0.87	-0.03	0.25	-0.81	0.45	0.44	ANXA3
Annexin A4 OS=Homo sapiens OX=9606 GN=ANXA4 PE=1 SV=4	ANXA4	P09525	0.33	1.36	0.068	-2.4	0.027	3.17	ANXA4
Annexin A5 OS=Homo sapiens OX=9606 GN=ANXA5 PE=1 SV=2	ANXA5	P08758	0.74	0.27	0.91	0.17	0.8	0.31	ANXA5
Annexin A6 OS=Homo sapiens OX=9606 GN=ANXA6 PE=1 SV=3	ANXA6	P08133	0.0001	2.69	< 0.0001	4.57	0.00043	1.72	ANXA6	sig
Isoform 2 of Annexin A7 OS=Homo sapiens OX=9606 GN=ANXA7	ANXA7	P20073	0.14	-1.67	0.33	-4.7	0.69	-0.75	ANXA7
Amine oxidase [flavin-containing] B OS=Homo sapiens OX=9606 GN=MAOB PE=1 SV=3	AOFB	P27338	0.1	1.29	0.71	-0.31	0.001	2.22	MAOB
Isoform B of AP-1 complex subunit beta-1 OS=Homo sapiens OX=9606 GN=AP1B1	AP1B1	Q10567	0.43	-2.44					AP1B1
Isoform 2 of AP-1 complex subunit gamma-1 OS=Homo sapiens OX=9606 GN=AP1G1	AP1G1	O43747	0.66	0.43	0.33	-1.05	0.29	1.09	AP1G1
Isoform 2 of AP-1 complex subunit mu-1 OS=Homo sapiens OX=9606 GN=AP1M1	AP1M1	Q9BXS5	0.33	0.7	1	-0.86	1	0.06	AP1M1
AP-1 complex subunit mu-2 OS=Homo sapiens OX=9606 GN=AP1M2 PE=1 SV=4	AP1M2	Q9Y6Q5	0.1	-5.43			0.33	-6.47	AP1M2
AP-1 complex subunit sigma-1A OS=Homo sapiens OX=9606 GN=AP1S1 PE=1 SV=1	AP1S1	P61966	0.44	-1.83	1	-0.84	1	-2.61	AP1S1
Isoform B of AP-2 complex subunit alpha-1 OS=Homo sapiens OX=9606 GN=AP2A1	AP2A1	O95782	0.1	0.82	0.26	1	0.4	0.53	AP2A1
Isoform 2 of AP-2 complex subunit alpha-2 OS=Homo sapiens OX=9606 GN=AP2A2	AP2A2	O94973	0.68	-0.2			0.6	-0.26	AP2A2
Cluster of Isoform 2 of AP-2 complex subunit beta OS=Homo sapiens OX=9606 GN=AP2B1 (sp|P63010-2|AP2B1_HUMAN)	AP2B1	P63010	0.67	-0.11	0.46	0.46	0.25	-0.46	AP2B1
Isoform 2 of AP-2 complex subunit mu OS=Homo sapiens OX=9606 GN=AP2M1	AP2M1	Q96CW1	0.28	0.74	0.8	0.37	0.25	1.02	AP2M1
AP-2 complex subunit sigma OS=Homo sapiens OX=9606 GN=AP2S1 PE=1 SV=2	AP2S1	P53680	0.52	0.87	0.33	2.52	1	-0.67	AP2S1
Isoform 2 of AP-3 complex subunit beta-1 OS=Homo sapiens OX=9606 GN=AP3B1	AP3B1	O00203	0.66	0.6			1	-0.1	AP3B1
Isoform 4 of AP-3 complex subunit delta-1 OS=Homo sapiens OX=9606 GN=AP3D1	AP3D1	O14617	0.39	-0.88			0.38	-0.88	AP3D1
AP-3 complex subunit sigma-2 OS=Homo sapiens OX=9606 GN=AP3S2 PE=2 SV=1	AP3S2	P59780	1	6.14			1	6.16	AP3S2
Anaphase-promoting complex subunit 1 OS=Homo sapiens OX=9606 GN=ANAPC1 PE=1 SV=1	APC1	Q9H1A4	0.0001	-2.73	0.14	-1.63	< 0.0001	-3.1	ANAPC1	sig
Anaphase-promoting complex subunit 10 OS=Homo sapiens OX=9606 GN=ANAPC10 PE=1 SV=1	APC10	Q9UM13	1	-0.13			1	-1.12	ANAPC10
Isoform 3 of Anaphase-promoting complex subunit 4 OS=Homo sapiens OX=9606 GN=ANAPC4	APC4	Q9UJX5	0.008	-3.13	0.33	-2.05	0.1	-3.88	ANAPC4
Anaphase-promoting complex subunit 5 OS=Homo sapiens OX=9606 GN=ANAPC5 PE=1 SV=2	APC5	Q9UJX4	0.0001	-4.64			< 0.0001	-4.67	ANAPC5	sig
Isoform 2 of Anaphase-promoting complex subunit 7 OS=Homo sapiens OX=9606 GN=ANAPC7	APC7	Q9UJX3	0.11	-2.23	0.008	-3.8	0.6	-1.19	ANAPC7
DNA-(apurinic or apyrimidinic site) lyase OS=Homo sapiens OX=9606 GN=APEX1 PE=1 SV=2	APEX1	P27695	0.82	0.21	0.00043	1.32	0.72	-0.61	APEX1
Gamma-secretase subunit APH-1A OS=Homo sapiens OX=9606 GN=APH1A PE=1 SV=1	APH1A	Q96BI3	1	5.4	1	5.4			APH1A
Isoform 2 of Apoptosis inhibitor 5 OS=Homo sapiens OX=9606 GN=API5	API5	Q9BZZ5	0.00055	-2.05	0.13	-1.54	0.00094	-2.34	API5	sig
Isoform 2 of Amyloid-like protein 2 OS=Homo sapiens OX=9606 GN=APLP2	APLP2	Q06481	0.001	-2.61	1	-1.9	0.001	-2.8	APLP2	sig
Adipocyte plasma membrane-associated protein OS=Homo sapiens OX=9606 GN=APMAP PE=1 SV=2	APMAP	Q9HDC9	0.0001	1.7	0.00055	2.08	0.001	1.34	APMAP	sig
Apolipoprotein L2 OS=Homo sapiens OX=9606 GN=APOL2 PE=1 SV=1	APOL2	Q9BQE5	0.13	1.45	0.37	1.64	0.1	1.15	APOL2
APP_Human_isoform751	APP		0.0001	-2.41	0.028	-2.23	0.001	-2.51		sig
Adenine phosphoribosyltransferase OS=Homo sapiens OX=9606 GN=APRT PE=1 SV=2	APT	P07741	0.69	0.09	0.33	0.77	0.99	-0.11	APRT
Aquaporin-7 OS=Homo sapiens OX=9606 GN=AQP7 PE=1 SV=1	AQP7	O14520	1	-0.28			1	-0.29	AQP7
RNA helicase aquarius OS=Homo sapiens OX=9606 GN=AQR PE=1 SV=4	AQR	O60306	0.0001	-3.09	0.028	-3.14	< 0.0001	-3.09	AQR	sig
ADP-ribosylation factor-like protein 6-interacting protein 1 OS=Homo sapiens OX=9606 GN=ARL6IP1 PE=1 SV=2	AR6P1	Q15041	0.1	0.78			0.33	0.6	ARL6IP1
Isoform 2 of ADP-ribosylation factor-like protein 6-interacting protein 4 OS=Homo sapiens OX=9606 GN=ARL6IP4	AR6P4	Q66PJ3	1	-1.94			1	-1.91	ARL6IP4
Beta-adrenergic receptor kinase 1 OS=Homo sapiens OX=9606 GN=GRK2 PE=1 SV=2	ARBK1	P25098	1	2.17			1	2.16	GRK2
Actin-related protein 2/3 complex subunit 1A OS=Homo sapiens OX=9606 GN=ARPC1A PE=2 SV=2	ARC1A	Q92747	0.86	-0.59			1	-0.52	ARPC1A
Actin-related protein 2/3 complex subunit 1B OS=Homo sapiens OX=9606 GN=ARPC1B PE=1 SV=3	ARC1B	O15143	0.47	-0.54	0.048	-1.61	0.81	0.19	ARPC1B
Cluster of ADP-ribosylation factor 1 OS=Homo sapiens OX=9606 GN=ARF1 PE=1 SV=2 (sp|P84077|ARF1_HUMAN)	ARF1	P84077	0.99	0.07			0.84	0.15	ARF1
ADP-ribosylation factor 4 OS=Homo sapiens OX=9606 GN=ARF4 PE=1 SV=3	ARF4	P18085	0.15	0.96					ARF4
ADP-ribosylation factor 5 OS=Homo sapiens OX=9606 GN=ARF5 PE=1 SV=2	ARF5	P84085	1	0.03					ARF5
ADP-ribosylation factor 6 OS=Homo sapiens OX=9606 GN=ARF6 PE=1 SV=2	ARF6	P62330	0.33	0.5	0.1	1.32	1	0.1	ARF6
Isoform 2 of ADP-ribosylation factor GTPase-activating protein 2 OS=Homo sapiens OX=9606 GN=ARFGAP2	ARFG2	Q8N6H7	0.43	-1.03	0.33	-2.65	0.33	0.47	ARFGAP2
Isoform A of Arfaptin-1 OS=Homo sapiens OX=9606 GN=ARFIP1	ARFP1	P53367	1	-5.94			1	-5.97	ARFIP1
Isoform 2 of Arfaptin-2 OS=Homo sapiens OX=9606 GN=ARFIP2	ARFP2	P53365	0.99	0.01			0.6	0.4	ARFIP2
ADP-ribosylation factor-related protein 1 OS=Homo sapiens OX=9606 GN=ARFRP1 PE=1 SV=1	ARFRP	Q13795	1	0.52			1	0.51	ARFRP1
Arginase-2, mitochondrial OS=Homo sapiens OX=9606 GN=ARG2 PE=1 SV=1	ARGI2	P78540	0.7	0.89	1	-4.55	0.33	3.35	ARG2
Isoform 2 of Rho guanine nucleotide exchange factor 2 OS=Homo sapiens OX=9606 GN=ARHGEF2	ARHG2	Q92974	0.33	0.34			0.33	0.34	ARHGEF2
Isoform 5 of Rho guanine nucleotide exchange factor 7 OS=Homo sapiens OX=9606 GN=ARHGEF7	ARHG7	Q14155	1	0.01			1	0.03	ARHGEF7
Isoform 2 of Rho guanine nucleotide exchange factor 12 OS=Homo sapiens OX=9606 GN=ARHGEF12	ARHGC	Q9NZN5	0.4	2.18			1	0.28	ARHGEF12
Rho guanine nucleotide exchange factor 16 OS=Homo sapiens OX=9606 GN=ARHGEF16 PE=1 SV=1	ARHGG	Q5VV41	0.59	1.05	1	-0.9	0.33	3.01	ARHGEF16
ADP-ribose glycohydrolase ARH3 OS=Homo sapiens OX=9606 GN=ADPRHL2 PE=1 SV=1	ARHL2	Q9NX46	0.66	-0.69	0.028	2.55	0.14	-2.07	ADPRS
AT-rich interactive domain-containing protein 1A OS=Homo sapiens OX=9606 GN=ARID1A PE=1 SV=3	ARI1A	O14497	0.0001	-2.24	0.00033	-1.86	0.00014	-2.66	ARID1A	sig
Isoform 2 of AT-rich interactive domain-containing protein 2 OS=Homo sapiens OX=9606 GN=ARID2	ARID2	Q68CP9	1	-2.5			1	-2.5	ARID2
Aflatoxin B1 aldehyde reductase member 2 OS=Homo sapiens OX=9606 GN=AKR7A2 PE=1 SV=3	ARK72	O43488	0.33	2.54	1	1.46	0.33	3.44	AKR7A2
Isoform 2 of ADP-ribosylation factor-like protein 1 OS=Homo sapiens OX=9606 GN=ARL1	ARL 1.00	P40616	0.99	-0.11	1	0.2	1	-0.19	ARL 1.00
ADP-ribosylation factor-like protein 2 OS=Homo sapiens OX=9606 GN=ARL2 PE=1 SV=4	ARL 2.00	P36404	1	-0.48			1	-0.57	ARL 2.00
ADP-ribosylation factor-like protein 3 OS=Homo sapiens OX=9606 GN=ARL3 PE=1 SV=2	ARL 3.00	P36405	1	-2.41			1	-2.4	ARL 3.00
ADP-ribosylation factor-like protein 8A OS=Homo sapiens OX=9606 GN=ARL8A PE=1 SV=1	ARL8A	Q96BM9	0.71	1.31					ARL8A
Cluster of ADP-ribosylation factor-like protein 8B OS=Homo sapiens OX=9606 GN=ARL8B PE=1 SV=1 (sp|Q9NVJ2|ARL8B_HUMAN)	ARL8B	Q9NVJ2	0.5	1.16	0.14	0.93	0.54	1.35	ARL8B
Isoform 2 of Armadillo repeat-containing protein 10 OS=Homo sapiens OX=9606 GN=ARMC10	ARM 10.00	Q8N2F6	0.044	-2.53	0.7	-0.96	0.051	-3.27	ARMC10
Armadillo repeat-containing protein 1 OS=Homo sapiens OX=9606 GN=ARMC1 PE=1 SV=1	ARMC1	Q9NVT9	0.8	-0.6	1	-0.73	1	-0.52	ARMC1
Armadillo repeat-containing X-linked protein 3 OS=Homo sapiens OX=9606 GN=ARMCX3 PE=1 SV=1	ARMX3	Q9UH62	1	0.87	1	-4.2	1	5.97	ARMCX3
Active regulator of SIRT1 OS=Homo sapiens OX=9606 GN=RPS19BP1 PE=1 SV=1	AROS	Q86WX3	0.028	-3.58			0.028	-3.56	RPS19BP1
Isoform ARPP-16 of cAMP-regulated phosphoprotein 19 OS=Homo sapiens OX=9606 GN=ARPP19	ARP 19.00	P56211	0.33	6.67			0.33	6.7	ARPP19
Actin-related protein 2 OS=Homo sapiens OX=9606 GN=ACTR2 PE=1 SV=1	ARP 2.00	P61160	0.3	-0.71	0.02	-2.25	0.59	0.37	ACTR2
Actin-related protein 3 OS=Homo sapiens OX=9606 GN=ACTR3 PE=1 SV=3	ARP 3.00	P61158	0.67	-0.19	0.49	-0.68	0.75	0.14	ACTR3
Actin-related protein 5 OS=Homo sapiens OX=9606 GN=ACTR5 PE=1 SV=2	ARP 5.00	Q9H9F9	0.33	-5.27			0.33	-5.31	ACTR5
Actin-related protein 2/3 complex subunit 5-like protein OS=Homo sapiens OX=9606 GN=ARPC5L PE=1 SV=1	ARP5L	Q9BPX5	0.45	-0.39	1	-1.29	1	-0.19	ARPC5L
Actin-related protein 2/3 complex subunit 2 OS=Homo sapiens OX=9606 GN=ARPC2 PE=1 SV=1	ARPC2	O15144	0.94	0.09	0.09	-1.21	0.002	1.06	ARPC2
Actin-related protein 2/3 complex subunit 3 OS=Homo sapiens OX=9606 GN=ARPC3 PE=1 SV=3	ARPC3	O15145	0.8	0.49	1	2.26	1	-0.08	ARPC3
Actin-related protein 2/3 complex subunit 4 OS=Homo sapiens OX=9606 GN=ARPC4 PE=1 SV=3	ARPC4	P59998	0.72	-0.13	0.41	-1.04	< 0.0001	0.29	ARPC4
Actin-related protein 2/3 complex subunit 5 OS=Homo sapiens OX=9606 GN=ARPC5 PE=1 SV=3	ARPC5	O15511	1	-0.98	1	-2.96	0.1	0.19	ARPC5
Isoform 2 of Acid ceramidase OS=Homo sapiens OX=9606 GN=ASAH1	ASAH1	Q13510	0.46	0.67	0.4	1.98	0.99	-0.1	ASAH1
Isoform 2 of Activating signal cointegrator 1 complex subunit 2 OS=Homo sapiens OX=9606 GN=ASCC2	ASCC2	Q9H1I8	0.1	-3.68			0.1	-3.7	ASCC2
Activating signal cointegrator 1 complex subunit 3 OS=Homo sapiens OX=9606 GN=ASCC3 PE=1 SV=3	ASCC3	Q8N3C0	0.59	-0.52	0.4	-2.08	1	0.05	ASCC3
Isoform 3 of Set1/Ash2 histone methyltransferase complex subunit ASH2 OS=Homo sapiens OX=9606 GN=ASH2L	ASH2L	Q9UBL3	0.33	-3.26			0.33	-3.29	ASH2L
Isoform 4 of Sphingomyelin phosphodiesterase OS=Homo sapiens OX=9606 GN=SMPD1	ASM	P17405	0.17	2.15			0.033	2.99	SMPD1
Isoform 2 of Acid sphingomyelinase-like phosphodiesterase 3b OS=Homo sapiens OX=9606 GN=SMPDL3B	ASM3B	Q92485	0.87	0.44	1	-1.15	0.72	1.01	SMPDL3B
ATPase ASNA1 OS=Homo sapiens OX=9606 GN=ASNA1 PE=1 SV=2	ASNA	O43681	0.51	-0.79	1	-1.11	0.8	-0.68	GET3
Isoform 2 of Asparagine synthetase [glutamine-hydrolyzing] OS=Homo sapiens OX=9606 GN=ASNS	ASNS	P08243	0.4	-1.27	0.33	-2.16			ASNS
Aspartyl/asparaginyl beta-hydroxylase OS=Homo sapiens OX=9606 GN=ASPH PE=1 SV=3	ASPH	Q12797	0.37	-0.3	0.4	-0.49	0.69	-0.19	ASPH
sp|Q8IZT6|ASPM_HUMAN	ASPM	Q8IZT6	1	-5.28			1	-5.31	ASPM
Argininosuccinate synthase OS=Homo sapiens OX=9606 GN=ASS1 PE=1 SV=2	ASSY	P00966	1	0.54			1	0.54	ASS1
Probable phospholipid-transporting ATPase IF OS=Homo sapiens OX=9606 GN=ATP11B PE=1 SV=2	AT11B	Q9Y2G3	1	0.67			1	0.66	ATP11B
Manganese-transporting ATPase 13A1 OS=Homo sapiens OX=9606 GN=ATP13A1 PE=1 SV=2	AT131	Q9HD20	0.46	-0.41	0.47	0.52	0.15	-1.13	ATP13A1
Cluster of Isoform 4 of Sodium/potassium-transporting ATPase subunit alpha-1 OS=Homo sapiens OX=9606 GN=ATP1A1 (sp|P05023-4|AT1A1_HUMAN)	AT1A1	P05023	0.0001	0.81	< 0.0001	1.41	0.096	0.5	ATP1A1	sig
Sodium/potassium-transporting ATPase subunit alpha-4 OS=Homo sapiens OX=9606 GN=ATP1A4 PE=1 SV=3	AT1A4	Q13733	1	0.6					ATP1A4
Isoform 2 of Sodium/potassium-transporting ATPase subunit beta-1 OS=Homo sapiens OX=9606 GN=ATP1B1	AT1B1	P05026	0.4	0.8	0.24	-0.84	0.001	2.48	ATP1B1
Sodium/potassium-transporting ATPase subunit beta-3 OS=Homo sapiens OX=9606 GN=ATP1B3 PE=1 SV=1	AT1B3	P54709	0.0001	1.27	0.001	1.53	0.0002	1.08	ATP1B3	sig
Sarcoplasmic/endoplasmic reticulum calcium ATPase 2 OS=Homo sapiens OX=9606 GN=ATP2A2 PE=1 SV=1	AT2A2	P16615	0.23	0.42	0.11	0.7	0.67	0.22	ATP2A2
Cluster of Isoform D of Plasma membrane calcium-transporting ATPase 1 OS=Homo sapiens OX=9606 GN=ATP2B1 (sp|P20020-1|AT2B1_HUMAN)	AT2B1	P20020	0.002	1.12	0.042	1.12	0.016	1.1	ATP2B1	sig
Isoform XA of Plasma membrane calcium-transporting ATPase 3 OS=Homo sapiens OX=9606 GN=ATP2B3	AT2B3	Q16720	1	-1.5					ATP2B3
Isoform 4 of Calcium-transporting ATPase type 2C member 1 OS=Homo sapiens OX=9606 GN=ATP2C1	AT2C1	P98194	0.42	-0.58	0.83	-0.16	0.43	-0.79	ATP2C1
ATP synthase F(0) complex subunit B1, mitochondrial OS=Homo sapiens OX=9606 GN=ATP5PB PE=1 SV=2	AT5F1	P24539	0.032	0.85	0.001	1.63	0.63	0.4	ATP5PB
ATPase family AAA domain-containing protein 1 OS=Homo sapiens OX=9606 GN=ATAD1 PE=1 SV=1	ATAD1	Q8NBU5	0.004	3.18	0.001	3.91	0.15	2.67	ATAD1	sig
ATPase family AAA domain-containing protein 2 OS=Homo sapiens OX=9606 GN=ATAD2 PE=1 SV=1	ATAD2	Q6PL18	0.002	-3.02			0.005	-3.01	ATAD2	sig
ATPase family AAA domain-containing protein 5 OS=Homo sapiens OX=9606 GN=ATAD5 PE=1 SV=4	ATAD5	Q96QE3	0.33	-3.8			0.33	-3.83	ATAD5
Cluster of Isoform 2 of ATPase family AAA domain-containing protein 3A OS=Homo sapiens OX=9606 GN=ATAD3A (sp|Q9NVI7-2|ATD3A_HUMAN)	ATD3A	Q9NVI7	0.00095	1.13	0.022	1.16	0.021	1.13	ATAD3A	sig
ATPase family AAA domain-containing protein 3B OS=Homo sapiens OX=9606 GN=ATAD3B PE=1 SV=1	ATD3B	Q5T9A4	0.099	1.32					ATAD3B
Isoform 2 of Atlastin-2 OS=Homo sapiens OX=9606 GN=ATL2	ATLA2	Q8NHH9	0.35	1.28	1	-0.01	0.42	1.65	ATL2
Atlastin-3 OS=Homo sapiens OX=9606 GN=ATL3 PE=1 SV=1	ATLA3	Q6DD88	0.77	0.47	1	-0.35	0.7	0.7	ATL3
Serine-protein kinase ATM OS=Homo sapiens OX=9606 GN=ATM PE=1 SV=4	ATM	Q13315	0.002	-3.14			0.007	-3.16	ATM	sig
Potassium-transporting ATPase alpha chain 1 OS=Homo sapiens OX=9606 GN=ATP4A PE=2 SV=5	ATP4A	P20648	1	-0.15					ATP4A
ATP synthase subunit d, mitochondrial OS=Homo sapiens OX=9606 GN=ATP5PD PE=1 SV=3	ATP5H	O75947	0.028	1.29	0.001	2.34	0.54	0.53	ATP5PD
ATP synthase subunit e, mitochondrial OS=Homo sapiens OX=9606 GN=ATP5ME PE=1 SV=2	ATP5I	P56385	0.00042	2.92	0.1	5.05	0.1	0.6	ATP5ME	sig
Isoform 2 of ATP synthase-coupling factor 6, mitochondrial OS=Homo sapiens OX=9606 GN=ATP5PF	ATP5J	P18859	0.4	-2.68			0.4	-3.97	ATP5PF
ATP synthase subunit g, mitochondrial OS=Homo sapiens OX=9606 GN=ATP5MG PE=1 SV=3	ATP5L	O75964	0.78	0.55	0.008	1.44	1	-0.5	ATP5MG
ATP synthase subunit s, mitochondrial OS=Homo sapiens OX=9606 GN=DMAC2L PE=1 SV=3	ATP5S	Q99766	1	-0.68	1	-1.97	0.33	0.47	DMAC2L
ATP synthase subunit alpha, mitochondrial OS=Homo sapiens OX=9606 GN=ATP5F1A PE=1 SV=1	ATPA	P25705	0.00019	0.85	0.00013	1.4	0.16	0.41	ATP5F1A	sig
ATP synthase subunit beta, mitochondrial OS=Homo sapiens OX=9606 GN=ATP5F1B PE=1 SV=3	ATPB	P06576	0.0001	0.81	< 0.0001	1.07	0.001	0.6	ATP5F1B	sig
ATP synthase subunit delta, mitochondrial OS=Homo sapiens OX=9606 GN=ATP5F1D PE=1 SV=2	ATPD	P30049	1	-0.07			1	-0.6	ATP5F1D
Isoform 3 of ATP synthase mitochondrial F1 complex assembly factor 1 OS=Homo sapiens OX=9606 GN=ATPAF1	ATPF1	Q5TC12	0.56	0.71	1	-1.01	0.044	1.26	ATPAF1
ATP synthase mitochondrial F1 complex assembly factor 2 OS=Homo sapiens OX=9606 GN=ATPAF2 PE=1 SV=1	ATPF2	Q8N5M1	0.072	2.08	0.4	0.69	0.12	2.9	ATPAF2
ATP synthase subunit gamma, mitochondrial OS=Homo sapiens OX=9606 GN=ATP5F1C PE=1 SV=1	ATPG	P36542	0.05	0.62	0.98	0.04	< 0.0001	1.03	ATP5F1C
Isoform 3 of ATP synthase subunit f, mitochondrial OS=Homo sapiens OX=9606 GN=ATP5MF	ATPK	P56134	0.008	0.37	0.33	0.14	0.1	0.51	ATP5MF
ATP synthase subunit O, mitochondrial OS=Homo sapiens OX=9606 GN=ATP5PO PE=1 SV=1	ATPO	P48047	0.0001	1.73	0.001	1.52	0.001	1.87	ATP5PO	sig
Isoform 3 of Serine/threonine-protein kinase ATR OS=Homo sapiens OX=9606 GN=ATR	ATR	Q13535	0.17	-0.67	0.031	-1.17	0.36	-0.53	ATR
Isoform 2 of ATR-interacting protein OS=Homo sapiens OX=9606 GN=ATRIP	ATRIP	Q8WXE1	0.88	-0.51			0.71	-0.89	ATRIP
Isoform 1 of Transcriptional regulator ATRX OS=Homo sapiens OX=9606 GN=ATRX	ATRX	P46100	0.14	-2.79			0.13	-2.78	ATRX
Ataxin-10 OS=Homo sapiens OX=9606 GN=ATXN10 PE=1 SV=1	ATX10	Q9UBB4	0.47	-1.52	0.4	-2.6	0.7	-0.52	ATXN10
Isoform 2 of Ataxin-2 OS=Homo sapiens OX=9606 GN=ATXN2	ATX2	Q99700	0.028	1.05	0.1	1.3			ATXN2
Ataxin-2-like protein OS=Homo sapiens OX=9606 GN=ATXN2L PE=1 SV=2	ATX2L	Q8WWM7	0.74	0.28	0.59	-0.8	0.49	0.76	ATXN2L
Isoform 2 of Ancient ubiquitous protein 1 OS=Homo sapiens OX=9606 GN=AUP1	AUP1	Q9Y679	0.028	1.97	1	8.36	0.1	0.19	AUP1
Isoform 4 of Aurora kinase B OS=Homo sapiens OX=9606 GN=AURKB	AURKB	Q96GD4	0.029	-1.81	0.065	-2.48	0.54	-1.3	AURKB
Isoform Bcl-X(S) of Bcl-2-like protein 1 OS=Homo sapiens OX=9606 GN=BCL2L1	B2CL1	Q07817	0.28	2.14	0.4	3.5	0.33	0.44	BCL2L1
Bcl-2-like protein 13 OS=Homo sapiens OX=9606 GN=BCL2L13 PE=1 SV=1	B2L13	Q9BXK5	0.31	0.66	1	0.04	0.26	1.06	BCL2L13
Isoform B1 of Anion exchange protein 2 OS=Homo sapiens OX=9606 GN=SLC4A2	B3A2	P04920	0.59	0.8	1	-1.87	0.14	1.46	SLC4A2
Isoform Short of Beta-1,4-galactosyltransferase 1 OS=Homo sapiens OX=9606 GN=B4GALT1	B4GT1	P15291	0.56	0.39			1	-0.34	B4GALT1
Bcl2-associated agonist of cell death OS=Homo sapiens OX=9606 GN=BAD PE=1 SV=3	BAD	Q92934	0.7	1.18	1	-3.99	0.33	3.49	BAD
Barrier-to-autointegration factor OS=Homo sapiens OX=9606 GN=BANF1 PE=1 SV=1	BAF	O75531	0.001	1.23	0.4	2.23	0.028	0.58	BANF1	sig
BAG family molecular chaperone regulator 2 OS=Homo sapiens OX=9606 GN=BAG2 PE=1 SV=1	BAG2	O95816	0.017	1.38	0.028	1.31	0.19	1.43	BAG2
BAG family molecular chaperone regulator 3 OS=Homo sapiens OX=9606 GN=BAG3 PE=1 SV=3	BAG3	O95817	0.77	0.61	0.33	-2.29	0.028	2.06	BAG3
Isoform 2 of BAG family molecular chaperone regulator 5 OS=Homo sapiens OX=9606 GN=BAG5	BAG5	Q9UL15	0.33	6.24			0.33	6.27	BAG5
Isoform 2 of Large proline-rich protein BAG6 OS=Homo sapiens OX=9606 GN=BAG6	BAG6	P46379	0.44	-0.48	0.4	-1.8	0.028	0.39	BAG6
Isoform 2 of Brain-specific angiogenesis inhibitor 1-associated protein 2 OS=Homo sapiens OX=9606 GN=BAIAP2	BAIP2	Q9UQB8	0.57	1	0.33	-3.05	0.29	1.98	BAIAP2
Isoform 2 of Bcl-2 homologous antagonist/killer OS=Homo sapiens OX=9606 GN=BAK1	BAK	Q16611	0.33	-5.51			0.33	-5.55	BAK1
Isoform 3 of Chromatin complexes subunit BAP18 OS=Homo sapiens OX=9606 GN=BAP18	BAP18	Q8IXM2	1	-0.77			1	-0.77	C17orf49
Isoform 2 of B-cell receptor-associated protein 31 OS=Homo sapiens OX=9606 GN=BCAP31	BAP31	P51572	0.51	0.62	1	0.1	1	1.24	BCAP31
Cluster of Isoform 2 of Basigin OS=Homo sapiens OX=9606 GN=BSG (sp|P35613-2|BASI_HUMAN)	BASI	P35613	0.14	2.11	1	0.55	0.001	1.91	BSG
Isoform Beta of Apoptosis regulator BAX OS=Homo sapiens OX=9606 GN=BAX	BAX	Q07812	0.4	2.25	1	0	0.4	2.21	BAX
Bromodomain adjacent to zinc finger domain protein 1A OS=Homo sapiens OX=9606 GN=BAZ1A PE=1 SV=2	BAZ1A	Q9NRL2	0.079	-1.17	0.53	-0.64	0.11	-1.3	BAZ1A
Isoform 2 of Tyrosine-protein kinase BAZ1B OS=Homo sapiens OX=9606 GN=BAZ1B	BAZ1B	Q9UIG0	0.61	-0.17	0.62	-0.21	0.74	-0.15	BAZ1B
Isoform 1 of Bromodomain adjacent to zinc finger domain protein 2A OS=Homo sapiens OX=9606 GN=BAZ2A	BAZ2A	Q9UIF9	0.00036	-2.43	0.16	-1.15	< 0.0001	-3.19	BAZ2A	sig
Basal cell adhesion molecule OS=Homo sapiens OX=9606 GN=BCAM PE=1 SV=2	BCAM	P50895	0.71	-0.32	0.7	-1.21	0.95	-0.06	BCAM
Branched-chain-amino-acid aminotransferase, mitochondrial OS=Homo sapiens OX=9606 GN=BCAT2 PE=1 SV=2	BCAT2	O15382	0.25	0.77	0.96	0.07	0.16	1.09	BCAT2
Isoform 2 of BRCA2 and CDKN1A-interacting protein OS=Homo sapiens OX=9606 GN=BCCIP	BCCIP	Q9P287	0.19	-1.17	0.4	-2.17	1	-0.33	BCCIP
Isoform 2 of [3-methyl-2-oxobutanoate dehydrogenase [lipoamide]] kinase, mitochondrial OS=Homo sapiens OX=9606 GN=BCKDK	BCKD	O14874	1	-0.39			1	-0.37	BCKDK
Isoform 2 of Bcl-2-associated transcription factor 1 OS=Homo sapiens OX=9606 GN=BCLAF1	BCLF1	Q9NYF8	0.84	-0.22	0.41	2.15	0.12	-1.07	BCLAF1
Mitochondrial chaperone BCS1 OS=Homo sapiens OX=9606 GN=BCS1L PE=1 SV=1	BCS1	Q9Y276	0.33	-5.84			0.33	-5.87	BCS1L
Biorientation of chromosomes in cell division protein 1-like 1 OS=Homo sapiens OX=9606 GN=BOD1L1 PE=1 SV=2	BD1L1	Q8NFC6	0.0001	-2.56	0.028	-2.09	0.051	-2.85	BOD1L1	sig
D-beta-hydroxybutyrate dehydrogenase, mitochondrial OS=Homo sapiens OX=9606 GN=BDH1 PE=1 SV=3	BDH	Q02338	0.98	0.16	0.41	-1.17	0.55	0.79	BDH1
BET1-like protein OS=Homo sapiens OX=9606 GN=BET1L PE=1 SV=1	BET1L	Q9NYM9	0.33	3.27	1	0	0.33	3.24	BET1L
Isoform 3 of Beta-galactosidase OS=Homo sapiens OX=9606 GN=GLB1	BGAL	P16278	0.51	-0.33	0.75	0.38	0.18	-0.82	GLB1
Isoform 2 of Beta-glucuronidase OS=Homo sapiens OX=9606 GN=GUSB	BGLR	P08236	0.71	0.25	0.54	-0.43	0.12	0.61	GUSB
Isoform 2 of Bax inhibitor 1 OS=Homo sapiens OX=9606 GN=TMBIM6	BI1	P55061	0.33	-5.66			0.33	-5.7	TMBIM6
Brain-specific angiogenesis inhibitor 1-associated protein 2-like protein 1 OS=Homo sapiens OX=9606 GN=BAIAP2L1 PE=1 SV=2	BI2L1	Q9UHR4	0.61	-0.33	0.14	-2.11	0.76	0.3	BAIAP2L1
Isoform 2 of BH3-interacting domain death agonist OS=Homo sapiens OX=9606 GN=BID	BID	P55957	0.88	0.31	1	0.27	0.7	0.41	BID
Biliverdin reductase A OS=Homo sapiens OX=9606 GN=BLVRA PE=1 SV=2	BIEA	P53004	1	-1.12			1	-1.09	BLVRA
Isoform BIN1-13 of Myc box-dependent-interacting protein 1 OS=Homo sapiens OX=9606 GN=BIN1	BIN1	O00499	0.008	-4.57	0.33	-4.03	0.1	-4.96	BIN1
Endoplasmic reticulum chaperone BiP OS=Homo sapiens OX=9606 GN=HSPA5 PE=1 SV=2	BIP	P11021	0.0001	0.74	0.073	0.54	< 0.0001	0.87	HSPA5	sig
Isoform 2 of Baculoviral IAP repeat-containing protein 5 OS=Homo sapiens OX=9606 GN=BIRC5	BIRC5	O15392	0.4	-2.59			0.4	-2.67	BIRC5
Baculoviral IAP repeat-containing protein 6 OS=Homo sapiens OX=9606 GN=BIRC6 PE=1 SV=2	BIRC6	Q9NR09	1	0.42			1	0.42	BIRC6
Isoform 2 of Biogenesis of lysosome-related organelles complex 1 subunit 1 OS=Homo sapiens OX=9606 GN=BLOC1S1	BL1S1	P78537	1	6.15			1	6.17	BLOC1S1
Flavin reductase (NADPH) OS=Homo sapiens OX=9606 GN=BLVRB PE=1 SV=3	BLVRB	P30043	1	-6.28			1	-6.31	BLVRB
Polycomb complex protein BMI-1 OS=Homo sapiens OX=9606 GN=BMI1 PE=1 SV=2	BMI1	P35226	0.13	-1.23	0.22	-1.42	0.31	-1.05	BMI1
Isoform 2 of BMP-2-inducible protein kinase OS=Homo sapiens OX=9606 GN=BMP2K	BMP2K	Q9NSY1	1	5.43			1	5.45	BMP2K
Ribosome biogenesis protein BMS1 homolog OS=Homo sapiens OX=9606 GN=BMS1 PE=1 SV=1	BMS1	Q14692	0.0001	-3.69	0.083	-2.24	< 0.0001	-4.28	BMS1	sig
Ribosome biogenesis protein BOP1 OS=Homo sapiens OX=9606 GN=BOP1 PE=1 SV=2	BOP 1.00	Q14137	0.005	-1.74	0.26	-1.5	0.00054	-1.88	BOP 1.00	sig
Borealin OS=Homo sapiens OX=9606 GN=CDCA8 PE=1 SV=2	BOREA	Q53HL2	0.99	0.06	0.5	1.51	0.69	-0.57	CDCA8
Isoform 2 of Nucleosome-remodeling factor subunit BPTF OS=Homo sapiens OX=9606 GN=BPTF	BPTF	Q12830	0.00016	-3.25	0.1	-1.74	0.028	-4.45	BPTF	sig
Isoform 2 of Bromodomain-containing protein 1 OS=Homo sapiens OX=9606 GN=BRD1	BRD1	O95696	1	-0.72			1	-0.72	BRD1
Isoform 2 of Bromodomain-containing protein 2 OS=Homo sapiens OX=9606 GN=BRD2	BRD2	P25440	0.97	-0.2	1	-1.28	0.81	0.16	BRD2
Bromodomain-containing protein 4 OS=Homo sapiens OX=9606 GN=BRD4 PE=1 SV=2	BRD4	O60885	0.21	-1.2	0.42	-0.6	0.33	-1.94	BRD4
Isoform 2 of Bromodomain-containing protein 8 OS=Homo sapiens OX=9606 GN=BRD8	BRD8	Q9H0E9	0.008	-4.65			0.008	-4.68	BRD8
E3 ubiquitin-protein ligase BRE1A OS=Homo sapiens OX=9606 GN=RNF20 PE=1 SV=2	BRE1A	Q5VTR2	0.0001	-2.92	0.1	-2.65	0.001	-3.02	RNF20	sig
E3 ubiquitin-protein ligase BRE1B OS=Homo sapiens OX=9606 GN=RNF40 PE=1 SV=5	BRE1B	O75150	0.00019	-1.54	0.007	-1.79	0.016	-1.36	RNF40	sig
BRI3-binding protein OS=Homo sapiens OX=9606 GN=BRI3BP PE=1 SV=1	BRI3B	Q8WY22	0.1	1.25			0.33	0.7	BRI3BP
Isoform 2 of Peregrin OS=Homo sapiens OX=9606 GN=BRPF1	BRPF1	P55201	1	6.06			1	6.08	BRPF1
Ribosome biogenesis protein BRX1 homolog OS=Homo sapiens OX=9606 GN=BRIX1 PE=1 SV=2	BRX1	Q8TDN6	0.089	-1.2	0.034	-1.44	0.35	-1.09	BRIX1
Isoform 2 of Transcription factor BTF3 homolog 4 OS=Homo sapiens OX=9606 GN=BTF3L4	BT3L4	Q96K17	0.7	0.86			0.33	2.89	BTF3L4
TATA-binding protein-associated factor 172 OS=Homo sapiens OX=9606 GN=BTAF1 PE=1 SV=2	BTAF1	O14981	0.029	-2.05			0.023	-2.24	BTAF1
Isoform 2 of Transcription factor BTF3 OS=Homo sapiens OX=9606 GN=BTF3	BTF3	P20290	0.46	-0.48	1	-0.99	0.58	-0.39	BTF3
Isoform 2 of Mitotic checkpoint protein BUB3 OS=Homo sapiens OX=9606 GN=BUB3	BUB3	O43684	0.46	-0.78	0.016	-2.94	0.87	1.24	BUB3
Probable 18S rRNA (guanine-N(7))-methyltransferase OS=Homo sapiens OX=9606 GN=BUD23 PE=1 SV=2	BUD23	O43709	0.33	3.27			1	0.31	BUD23
Isoform 2 of Protein BUD31 homolog OS=Homo sapiens OX=9606 GN=BUD31	BUD31	P41223	0.001	-2.07	0.055	-2.41	0.001	-1.77	BUD31	sig
Bystin OS=Homo sapiens OX=9606 GN=BYSL PE=1 SV=3	BYST	Q13895	0.081	-1.12	1	0.14	0.005	-1.77	BYSL
Isoform 3 of Basic leucine zipper and W2 domain-containing protein 1 OS=Homo sapiens OX=9606 GN=BZW1	BZW1	Q7L1Q6	0.00027	-1.75	0.001	-2.65	0.091	-1.18	BZW1	sig
Basic leucine zipper and W2 domain-containing protein 2 OS=Homo sapiens OX=9606 GN=BZW2 PE=1 SV=1	BZW2	Q9Y6E2	0.2	-0.65	0.65	-0.29	0.12	-0.96	BZW2
Complement component 1 Q subcomponent-binding protein, mitochondrial OS=Homo sapiens OX=9606 GN=C1QBP PE=1 SV=1	C1QBP	Q07021	0.00051	1.35	0.008	1.02	0.022	1.46	C1QBP	sig
C-1-tetrahydrofolate synthase, cytoplasmic OS=Homo sapiens OX=9606 GN=MTHFD1 PE=1 SV=3	C1TC	P11586	0.12	-0.72	0.00063	-2.08	0.86	0.17	MTHFD1
Monofunctional C1-tetrahydrofolate synthase, mitochondrial OS=Homo sapiens OX=9606 GN=MTHFD1L PE=1 SV=1	C1TM	Q6UB35	0.029	0.97	0.69	0.26	0.018	1.39	MTHFD1L
Isoform 2 of Phospholipid transfer protein C2CD2L OS=Homo sapiens OX=9606 GN=C2CD2L	C2C2L	O14523	1	-1.28			1	-1.3	C2CD2L
Isoform 2 of Coiled-coil and C2 domain-containing protein 1A OS=Homo sapiens OX=9606 GN=CC2D1A	C2D1A	Q6P1N0	0.1	-4.86			0.1	-4.89	CC2D1A
Isoform 3 of Succinate dehydrogenase cytochrome b560 subunit, mitochondrial OS=Homo sapiens OX=9606 GN=SDHC	C560	Q99643	1	-0.57	0.33	1.58	1	-2.67	SDHC
Uncharacterized protein C1orf122 OS=Homo sapiens OX=9606 GN=C1orf122 PE=4 SV=2	CA122	Q6ZSJ8	0.1	2.77			0.33	3.62	C1orf122
Calcium-binding protein 39 OS=Homo sapiens OX=9606 GN=CAB39 PE=1 SV=1	CAB39	Q9Y376	0.89	0.36	0.1	-1.82	0.18	1.43	CAB39
Isoform 6 of 45 kDa calcium-binding protein OS=Homo sapiens OX=9606 GN=SDF4	CAB45	Q9BRK5	0.12	-1.93	0.4	-2.28	0.14	-1.71
Isoform 4 of Calcium-binding and coiled-coil domain-containing protein 2 OS=Homo sapiens OX=9606 GN=CALCOCO2	CACO2	Q13137	1	0.57	1	1.52	1	-0.56	CALCOCO2
Isoform 2 of Carnitine O-acetyltransferase OS=Homo sapiens OX=9606 GN=CRAT	CACP	P43155	0.92	0.02	1	0.02	0.97	0.02	CRAT
Cadherin-1 OS=Homo sapiens OX=9606 GN=CDH1 PE=1 SV=3	CADH1	P12830	0.31	-0.56	0.057	-2.22	0.89	0.27	CDH1
Cadherin-3 OS=Homo sapiens OX=9606 GN=CDH3 PE=1 SV=2	CADH3	P22223	1	-3.85			1	-3.88	CDH3
Putative transferase CAF17, mitochondrial OS=Homo sapiens OX=9606 GN=IBA57 PE=1 SV=1	CAF17	Q5T440	0.16	0.85	1	0.13	0.013	1.14	IBA57
Isoform 3 of Chromatin assembly factor 1 subunit A OS=Homo sapiens OX=9606 GN=CHAF1A	CAF1A	Q13111	0.002	-2.81	0.4	-2.09	0.001	-3.09	CHAF1A	sig
Chromatin assembly factor 1 subunit B OS=Homo sapiens OX=9606 GN=CHAF1B PE=1 SV=1	CAF1B	Q13112	0.61	-0.13	0.4	-0.37	0.33	0.18	CHAF1B
Isoform 2 of Caldesmon OS=Homo sapiens OX=9606 GN=CALD1	CALD1	Q05682	0.033	-1.99	0.1	-3.38	0.2	-1.6	CALD1
Calmodulin-1 OS=Homo sapiens OX=9606 GN=CALM1 PE=1 SV=1	CALM1	P0DP23	0.57	0.56	0.42	-1.21	0.049	1.29	CALM1
Calreticulin OS=Homo sapiens OX=9606 GN=CALR PE=1 SV=1	CALR	P27797	0.051	0.88	0.9	-0.12	< 0.0001	1.72	CALR
Isoform 3 of Calumenin OS=Homo sapiens OX=9606 GN=CALU	CALU	O43852	0.59	0.49	0.92	0.35	0.43	0.56	CALU
Isoform 2 of Calnexin OS=Homo sapiens OX=9606 GN=CANX	CALX	P27824	0.75	0.16	0.68	-0.26	0.18	0.52	CANX
Calpain-1 catalytic subunit OS=Homo sapiens OX=9606 GN=CAPN1 PE=1 SV=1	CAN1	P07384	0.026	-1.41	0.001	-3.8	0.63	-0.33	CAPN1
Isoform 2 of Calpain-2 catalytic subunit OS=Homo sapiens OX=9606 GN=CAPN2	CAN2	P17655	0.62	0.62	1	-3.54	0.29	1.27	CAPN2
Cullin-associated NEDD8-dissociated protein 1 OS=Homo sapiens OX=9606 GN=CAND1 PE=1 SV=2	CAND1	Q86VP6	0.23	-0.67	0.002	-2.21	0.79	-0.17	CAND1
Adenylyl cyclase-associated protein 1 OS=Homo sapiens OX=9606 GN=CAP1 PE=1 SV=5	CAP1	Q01518	0.3	-0.71	0.38	-1.1	1	-0.34	CAP1
Isoform 2 of Caprin-1 OS=Homo sapiens OX=9606 GN=CAPRIN1	CAPR1	Q14444	0.003	1.93	1	1.07	0.01	2.02	CAPRIN1	sig
Isoform 2 of F-actin-capping protein subunit beta OS=Homo sapiens OX=9606 GN=CAPZB	CAPZB	P47756	0.54	-0.36	0.2	-1.75	0.3	0.48	CAPZB
Isoform 2 of Caspase recruitment domain-containing protein 19 OS=Homo sapiens OX=9606 GN=CARD19	CAR19	Q96LW7	1	-1.21			1	-1.19	CARD19
CDKN2A-interacting protein OS=Homo sapiens OX=9606 GN=CDKN2AIP PE=1 SV=3	CARF	Q9NXV6	0.0001	-2.98	0.001	-3.41	0.023	-2.73	CDKN2AIP	sig
Isoform 2 of F-actin-uncapping protein LRRC16A OS=Homo sapiens OX=9606 GN=CARMIL1	CARL1	Q5VZK9	0.7	0.24			0.7	0.25	CARMIL1
Isoform 2 of Protein CASC4 OS=Homo sapiens OX=9606 GN=CASC4	CASC4	Q6P4E1	1	-0.75	1	-0.76			GOLM2
Isoform Beta of Caspase-7 OS=Homo sapiens OX=9606 GN=CASP7	CASP7	P55210	0.33	1.53	0.33	1.53			CASP7
Catalase OS=Homo sapiens OX=9606 GN=CAT PE=1 SV=3	CATA	P04040	0.26	0.79	0.82	-0.19	0.064	1.72	CAT
Cathepsin B OS=Homo sapiens OX=9606 GN=CTSB PE=1 SV=3	CATB	P07858	0.33	0.76	0.41	0.92	0.66	0.58	CTSB
Dipeptidyl peptidase 1 OS=Homo sapiens OX=9606 GN=CTSC PE=1 SV=2	CATC	P53634	1	7.7			1	7.73	CTSC
Cathepsin D OS=Homo sapiens OX=9606 GN=CTSD PE=1 SV=1	CATD	P07339	0.38	0.43	0.25	1	0.96	-0.01	CTSD
Isoform 2 of Cactin OS=Homo sapiens OX=9606 GN=CACTIN	CATIN	Q8WUQ7	0.61	-1.01			0.59	-1	CACTIN
Cathepsin L1 OS=Homo sapiens OX=9606 GN=CTSL PE=1 SV=2	CATL1	P07711	1	0.17	1	0	1	0.17	CTSL
Caveolin-1 OS=Homo sapiens OX=9606 GN=CAV1 PE=1 SV=4	CAV1	Q03135	0.028	0.84	0.33	1.19	0.33	0.53	CAV1
Caveolae-associated protein 1 OS=Homo sapiens OX=9606 GN=CAVIN1 PE=1 SV=1	CAVN1	Q6NZI2	0.25	-1.14	0.009	-2.76	0.99	0.37	CAVIN1
F-actin-capping protein subunit alpha-1 OS=Homo sapiens OX=9606 GN=CAPZA1 PE=1 SV=3	CAZA1	P52907	0.56	-0.34	0.07	-1.85	0.28	0.86	CAPZA1
F-actin-capping protein subunit alpha-2 OS=Homo sapiens OX=9606 GN=CAPZA2 PE=1 SV=3	CAZA2	P47755	1	-0.14			0.1	0.68	CAPZA2
Isoform 2 of CREB-binding protein OS=Homo sapiens OX=9606 GN=CREBBP	CBP	Q92793	0.13	-2.45	1	0.97	0.051	-3.9	CREBBP
Isoform 2 of Carboxypeptidase A4 OS=Homo sapiens OX=9606 GN=CPA4	CBPA4	Q9UI42	0.39	-1.73	1	-1.17	0.7	-2.08	CPA4
Isoform 2 of Cytosolic carboxypeptidase 1 OS=Homo sapiens OX=9606 GN=AGTPBP1	CBPC1	Q9UPW5	0.4	-0.98	0.4	-0.73	1	-1.24	AGTPBP1
Isoform 2 of Carboxypeptidase D OS=Homo sapiens OX=9606 GN=CPD	CBPD	O75976	0.33	-2.67			0.33	-2.7	CPD
Carbonyl reductase [NADPH] 1 OS=Homo sapiens OX=9606 GN=CBR1 PE=1 SV=3	CBR1	P16152	0.82	0.44			0.7	2.03	CBR1
Chromobox protein homolog 1 OS=Homo sapiens OX=9606 GN=CBX1 PE=1 SV=1	CBX1	P83916	0.33	2.25			0.32	2.21	CBX1
Chromobox protein homolog 3 OS=Homo sapiens OX=9606 GN=CBX3 PE=1 SV=4	CBX3	Q13185	0.057	1.44	0.38	0.64	0.008	2.55	CBX3
Chromobox protein homolog 5 OS=Homo sapiens OX=9606 GN=CBX5 PE=1 SV=1	CBX5	P45973	0.43	0.46	0.88	0.45	< 0.0001	0.45	CBX5
Chromobox protein homolog 8 OS=Homo sapiens OX=9606 GN=CBX8 PE=1 SV=3	CBX8	Q9HC52	0.15	-2.2	0.33	-3.02	0.7	-1.72	CBX8
Coiled-coil domain-containing protein 115 OS=Homo sapiens OX=9606 GN=CCDC115 PE=1 SV=1	CC115	Q96NT0	0.1	2.67			0.1	2.67	CCDC115
Coiled-coil domain-containing protein 124 OS=Homo sapiens OX=9606 GN=CCDC124 PE=1 SV=1	CC124	Q96CT7	1	2.76			1	2.73	CCDC124
Coiled-coil domain-containing protein 127 OS=Homo sapiens OX=9606 GN=CCDC127 PE=1 SV=1	CC127	Q96BQ5	1	-0.03			1	-0.03	CCDC127
Coiled-coil domain-containing protein 134 OS=Homo sapiens OX=9606 GN=CCDC134 PE=1 SV=1	CC134	Q9H6E4	0.52	1.5	1	1.73	0.6	1.45	CCDC134
Coiled-coil domain-containing protein 137 OS=Homo sapiens OX=9606 GN=CCDC137 PE=1 SV=1	CC137	Q6PK04	0.33	-5.4			1	-6.93	CCDC137
Isoform 2 of Cell cycle control protein 50A OS=Homo sapiens OX=9606 GN=TMEM30A	CC50A	Q9NV96	0.48	1.14	1	0.47	1	3.23	TMEM30A
Isoform 2 of Coiled-coil domain-containing protein 90B, mitochondrial OS=Homo sapiens OX=9606 GN=CCDC90B	CC90B	Q9GZT6	1	-2.06			1	-2.04	CCDC90B
Isoform 2 of Cell division cycle and apoptosis regulator protein 1 OS=Homo sapiens OX=9606 GN=CCAR1	CCAR1	Q8IX12	0.0001	-2.41	< 0.0001	-2.53	< 0.0001	-2.34	CCAR1	sig
Isoform 2 of Cell cycle and apoptosis regulator protein 2 OS=Homo sapiens OX=9606 GN=CCAR2	CCAR2	Q8N163	0.0001	-3.15	< 0.0001	-3.69	< 0.0001	-2.71	CCAR2	sig
Coiled-coil domain-containing protein 12 OS=Homo sapiens OX=9606 GN=CCDC12 PE=1 SV=1	CCD12	Q8WUD4	0.028	-3.44	0.33	-3.56	0.33	-3.31	CCDC12
Coiled-coil domain-containing protein 22 OS=Homo sapiens OX=9606 GN=CCDC22 PE=1 SV=1	CCD22	O60826	0.68	0.41	0.045	-2.24	0.001	2.03	CCDC22
Isoform 2 of Coiled-coil domain-containing protein 47 OS=Homo sapiens OX=9606 GN=CCDC47	CCD47	Q96A33	0.022	1.46	0.68	0.42	0.024	2.04	CCDC47
Coiled-coil domain-containing protein 51 OS=Homo sapiens OX=9606 GN=CCDC51 PE=1 SV=2	CCD51	Q96ER9	0.31	0.93	0.13	2.36	1	-0.2	CCDC51
Coiled-coil domain-containing protein 58 OS=Homo sapiens OX=9606 GN=CCDC58 PE=1 SV=1	CCD58	Q4VC31	0.081	2.22	0.001	4.31	1	0.26	MIX23
Isoform 2 of Coiled-coil domain-containing protein 77 OS=Homo sapiens OX=9606 GN=CCDC77	CCD77	Q9BR77	0.33	4.43	0.33	4.48			CCDC77
Coiled-coil domain-containing protein 86 OS=Homo sapiens OX=9606 GN=CCDC86 PE=1 SV=1	CCD86	Q9H6F5	0.56	-0.26	0.34	-0.76	0.009	0.4	CCDC86
Coiled-coil domain-containing protein 93 OS=Homo sapiens OX=9606 GN=CCDC93 PE=1 SV=2	CCD93	Q567U6	0.028	1.8			0.028	1.8	CCDC93
Cytochrome c-type heme lyase OS=Homo sapiens OX=9606 GN=HCCS PE=1 SV=1	CCHL	P53701	0.098	1.16	0.58	0.34	0.14	1.8	HCCS
Isoform 2 of G2/mitotic-specific cyclin-B1 OS=Homo sapiens OX=9606 GN=CCNB1	CCNB1	P14635	0.1	-5.75	1	-4.65	0.33	-6.31	CCNB1
Isoform 4 of Cyclin-K OS=Homo sapiens OX=9606 GN=CCNK	CCNK	O75909	0.089	-2.35	0.1	-4.3	0.48	-1.57	CCNK
Isoform 2 of Cyclin-L1 OS=Homo sapiens OX=9606 GN=CCNL1	CCNL1	Q9UK58	1	-0.08			1	-0.09	CCNL1
Cyclin-T1 OS=Homo sapiens OX=9606 GN=CCNT1 PE=1 SV=1	CCNT1	O60563	0.028	2.7			0.1	2.92	CCNT1
Vacuolar fusion protein CCZ1 homolog B OS=Homo sapiens OX=9606 GN=CCZ1B PE=1 SV=1	CCZ1B	P86790	1	0.6	1	0			CCZ1B
Isoform SV1 of Cyclin-dependent kinase 11B OS=Homo sapiens OX=9606 GN=CDK11B	CD11B	P21127	0.0001	-2.54			0.00041	-2.77	CDK11B	sig
CD151 antigen OS=Homo sapiens OX=9606 GN=CD151 PE=1 SV=3	CD151	P48509	0.15	1.41	1	0.71	0.33	2.06	CD151
Isoform 2 of CD166 antigen OS=Homo sapiens OX=9606 GN=ALCAM	CD166	Q13740	0.0057	1.09	0.028	1.07	0.11	1.09	ALCAM	sig
Isoform 3 of CD276 antigen OS=Homo sapiens OX=9606 GN=CD276	CD276	Q5ZPR3	0.54	-0.64	1	-0.62	1	-0.63	CD276
CD2-associated protein OS=Homo sapiens OX=9606 GN=CD2AP PE=1 SV=1	CD2AP	Q9Y5K6	0.096	-0.84	0.48	-0.5	0.16	-1.11	CD2AP
CD2 antigen cytoplasmic tail-binding protein 2 OS=Homo sapiens OX=9606 GN=CD2BP2 PE=1 SV=1	CD2B2	O95400	0.7	2.22	1	-0.91	0.33	3.65	CD2BP2
Isoform 2 of CD320 antigen OS=Homo sapiens OX=9606 GN=CD320	CD320	Q9NPF0	1	5.89			1	5.92	CD320
Isoform 10 of CD44 antigen OS=Homo sapiens OX=9606 GN=CD44	CD44	P16070	0.7	0.49	0.52	1.2	0.82	-0.2	CD44
Leukocyte surface antigen CD47 OS=Homo sapiens OX=9606 GN=CD47 PE=1 SV=1	CD47	Q08722	0.008	1.08	0.1	1.51	0.33	0.53	CD47
Isoform 2 of CD59 glycoprotein OS=Homo sapiens OX=9606 GN=CD59	CD59	P13987	0.85	-0.14	0.5	-0.64	0.1	0.48	CD59
Isoform 2 of CD63 antigen OS=Homo sapiens OX=9606 GN=CD63	CD63	P08962	0.7	0.12			0.33	0.4	CD63
CD81 antigen OS=Homo sapiens OX=9606 GN=CD81 PE=1 SV=1	CD81	P60033	0.066	0.76	0.7	0.53	0.1	0.95	CD81
CD9 antigen OS=Homo sapiens OX=9606 GN=CD9 PE=1 SV=4	CD9	P21926	0.41	-0.64	0.24	-1.51	0.7	0.58	CD9
Isoform 2 of CD97 antigen OS=Homo sapiens OX=9606 GN=CD97	CD97	P48960	0.46	-0.48	0.53	-0.51	0.56	-0.48	ADGRE5
Isoform 2 of Cell division cycle protein 16 homolog OS=Homo sapiens OX=9606 GN=CDC16	CDC16	Q13042	0.00084	-4.82	0.33	-2.27	0.008	-5.84	CDC16	sig
Cell division cycle protein 23 homolog OS=Homo sapiens OX=9606 GN=CDC23 PE=1 SV=3	CDC23	Q9UJX2	0.008	-2.72			0.028	-3.02	CDC23
Isoform 2 of Cell division cycle protein 27 homolog OS=Homo sapiens OX=9606 GN=CDC27	CDC27	P30260	0.098	-2.22	0.33	1.77	0.049	-3.3	CDC27
Hsp90 co-chaperone Cdc37 OS=Homo sapiens OX=9606 GN=CDC37 PE=1 SV=1	CDC37	Q16543	0.65	1.54	0.33	-4.18	0.1	5.04	CDC37
Cell division control protein 42 homolog OS=Homo sapiens OX=9606 GN=CDC42 PE=1 SV=2	CDC42	P60953	0.47	-0.35	1	-0.05	0.44	-0.51	CDC42
Cell division cycle 5-like protein OS=Homo sapiens OX=9606 GN=CDC5L PE=1 SV=2	CDC5L	Q99459	0.0001	-2.5	< 0.0001	-3.28	0.002	-2.06	CDC5L	sig
Parafibromin OS=Homo sapiens OX=9606 GN=CDC73 PE=1 SV=1	CDC73	Q6P1J9	0.001	-3.02	0.028	-2.8	0.028	-3.24	CDC73	sig
Cell division cycle-associated protein 2 OS=Homo sapiens OX=9606 GN=CDCA2 PE=1 SV=2	CDCA2	Q69YH5	0.0001	1.58	0.009	3.13	0.00076	1.11	CDCA2	sig
Sororin OS=Homo sapiens OX=9606 GN=CDCA5 PE=1 SV=1	CDCA5	Q96FF9	1	-2.78			1	-2.79	CDCA5
CUB domain-containing protein 1 OS=Homo sapiens OX=9606 GN=CDCP1 PE=1 SV=3	CDCP1	Q9H5V8	0.37	-0.64	0.086	-1.59	0.89	0.28	CDCP1
Isoform 3 of CDP-diacylglycerol--inositol 3-phosphatidyltransferase OS=Homo sapiens OX=9606 GN=CDIPT	CDIPT	O14735	0.33	1.29	0.33	1.29	1	0	CDIPT
Cyclin-dependent kinase 1 OS=Homo sapiens OX=9606 GN=CDK1 PE=1 SV=3	CDK1	P06493	0.8	0.13	0.078	-1.49	0.38	0.86	CDK1
Cluster of Isoform 2 of Cyclin-dependent kinase 12 OS=Homo sapiens OX=9606 GN=CDK12 (sp|Q9NYV4-2|CDK12_HUMAN)	CDK12	Q9NYV4	0.026	-2.38	0.1	-1.7	0.057	-2.63	CDK12
Isoform 2 of Cyclin-dependent kinase 13 OS=Homo sapiens OX=9606 GN=CDK13	CDK13	Q14004	1	5.23					CDK13
Isoform 2 of Cyclin-dependent kinase 2 OS=Homo sapiens OX=9606 GN=CDK2	CDK2	P24941	0.077	-1.69			0.45	-0.79	CDK2
Cyclin-dependent kinase 7 OS=Homo sapiens OX=9606 GN=CDK7 PE=1 SV=1	CDK7	P50613	0.1	-4.91			0.33	-5.33	CDK7
Isoform 2 of Cyclin-dependent kinase 9 OS=Homo sapiens OX=9606 GN=CDK9	CDK9	P50750	1	-0.09	1	-3.7	0.77	0.64	CDK9
Isoform 2 of Cyclin-dependent kinase 2-associated protein 1 OS=Homo sapiens OX=9606 GN=CDK2AP1	CDKA1	O14519	1	-0.07			1	-0.68	CDK2AP1
Phosphatidate cytidylyltransferase 1 OS=Homo sapiens OX=9606 GN=CDS1 PE=2 SV=2	CDS1	Q92903	1	-0.74			1	-1.74	CDS1
Phosphatidate cytidylyltransferase 2 OS=Homo sapiens OX=9606 GN=CDS2 PE=1 SV=1	CDS2	O95674	0.7	0.51	1	0.55			CDS2
Isoform 2 of Protein CDV3 homolog OS=Homo sapiens OX=9606 GN=CDV3	CDV3	Q9UKY7	0.63	0.97	1	-1.49	0.33	3.36	CDV3
Homeobox protein CDX-2 OS=Homo sapiens OX=9606 GN=CDX2 PE=1 SV=3	CDX2	Q99626	1	-1.25	1	-3.66			CDX2
sp|Q5TB80-2|CE162_HUMAN	CE162	Q5TB80	1	-1.01			1	-0.98	CEP162
CCAAT/enhancer-binding protein zeta OS=Homo sapiens OX=9606 GN=CEBPZ PE=1 SV=3	CEBPZ	Q03701	0.0001	-1.7	< 0.0001	-1.89	0.00017	-1.59	CEBPZ	sig
Isoform 2 of Cell surface hyaluronidase OS=Homo sapiens OX=9606 GN=CEMIP2	CEIP2	Q9UHN6	0.72	0.14	1	-0.92	0.58	0.25	CEMIP2
Isoform 2 of CUGBP Elav-like family member 1 OS=Homo sapiens OX=9606 GN=CELF1	CELF1	Q92879	0.089	-2.73	1	0.03	0.008	-4.79	CELF1
Major centromere autoantigen B OS=Homo sapiens OX=9606 GN=CENPB PE=1 SV=2	CENPB	P07199	1	0.82			1	-6.68	CENPB
Centromere protein F OS=Homo sapiens OX=9606 GN=CENPF PE=1 SV=3	CENPF	P49454	0.13	-2.54	1	0.32	0.1	-4.53	CENPF
Isoform 4 of Centromere protein N OS=Homo sapiens OX=9606 GN=CENPN	CENPN	Q96H22	0.4	2.23			0.4	2.22	CENPN
Centromere protein P OS=Homo sapiens OX=9606 GN=CENPP PE=1 SV=1	CENPP	Q6IPU0	1	-4.27			1	-4.3	CENPP
Isoform 3 of Centromere protein V OS=Homo sapiens OX=9606 GN=CENPV	CENPV	Q7Z7K6	0.7	-0.6	1	-0.9			CENPV
Centrosomal protein of 55 kDa OS=Homo sapiens OX=9606 GN=CEP55 PE=1 SV=3	CEP55	Q53EZ4	0.33	-2.04			0.33	-2	CEP55
Choline/ethanolaminephosphotransferase 1 OS=Homo sapiens OX=9606 GN=CEPT1 PE=1 SV=1	CEPT1	Q9Y6K0	0.1	1.44			0.33	1.51	CEPT1
Ceramide synthase 2 OS=Homo sapiens OX=9606 GN=CERS2 PE=1 SV=1	CERS2	Q96G23	0.001	1.66	0.1	2.93	0.028	0.83	CERS2	sig
Isoform 2 of Ceramide synthase 6 OS=Homo sapiens OX=9606 GN=CERS6	CERS6	Q6ZMG9	1	-2.81			1	-2.81	CERS6
Centrin-2 OS=Homo sapiens OX=9606 GN=CETN2 PE=1 SV=1	CETN2	P41208	0.33	-3.68			0.33	-3.7	CETN2
Uncharacterized protein C6orf132 OS=Homo sapiens OX=9606 GN=C6orf132 PE=1 SV=4	CF132	Q5T0Z8	0.6	0.77	0.53	-0.36	0.33	3.13	C6orf132
Cilia- and flagella-associated protein 20 OS=Homo sapiens OX=9606 GN=CFAP20 PE=1 SV=1	CFA20	Q9Y6A4	0.028	-3.4	0.33	-3.47	0.33	-3.39	CFAP20
Uncharacterized protein C7orf50 OS=Homo sapiens OX=9606 GN=C7orf50 PE=1 SV=1	CG050	Q9BRJ6	0.4	-2.22			1	-2.23	C7orf50
Isoform 2 of Cyclic GMP-AMP synthase OS=Homo sapiens OX=9606 GN=CGAS	CGAS	Q8N884	0.63	0.93			0.59	0.93	CGAS
CGG triplet repeat-binding protein 1 OS=Homo sapiens OX=9606 GN=CGGBP1 PE=1 SV=2	CGBP1	Q9UFW8	0.7	-1.25			0.7	-1.24	CGGBP1
Isoform 2 of UPF0488 protein C8orf33 OS=Homo sapiens OX=9606 GN=C8orf33	CH033	Q9H7E9	0.045	-3.18	0.4	-2.19	0.33	-4.51	C8orf33
UPF0598 protein C8orf82 OS=Homo sapiens OX=9606 GN=C8orf82 PE=1 SV=2	CH082	Q6P1X6	0.49	-0.34	1	-0.84	1	-0.1	C8orf82
10 kDa heat shock protein, mitochondrial OS=Homo sapiens OX=9606 GN=HSPE1 PE=1 SV=2	CH10	P61604	0.006	0.64	0.018	0.9	0.086	0.43	HSPE1	sig
60 kDa heat shock protein, mitochondrial OS=Homo sapiens OX=9606 GN=HSPD1 PE=1 SV=2	CH60	P10809	0.0001	0.76	< 0.0001	1.24	0.076	0.41	HSPD1	sig
Chromosome alignment-maintaining phosphoprotein 1 OS=Homo sapiens OX=9606 GN=CHAMP1 PE=1 SV=2	CHAP1	Q96JM3	0.002	-1.43	0.009	-1.87	0.099	-1.15	CHAMP1	sig
Coiled-coil-helix-coiled-coil-helix domain-containing protein 1 OS=Homo sapiens OX=9606 GN=CHCHD1 PE=1 SV=1	CHCH1	Q96BP2	0.007	2.06	1	1.6	0.028	2.15	CHCHD1
Coiled-coil-helix-coiled-coil-helix domain-containing protein 2 OS=Homo sapiens OX=9606 GN=CHCHD2 PE=1 SV=1	CHCH2	Q9Y6H1	0.059	-1.85	0.13	-1.93	0.55	-1.81	CHCHD2
Coiled-coil-helix-coiled-coil-helix domain-containing protein 5 OS=Homo sapiens OX=9606 GN=CHCHD5 PE=1 SV=1	CHCH5	Q9BSY4	0.74	0.65	0.33	-5.48	0.1	5	CHCHD5
Isoform 2 of Chromodomain-helicase-DNA-binding protein 1 OS=Homo sapiens OX=9606 GN=CHD1	CHD1	O14646	0.069	-1.58	0.52	-0.81	0.075	-1.78	CHD1
Chromodomain-helicase-DNA-binding protein 1-like OS=Homo sapiens OX=9606 GN=CHD1L PE=1 SV=3	CHD1L	Q86WJ1	0.2	-1.06	0.84	-0.22	0.079	-1.6	CHD1L
Isoform 2 of Chromodomain-helicase-DNA-binding protein 2 OS=Homo sapiens OX=9606 GN=CHD2	CHD2	O14647	0.65	-0.4			0.78	-0.23	CHD2
Cluster of Isoform 2 of Chromodomain-helicase-DNA-binding protein 4 OS=Homo sapiens OX=9606 GN=CHD4 (sp|Q14839-2|CHD4_HUMAN)	CHD4	Q14839	0.0001	-1.47	< 0.0001	-1.58	0.02	-1.19	CHD4	sig
Chromodomain-helicase-DNA-binding protein 5 OS=Homo sapiens OX=9606 GN=CHD5 PE=1 SV=1	CHD5	Q8TDI0	0.33	3.71					CHD5
Chromodomain-helicase-DNA-binding protein 8 OS=Homo sapiens OX=9606 GN=CHD8 PE=1 SV=5	CHD8	Q9HCK8	0.24	-1.02	0.33	-2.66	0.45	-0.75	CHD8
Choline dehydrogenase, mitochondrial OS=Homo sapiens OX=9606 GN=CHDH PE=1 SV=2	CHDH	Q8NE62	0.23	3.97	1	7.35	0.49	3.25	CHDH
Calcium homeostasis endoplasmic reticulum protein OS=Homo sapiens OX=9606 GN=CHERP PE=1 SV=3	CHERP	Q8IWX8	0.00038	-2.04	0.005	-2.46	0.014	-1.72	CHERP	sig
Isoform 2 of Chitinase domain-containing protein 1 OS=Homo sapiens OX=9606 GN=CHID1	CHID1	Q9BWS9	0.61	-0.83	0.33	-2.78	1	-0.33	CHID1
E3 ubiquitin-protein ligase CHIP OS=Homo sapiens OX=9606 GN=STUB1 PE=1 SV=2	CHIP	Q9UNE7	1	-0.86	1	8.18	0.43	-3.04	STUB1
Isoform 2 of Serine/threonine-protein kinase Chk1 OS=Homo sapiens OX=9606 GN=CHEK1	CHK1	O14757	1	-2.85			1	-2.87	CHEK1
Charged multivesicular body protein 6 OS=Homo sapiens OX=9606 GN=CHMP6 PE=1 SV=3	CHMP6	Q96FZ7	0.4	-4.1			0.4	-4.1	CHMP6
Calcineurin B homologous protein 1 OS=Homo sapiens OX=9606 GN=CHP1 PE=1 SV=3	CHP1	Q99653	0.18	0.98	0.7	0.3	0.0047	1.52	CHP1
Isoform 3 of Chondroitin sulfate synthase 2 OS=Homo sapiens OX=9606 GN=CHPF	CHSS2	Q8IZ52	1	-1.75			1	-1.76	CHPF
Isoform 2 of Chromatin target of PRMT1 protein OS=Homo sapiens OX=9606 GN=CHTOP	CHTOP	Q9Y3Y2	0.001	1.8	0.1	2.2	0.1	1.43	CHTOP	sig
Putative methyltransferase C9orf114 OS=Homo sapiens OX=9606 GN=SPOUT1 PE=1 SV=3	CI114	Q5T280	0.002	-3.07	0.1	-4.02	0.065	-2.67	SPOUT1	sig
Isoform 2 of Cytosolic iron-sulfur assembly component 2A OS=Homo sapiens OX=9606 GN=CIAO2A	CIA2A	Q9H5X1	1	2.28			1	2.27	CIAO2A
Cytosolic iron-sulfur assembly component 2B OS=Homo sapiens OX=9606 GN=CIAO2B PE=1 SV=1	CIA2B	Q9Y3D0	1	-0.11			1	-0.14	CIAO2B
Complex I intermediate-associated protein 30, mitochondrial OS=Homo sapiens OX=9606 GN=NDUFAF1 PE=1 SV=2	CIA30	Q9Y375	0.001	1.39	0.33	1.28	0.028	1.45	NDUFAF1	sig
Cingulin OS=Homo sapiens OX=9606 GN=CGN PE=1 SV=2	CING	Q9P2M7	0.48	-0.64	1	-2.38	0.61	-0.5	CGN
Isoform 2 of Cold-inducible RNA-binding protein OS=Homo sapiens OX=9606 GN=CIRBP	CIRBP	Q14011	0.028	-3.28	0.33	-3.43	0.33	-3.14	CIRBP
CDGSH iron-sulfur domain-containing protein 1 OS=Homo sapiens OX=9606 GN=CISD1 PE=1 SV=1	CISD1	Q9NZ45	0.87	-0.51	0.33	1.48	0.4	-1.49	CISD1
CDGSH iron-sulfur domain-containing protein 2 OS=Homo sapiens OX=9606 GN=CISD2 PE=1 SV=1	CISD2	Q8N5K1	0.99	-0.15	0.11	0.75	1	-1.07	CISD2
Citrate synthase, mitochondrial OS=Homo sapiens OX=9606 GN=CS PE=1 SV=2	CISY	O75390	0.31	0.38	0.067	0.9	0.77	-0.02	CS
Isoform 5 of Cip1-interacting zinc finger protein OS=Homo sapiens OX=9606 GN=CIZ1	CIZ1	Q9ULV3	0.009	-2.87	0.1	-3.19	0.4	-2.55	CIZ1
Isoform 2 of CDK5 regulatory subunit-associated protein 1 OS=Homo sapiens OX=9606 GN=CDK5RAP1	CK5P1	Q96SZ6	0.72	-0.95			1	-0.79	CDK5RAP1
CDK5 regulatory subunit-associated protein 3 OS=Homo sapiens OX=9606 GN=CDK5RAP3 PE=1 SV=2	CK5P3	Q96JB5	0.28	-1.14	0.19	-1.78	0.65	-0.82	CDK5RAP3
Isoform 3 of Cytoskeleton-associated protein 2 OS=Homo sapiens OX=9606 GN=CKAP2	CKAP2	Q8WWK9	0.0001	6.82	0.008	6.6	< 0.0001	6.95	CKAP2	sig
Cytoskeleton-associated protein 4 OS=Homo sapiens OX=9606 GN=CKAP4 PE=1 SV=2	CKAP4	Q07065	0.12	0.54	0.07	1.02	0.85	0.11	CKAP4
Isoform 2 of Cytoskeleton-associated protein 5 OS=Homo sapiens OX=9606 GN=CKAP5	CKAP5	Q14008	0.68	-0.1	0.72	-0.13	0.78	-0.08	CKAP5
Isoform 2 of CLIP-associating protein 1 OS=Homo sapiens OX=9606 GN=CLASP1	CLAP1	Q7Z460	0.89	-0.1			0.87	-0.11	CLASP1
Isoform 3 of CLIP-associating protein 2 OS=Homo sapiens OX=9606 GN=CLASP2	CLAP2	O75122	0.61	0.52			0.63	0.51	CLASP2
Isoform Non-brain of Clathrin light chain A OS=Homo sapiens OX=9606 GN=CLTA	CLCA	P09496	0.75	-0.89	0.7	0.43	0.4	-2.03	CLTA
Isoform Non-brain of Clathrin light chain B OS=Homo sapiens OX=9606 GN=CLTB	CLCB	P09497	0.4	3.8	1	1.51			CLTB
Isoform 2 of H(+)/Cl(-) exchange transporter 7 OS=Homo sapiens OX=9606 GN=CLCN7	CLCN7	P51798	1	1.34	1	1.34			CLCN7
Isoform 2 of Clathrin heavy chain 1 OS=Homo sapiens OX=9606 GN=CLTC	CLH1	Q00610	0.031	0.36	0.015	0.58	0.36	0.23	CLTC
Chloride intracellular channel protein 1 OS=Homo sapiens OX=9606 GN=CLIC1 PE=1 SV=4	CLIC1	O00299	0.56	-0.65	0.026	-2.37	0.42	0.98	CLIC1
Chloride intracellular channel protein 4 OS=Homo sapiens OX=9606 GN=CLIC4 PE=1 SV=4	CLIC4	Q9Y696	0.33	1.16			0.33	1.15	CLIC4
Isoform 2 of CAP-Gly domain-containing linker protein 1 OS=Homo sapiens OX=9606 GN=CLIP1	CLIP1	P30622	1	0	1	0			CLIP1
Isoform 3 of Dual specificity protein kinase CLK1 OS=Homo sapiens OX=9606 GN=CLK1	CLK1	P49759	0.33	0.56					CLK1
Isoform 1 of Dual specificity protein kinase CLK3 OS=Homo sapiens OX=9606 GN=CLK3	CLK3	P49761	0.047	2.3	1	1.39	0.11	2.44	CLK3
Cluster of Dual specificity protein kinase CLK4 OS=Homo sapiens OX=9606 GN=CLK4 PE=1 SV=1 (sp|Q9HAZ1|CLK4_HUMAN)	CLK4	Q9HAZ1	0.1	0.71			0.1	0.71	CLK4
Ceroid-lipofuscinosis neuronal protein 6 OS=Homo sapiens OX=9606 GN=CLN6 PE=1 SV=1	CLN6	Q9NWW5	0.4	-1.85			1	-0.59	CLN6
Polyribonucleotide 5'-hydroxyl-kinase Clp1 OS=Homo sapiens OX=9606 GN=CLP1 PE=1 SV=1	CLP 1	Q92989	0.4	-1.9	0.4	-1.9			CLP 1
Isoform 2 of Cleft lip and palate transmembrane protein 1-like protein OS=Homo sapiens OX=9606 GN=CLPTM1L	CLP1L	Q96KA5	0.54	0.9	0.1	1.18	0.58	0.76	CLPTM1L
Isoform 2 of Caseinolytic peptidase B protein homolog OS=Homo sapiens OX=9606 GN=CLPB	CLPB	Q9H078	0.024	2.46	1	-0.16	0.001	3.22	CLPB
ATP-dependent Clp protease proteolytic subunit, mitochondrial OS=Homo sapiens OX=9606 GN=CLPP PE=1 SV=1	CLPP	Q16740	0.013	1.16	0.008	1.85	0.41	0.74	CLPP
Cleft lip and palate transmembrane protein 1 OS=Homo sapiens OX=9606 GN=CLPTM1 PE=1 SV=1	CLPT1	O96005	0.15	1.27	0.65	0.48	0.24	1.77	CLPTM1
ATP-dependent Clp protease ATP-binding subunit clpX-like, mitochondrial OS=Homo sapiens OX=9606 GN=CLPX PE=1 SV=2	CLPX	O76031	0.32	0.39	0.3	0.81	0.76	0.1	CLPX
Clustered mitochondria protein homolog OS=Homo sapiens OX=9606 GN=CLUH PE=1 SV=2	CLU	O75153	0.028	-4.59			0.028	-4.62	CLUH
Isoform 2 of Clusterin OS=Homo sapiens OX=9606 GN=CLU	CLUS	P10909	0.02	-3.15	0.33	-3.85	0.044	-2.91	CLU
Calcium-binding mitochondrial carrier protein Aralar1 OS=Homo sapiens OX=9606 GN=SLC25A12 PE=1 SV=2	CMC1	O75746	0.14	1.09	0.77	0.6	0.096	1.28	SLC25A12
Isoform 2 of Calcium-binding mitochondrial carrier protein Aralar2 OS=Homo sapiens OX=9606 GN=SLC25A13	CMC2	Q9UJS0	0.073	0.63	0.57	0.35	0.035	0.81	SLC25A13
Isoform 2 of Protein CMSS1 OS=Homo sapiens OX=9606 GN=CMSS1	CMS1	Q9BQ75	0.17	-1.08	0.44	-1.51	0.41	-0.91	CMSS1
Catechol O-methyltransferase domain-containing protein 1 OS=Homo sapiens OX=9606 GN=COMTD1 PE=1 SV=1	CMTD1	Q86VU5	0.82	-0.39	1	1.82	0.62	-0.75	COMTD1
Cap-specific mRNA (nucleoside-2'-O-)-methyltransferase 1 OS=Homo sapiens OX=9606 GN=CMTR1 PE=1 SV=1	CMTR1	Q8N1G2	0.7	1.19			0.33	2.94	CMTR1
Isoform CNPI of 2',3'-cyclic-nucleotide 3'-phosphodiesterase OS=Homo sapiens OX=9606 GN=CNP	CN37	P09543	0.016	1.48	0.01	1.13	0.13	1.77	CNP
Isoform 2 of Cellular nucleic acid-binding protein OS=Homo sapiens OX=9606 GN=CNBP	CNBP	P62633	0.32	-2.45	1	-1.67	0.33	-3.37	CNBP
Condensin complex subunit 1 OS=Homo sapiens OX=9606 GN=NCAPD2 PE=1 SV=3	CND1	Q15021	0.001	-1.99	1	0	0.001	-2	NCAPD2	sig
Condensin complex subunit 2 OS=Homo sapiens OX=9606 GN=NCAPH PE=1 SV=3	CND2	Q15003	0.7	1.29			0.33	4.28	NCAPH
Condensin complex subunit 3 OS=Homo sapiens OX=9606 GN=NCAPG PE=1 SV=1	CND3	Q9BPX3	0.21	-1.18	1	-1.67	0.33	-1.07	NCAPG
Condensin-2 complex subunit D3 OS=Homo sapiens OX=9606 GN=NCAPD3 PE=1 SV=2	CNDD3	P42695	0.034	1.5	0.97	-0.06	0.025	1.82	NCAPD3
Condensin-2 complex subunit G2 OS=Homo sapiens OX=9606 GN=NCAPG2 PE=1 SV=1	CNDG2	Q86XI2	0.77	0.19	0.7	-0.86	0.57	0.4	NCAPG2
Isoform 2 of Condensin-2 complex subunit H2 OS=Homo sapiens OX=9606 GN=NCAPH2	CNDH2	Q6IBW4	0.67	0.59			0.68	0.6	NCAPH2
Isoform 2 of Cytosolic non-specific dipeptidase OS=Homo sapiens OX=9606 GN=CNDP2	CNDP2	Q96KP4	0.97	0.27	0.1	-3.19	0.29	1.88	CNDP2
Calponin-2 OS=Homo sapiens OX=9606 GN=CNN2 PE=1 SV=4	CNN2	Q99439	0.23	-1.24	1	-0.21	0.25	-1.66	CNN2
Isoform 3 of Calponin-3 OS=Homo sapiens OX=9606 GN=CNN3	CNN3	Q15417	0.076	-2.11	0.33	-3.4	0.43	-1.7	CNN3
CCR4-NOT transcription complex subunit 6-like OS=Homo sapiens OX=9606 GN=CNOT6L PE=1 SV=2	CNO6L	Q96LI5	1	0.28			1	0.27	CNOT6L
Isoform 2 of CCR4-NOT transcription complex subunit 1 OS=Homo sapiens OX=9606 GN=CNOT1	CNOT1	A5YKK6	0.33	-0.74	0.051	-1.53	0.62	-0.53	CNOT1
Isoform 2 of CCR4-NOT transcription complex subunit 7 OS=Homo sapiens OX=9606 GN=CNOT7	CNOT7	Q9UIV1	1	1.1			1	1.16	CNOT7
Isoform 3 of CCR4-NOT transcription complex subunit 9 OS=Homo sapiens OX=9606 GN=CNOT9	CNOT9	Q92600	0.33	6.69			0.33	6.75	CNOT9
Protein canopy homolog 2 OS=Homo sapiens OX=9606 GN=CNPY2 PE=1 SV=1	CNPY2	Q9Y2B0	0.0008	1.64	0.33	1.22	0.001	1.74	CNPY2	sig
Isoform 2 of Cytochrome c oxidase assembly factor 6 homolog OS=Homo sapiens OX=9606 GN=COA6	COA6	Q5JTJ3	0.1	1.21	0.33	1.67	1	0.41	COA6
Cytochrome c oxidase assembly factor 7 OS=Homo sapiens OX=9606 GN=COA7 PE=1 SV=2	COA7	Q96BR5	0.42	1.31			0.31	1.85	COA7
Cluster of Cofilin-1 OS=Homo sapiens OX=9606 GN=CFL1 PE=1 SV=3 (sp|P23528|COF1_HUMAN)	COF1	P23528	0.25	0.63	0.84	-0.06	0.2	0.94	CFL1
Cofilin-2 OS=Homo sapiens OX=9606 GN=CFL2 PE=1 SV=1	COF2	Q9Y281	0.1	2.7					CFL2
Coilin OS=Homo sapiens OX=9606 GN=COIL PE=1 SV=1	COIL	P38432	0.28	2.13	1	-0.79	0.1	4	COIL
Isoform 2 of COMM domain-containing protein 1 OS=Homo sapiens OX=9606 GN=COMMD1	COMD1	Q8N668	0.33	0.73			0.33	0.73	COMMD1
Isoform 2 of COMM domain-containing protein 2 OS=Homo sapiens OX=9606 GN=COMMD2	COMD2	Q86X83	1	5.54			1	5.56	COMMD2
COMM domain-containing protein 3 OS=Homo sapiens OX=9606 GN=COMMD3 PE=1 SV=1	COMD3	Q9UBI1	0.33	1.39			0.11	2.15	COMMD3
Isoform 2 of COMM domain-containing protein 4 OS=Homo sapiens OX=9606 GN=COMMD4	COMD4	Q9H0A8	0.32	2.23			0.1	3.81	COMMD4
COMM domain-containing protein 5 OS=Homo sapiens OX=9606 GN=COMMD5 PE=1 SV=1	COMD5	Q9GZQ3	1	0.09	1	-2.8	0.1	0.96	COMMD5
COMM domain-containing protein 8 OS=Homo sapiens OX=9606 GN=COMMD8 PE=1 SV=1	COMD8	Q9NX08	0.1	2.42			0.1	2.37	COMMD8
Isoform 2 of COMM domain-containing protein 9 OS=Homo sapiens OX=9606 GN=COMMD9	COMD9	Q9P000	0.82	0.45			0.55	1.02	COMMD9
COMM domain-containing protein 10 OS=Homo sapiens OX=9606 GN=COMMD10 PE=1 SV=1	COMDA	Q9Y6G5	0.33	3.66			0.33	3.67	COMMD10
Isoform Soluble of Catechol O-methyltransferase OS=Homo sapiens OX=9606 GN=COMT	COMT	P21964	0.001	1.68	0.1	1.16	0.001	1.91	COMT	sig
Isoform 2 of Coatomer subunit alpha OS=Homo sapiens OX=9606 GN=COPA	COPA	P53621	0.64	-0.09	0.3	-0.5	0.89	0.13	COPA
Coatomer subunit beta OS=Homo sapiens OX=9606 GN=COPB1 PE=1 SV=3	COPB	P53618	0.92	0.01	0.44	-0.77	0.34	0.38	COPB1
Isoform 2 of Coatomer subunit beta' OS=Homo sapiens OX=9606 GN=COPB2	COPB2	P35606	0.46	0.33	0.43	0.45	0.68	0.25	COPB2
Coatomer subunit delta OS=Homo sapiens OX=9606 GN=ARCN1 PE=1 SV=1	COPD	P48444	0.005	1.02	0.38	0.89	< 0.0001	1.06	ARCN1	sig
Coatomer subunit epsilon OS=Homo sapiens OX=9606 GN=COPE PE=1 SV=3	COPE	O14579	0.57	0.62	1	-0.15	0.55	0.93	COPE
Coatomer subunit gamma-1 OS=Homo sapiens OX=9606 GN=COPG1 PE=1 SV=1	COPG1	Q9Y678	0.33	0.52	0.34	1.27	0.71	0.19	COPG1
Coatomer subunit gamma-2 OS=Homo sapiens OX=9606 GN=COPG2 PE=1 SV=1	COPG2	Q9UBF2	0.49	0.54	0.65	-0.55	0.26	0.95	COPG2
Coatomer subunit zeta-1 OS=Homo sapiens OX=9606 GN=COPZ1 PE=1 SV=1	COPZ1	P61923	0.72	0.44	0.89	0.67	0.57	0.28	COPZ1
Ubiquinone biosynthesis O-methyltransferase, mitochondrial OS=Homo sapiens OX=9606 GN=COQ3 PE=1 SV=3	COQ3	Q9NZJ6	0.1	2.49			0.1	2.46	COQ3
Isoform 2 of Ubiquinone biosynthesis protein COQ4 homolog, mitochondrial OS=Homo sapiens OX=9606 GN=COQ4	COQ4	Q9Y3A0	1	-2.1			1	-2.13	COQ4
2-methoxy-6-polyprenyl-1,4-benzoquinol methylase, mitochondrial OS=Homo sapiens OX=9606 GN=COQ5 PE=1 SV=2	COQ5	Q5HYK3	0.9	1.35			0.7	3.1	COQ5
Isoform 3 of Ubiquinone biosynthesis monooxygenase COQ6, mitochondrial OS=Homo sapiens OX=9606 GN=COQ6	COQ6	Q9Y2Z9	0.75	0.74	1	0.54	0.59	0.85	COQ6
Isoform 2 of 5-demethoxyubiquinone hydroxylase, mitochondrial OS=Homo sapiens OX=9606 GN=COQ7	COQ7	Q99807	1	-0.78			1	-1.92	COQ7
Atypical kinase COQ8A, mitochondrial OS=Homo sapiens OX=9606 GN=COQ8A PE=1 SV=1	COQ8A	Q8NI60	1	0.3			1	0.3	COQ8A
Ubiquinone biosynthesis protein COQ9, mitochondrial OS=Homo sapiens OX=9606 GN=COQ9 PE=1 SV=1	COQ9	O75208	0.63	0.59	0.1	1.97	1	-0.74	COQ9
Coronin-1A OS=Homo sapiens OX=9606 GN=CORO1A PE=1 SV=4	COR1A	P31146	0.78	-0.31	0.57	-0.96	0.98	0.03	CORO1A
Coronin-1B OS=Homo sapiens OX=9606 GN=CORO1B PE=1 SV=1	COR1B	Q9BR76	0.41	-0.44	0.13	-1.4	0.66	0.46	CORO1B
Isoform 2 of Coronin-1C OS=Homo sapiens OX=9606 GN=CORO1C	COR1C	Q9ULV4	0.006	1.72	0.17	1.78	0.001	1.67	CORO1C	sig
Isoform 3 of Coronin-7 OS=Homo sapiens OX=9606 GN=CORO7	CORO7	P57737	1	-0.17			1	-0.54	CORO7
COUP transcription factor 2 OS=Homo sapiens OX=9606 GN=NR2F2 PE=1 SV=1	COT2	P24468	0.62	-0.74	0.72	1.09	0.19	-2.23	NR2F2
Coactosin-like protein OS=Homo sapiens OX=9606 GN=COTL1 PE=1 SV=3	COTL1	Q14019	0.71	-1.22	0.33	-4.22	0.7	0.5	COTL1
Cytochrome c oxidase subunit 1 OS=Homo sapiens OX=9606 GN=MT-CO1 PE=1 SV=1	COX1	P00395	1	-0.78			1	0.93	MT-CO1
Cytochrome c oxidase assembly protein COX11, mitochondrial OS=Homo sapiens OX=9606 GN=COX11 PE=1 SV=3	COX11	Q9Y6N1	1	-0.51			1	-0.5	COX11
Isoform 2 of Cytochrome c oxidase assembly protein COX15 homolog OS=Homo sapiens OX=9606 GN=COX15	COX15	Q7KZN9	1	-0.31	1	1.62	1	-0.79	COX15
Cytochrome c oxidase assembly protein COX16 homolog, mitochondrial OS=Homo sapiens OX=9606 GN=COX16 PE=1 SV=1	COX16	Q9P0S2	1	0			1	0	COX16
Cytochrome c oxidase subunit 2 OS=Homo sapiens OX=9606 GN=MT-CO2 PE=1 SV=1	COX2	P00403	0.78	-0.05	0.3	-0.52	0.13	0.34	MT-CO2
Isoform 2 of Cytochrome c oxidase assembly protein COX20, mitochondrial OS=Homo sapiens OX=9606 GN=COX20	COX20	Q5RI15	0.2	0.79	0.31	1.31	0.58	0.35	COX20
Cytochrome c oxidase subunit 4 isoform 1, mitochondrial OS=Homo sapiens OX=9606 GN=COX4I1 PE=1 SV=1	COX41	P13073	0.86	0.19	0.9	-1.81	0.81	1.2	COX4I1
Cytochrome c oxidase subunit 5A, mitochondrial OS=Homo sapiens OX=9606 GN=COX5A PE=1 SV=2	COX5A	P20674	0.51	0.4	0.82	0.18	0.008	0.53	COX5A
Cytochrome c oxidase subunit 5B, mitochondrial OS=Homo sapiens OX=9606 GN=COX5B PE=1 SV=2	COX5B	P10606	0.00057	1.73	0.33	1.21	0.00024	1.91	COX5B	sig
Cytochrome c oxidase subunit 6C OS=Homo sapiens OX=9606 GN=COX6C PE=1 SV=2	COX6C	P09669	0.028	0.78	0.33	1.27	0.33	0.3	COX6C
Cytochrome c oxidase subunit 7A-related protein, mitochondrial OS=Homo sapiens OX=9606 GN=COX7A2L PE=1 SV=2	COX7R	O14548	0.1	2.13	0.028	2.9	0.59	1.4	COX7A2L
UPF0505 protein C16orf62 OS=Homo sapiens OX=9606 GN=C16orf62 PE=1 SV=2	CP062	Q7Z3J2	0.028	-2.59			0.1	-2.86	VPS35L
Isoform 2 of Cytochrome P450 2S1 OS=Homo sapiens OX=9606 GN=CYP2S1	CP2S1	Q96SQ9	0.66	0.77	0.4	-2.36	0.1	3.9	CYP2S1
Lanosterol 14-alpha demethylase OS=Homo sapiens OX=9606 GN=CYP51A1 PE=1 SV=3	CP51A	Q16850	0.51	-1.26	1	-0.95	0.58	-1.41	CYP51A1
Copine-3 OS=Homo sapiens OX=9606 GN=CPNE3 PE=1 SV=1	CPNE3	O75131	0.28	0.95	0.96	-0.01	0.23	1.4	CPNE3
Calpain small subunit 1 OS=Homo sapiens OX=9606 GN=CAPNS1 PE=1 SV=1	CPNS1	P04632	0.56	0.38	0.74	-0.17	0.28	1.02	CAPNS1
Cleavage and polyadenylation specificity factor subunit 1 OS=Homo sapiens OX=9606 GN=CPSF1 PE=1 SV=2	CPSF1	Q10570	0.0001	-2.69	< 0.0001	-1.83	0.0001	-3.31	CPSF1	sig
Cleavage and polyadenylation specificity factor subunit 2 OS=Homo sapiens OX=9606 GN=CPSF2 PE=1 SV=2	CPSF2	Q9P2I0	0.00017	-3.56	0.1	-3.03	0.001	-3.75	CPSF2	sig
Cleavage and polyadenylation specificity factor subunit 3 OS=Homo sapiens OX=9606 GN=CPSF3 PE=1 SV=1	CPSF3	Q9UKF6	0.00046	-2.84	0.33	-3.07	0.009	-2.8	CPSF3	sig
Cleavage and polyadenylation specificity factor subunit 5 OS=Homo sapiens OX=9606 GN=NUDT21 PE=1 SV=1	CPSF5	O43809	0.34	-0.75	0.91	0.23	0.11	-1.33	NUDT21
Isoform 2 of Cleavage and polyadenylation specificity factor subunit 6 OS=Homo sapiens OX=9606 GN=CPSF6	CPSF6	Q16630	0.64	-0.41	0.73	0.4	0.053	-1.3	CPSF6
Isoform 2 of Cleavage and polyadenylation specificity factor subunit 7 OS=Homo sapiens OX=9606 GN=CPSF7	CPSF7	Q8N684	0.19	-0.97	0.043	-2.97	0.82	0.32	CPSF7
Isoform 2 of Carnitine O-palmitoyltransferase 1, liver isoform OS=Homo sapiens OX=9606 GN=CPT1A	CPT1A	P50416	0.19	1.81			0.028	2.32	CPT1A
sp|Q92523-4|CPT1B_HUMAN	CPT1B	Q92523	1	-4.08			1	-4.09	CPT1B
Carnitine O-palmitoyltransferase 2, mitochondrial OS=Homo sapiens OX=9606 GN=CPT2 PE=1 SV=2	CPT2	P23786	0.89	0.19	0.91	0.24	0.94	0.18	CPT2
Probable serine carboxypeptidase CPVL OS=Homo sapiens OX=9606 GN=CPVL PE=1 SV=2	CPVL	Q9H3G5	0.96	-0.05	1	-0.96	0.75	0.31	CPVL
Isoform 2 of Coenzyme Q-binding protein COQ10 homolog B, mitochondrial OS=Homo sapiens OX=9606 GN=COQ10B	CQ10B	Q9H8M1	1	-1.81			1	-1.8	COQ10B
Beta/gamma crystallin domain-containing protein 1 OS=Homo sapiens OX=9606 GN=CRYBG1 PE=1 SV=3	CRBG1	Q9Y4K1	0.19	-0.5	0.039	-1.34	0.71	-0.15
Beta/gamma crystallin domain-containing protein 2 OS=Homo sapiens OX=9606 GN=CRYBG2 PE=2 SV=2	CRBG2	Q8N1P7	0.54	0.32	0.07	-1.47	0.14	0.77	CRYBG2
Isoform CREB-B of Cyclic AMP-responsive element-binding protein 1 OS=Homo sapiens OX=9606 GN=CREB1	CREB1	P16220	0.49	1.4	0.33	1.49	1	1.32	CREB1
Isoform Crk-I of Adapter molecule crk OS=Homo sapiens OX=9606 GN=CRK	CRK	P46108	1	-3.34			1	-3.37	CRK
Isoform 2 of Crooked neck-like protein 1 OS=Homo sapiens OX=9606 GN=CRNKL1	CRNL1	Q9BZJ0	0.0001	-3.06	0.008	-3.24	0.001	-2.98	CRNKL1	sig
Cartilage-associated protein OS=Homo sapiens OX=9606 GN=CRTAP PE=1 SV=1	CRTAP	O75718	0.52	0.6	0.7	0.53	0.1	0.68	CRTAP
Isoform 2 of Cold shock domain-containing protein E1 OS=Homo sapiens OX=9606 GN=CSDE1	CSDE1	O75534	0.007	-1.99	0.4	-2.48	0.028	-1.63	CSDE1
Casein kinase II subunit alpha OS=Homo sapiens OX=9606 GN=CSNK2A1 PE=1 SV=1	CSK 21.00	P68400	0.21	-0.75	0.42	-0.62	0.37	-0.84	CSNK2A1
Casein kinase II subunit alpha' OS=Homo sapiens OX=9606 GN=CSNK2A2 PE=1 SV=1	CSK 22.00	P19784	0.32	-0.61	0.16	-1.7	0.75	-0.25	CSNK2A2
Casein kinase II subunit beta OS=Homo sapiens OX=9606 GN=CSNK2B PE=1 SV=1	CSK2B	P67870	0.66	0.35	0.49	1.3	0.96	-0.33	CSNK2B
Isoform 2 of Peripheral plasma membrane protein CASK OS=Homo sapiens OX=9606 GN=CASK	CSKP	O14936	0.13	1.4	0.7	1.62	0.2	1.33	CASK
Protein CCSMST1 OS=Homo sapiens OX=9606 GN=CCSMST1 PE=2 SV=1	CSMT1	Q4G0I0	0.1	2.45	1	1.42	0.33	2.91	C16orf91
Isoform 4 of COP9 signalosome complex subunit 1 OS=Homo sapiens OX=9606 GN=GPS1	CSN1	Q13098	1	-1.47			1	0	GPS1
COP9 signalosome complex subunit 2 OS=Homo sapiens OX=9606 GN=COPS2 PE=1 SV=1	CSN2	P61201	1	-1.47			1	-1.47	COPS2
Isoform 2 of COP9 signalosome complex subunit 4 OS=Homo sapiens OX=9606 GN=COPS4	CSN4	Q9BT78	1	-2.82			1	-2.83	COPS4
COP9 signalosome complex subunit 6 OS=Homo sapiens OX=9606 GN=COPS6 PE=1 SV=1	CSN6	Q7L5N1	0.4	-2.76			0.4	-2.74	COPS6
Isoform 2 of COP9 signalosome complex subunit 8 OS=Homo sapiens OX=9606 GN=COPS8	CSN8	Q99627	0.46	-1.52			1	-1.08	COPS8
Cysteine and glycine-rich protein 1 OS=Homo sapiens OX=9606 GN=CSRP1 PE=1 SV=3	CSRP1	P21291	0.59	0.57	1	-1.1	0.028	1.72	CSRP1
Cysteine and glycine-rich protein 2 OS=Homo sapiens OX=9606 GN=CSRP2 PE=1 SV=3	CSRP2	Q16527	0.33	0.57			1	0.08	CSRP2
Cleavage stimulation factor subunit 1 OS=Homo sapiens OX=9606 GN=CSTF1 PE=1 SV=1	CSTF1	Q05048	0.001	-5.27	0.33	-3.01	0.001	-5.98	CSTF1	sig
Cluster of Isoform 2 of Cleavage stimulation factor subunit 2 OS=Homo sapiens OX=9606 GN=CSTF2 (sp|P33240-2|CSTF2_HUMAN)	CSTF2	P33240	0.001	-2.02	0.001	-3.05	0.1	-1.54	CSTF2	sig
Cleavage stimulation factor subunit 3 OS=Homo sapiens OX=9606 GN=CSTF3 PE=1 SV=1	CSTF3	Q12996	0.0001	-2.33	< 0.0001	-2.77	0.004	-2.08	CSTF3	sig
Cleavage stimulation factor subunit 2 tau variant OS=Homo sapiens OX=9606 GN=CSTF2T PE=1 SV=1	CSTFT	Q9H0L4	1	-0.1					CSTF2T
Protein CUSTOS OS=Homo sapiens OX=9606 GN=CUSTOS PE=1 SV=2	CSTOS	Q96C57	0.19	-1.87	0.1	-3.52	0.65	-0.98	C12orf43
Beta-catenin-like protein 1 OS=Homo sapiens OX=9606 GN=CTNNBL1 PE=1 SV=1	CTBL1	Q8WYA6	0.0044	-1.71	0.12	-1.43	0.0014	-1.86	CTNNBL1	sig
Isoform 2 of C-terminal-binding protein 2 OS=Homo sapiens OX=9606 GN=CTBP2	CTBP2	P56545	0.002	-3.8	0.051	-3.81	0.011	-3.78	CTBP2	sig
Transcriptional repressor CTCF OS=Homo sapiens OX=9606 GN=CTCF PE=1 SV=1	CTCF	P49711	0.065	-1.16	1	-0.21	0.05	-1.6	CTCF
Isoform 2 of CTD small phosphatase-like protein OS=Homo sapiens OX=9606 GN=CTDSPL	CTDSL	O15194	0.33	3.54			0.33	3.56	CTDSPL
Isoform 2 of Chromosome transmission fidelity protein 18 homolog OS=Homo sapiens OX=9606 GN=CHTF18	CTF18	Q8WVB6	0.028	-3.98			0.1	-4.56	CHTF18
Isoform 2 of Choline transporter-like protein 1 OS=Homo sapiens OX=9606 GN=SLC44A1	CTL1	Q8WWI5	0.23	1.46	0.7	1.59	0.028	1.36	SLC44A1
Cluster of Catenin alpha-1 OS=Homo sapiens OX=9606 GN=CTNNA1 PE=1 SV=1 (sp|P35221|CTNA1_HUMAN)	CTNA1	P35221	0.11	0.43	0.096	0.54	0.33	0.34	CTNNA1
Isoform 2 of Catenin alpha-2 OS=Homo sapiens OX=9606 GN=CTNNA2	CTNA2	P26232	0.33	1.08					CTNNA2
Catenin beta-1 OS=Homo sapiens OX=9606 GN=CTNNB1 PE=1 SV=1	CTNB1	P35222	0.71	-0.17	0.54	-0.35	0.97	-0.04	CTNNB1
Isoform 1AC of Catenin delta-1 OS=Homo sapiens OX=9606 GN=CTNND1	CTND1	O60716	0.79	0.13	0.94	0.06	0.77	0.18	CTNND1
Isoform 2 of Alpha-catulin OS=Homo sapiens OX=9606 GN=CTNNAL1	CTNL1	Q9UBT7	0.6	-0.11			0.6	-0.11	CTNNAL1
High affinity cationic amino acid transporter 1 OS=Homo sapiens OX=9606 GN=SLC7A1 PE=1 SV=1	CTR1	P30825	0.55	-1.11	0.7	0.49	0.4	-2.55	SLC7A1
RNA polymerase-associated protein CTR9 homolog OS=Homo sapiens OX=9606 GN=CTR9 PE=1 SV=1	CTR9	Q6PD62	0.08	-2.65			0.082	-2.66	CTR9
Isoform 4 of Citron Rho-interacting kinase OS=Homo sapiens OX=9606 GN=CIT	CTRO	O14578	0.79	-0.12	0.89	-0.09	0.95	-0.14	CIT
Isoform 2 of CTD small phosphatase-like protein 2 OS=Homo sapiens OX=9606 GN=CTDSPL2	CTSL2	Q05D32	0.55	0.7	1	0.88	0.6	0.66	CTDSPL2
Cullin-1 OS=Homo sapiens OX=9606 GN=CUL1 PE=1 SV=2	CUL1	Q13616	0.004	-1.57	0.32	-1	0.004	-1.75	CUL1	sig
Isoform 2 of Cullin-2 OS=Homo sapiens OX=9606 GN=CUL2	CUL2	Q13617	0.33	0.23			0.33	0.23	CUL2
Isoform 2 of Cullin-3 OS=Homo sapiens OX=9606 GN=CUL3	CUL3	Q13618	0.074	-1.47	0.051	-2.37	0.31	-1.01	CUL3
Cullin-4A OS=Homo sapiens OX=9606 GN=CUL4A PE=1 SV=3	CUL4A	Q13619	1	0.02					CUL4A
Cluster of Isoform 2 of Cullin-4B OS=Homo sapiens OX=9606 GN=CUL4B (sp|Q13620-1|CUL4B_HUMAN)	CUL4B	Q13620	0.12	-1.09	0.4	-1.59	0.14	-1.04	CUL4B
Cullin-5 OS=Homo sapiens OX=9606 GN=CUL5 PE=1 SV=4	CUL5	Q93034	1	0.07			1	0.06	CUL5
Isoform A of Protein CutA OS=Homo sapiens OX=9606 GN=CUTA	CUTA	O60888	1	-0.19			1	-0.18	CUTA
Cluster of Isoform 3 of Homeobox protein cut-like 1 OS=Homo sapiens OX=9606 GN=CUX1 (sp|P39880-3|CUX1_HUMAN)	CUX1	P39880	0.97	-0.36	0.33	3.81	0.87	-0.7	CUX1
Pre-mRNA-splicing factor CWC22 homolog OS=Homo sapiens OX=9606 GN=CWC22 PE=1 SV=3	CWC22	Q9HCG8	0.7	-0.52	1	-3.63	1	0.07	CWC22
Spliceosome-associated protein CWC27 homolog OS=Homo sapiens OX=9606 GN=CWC27 PE=1 SV=1	CWC27	Q6UX04	0.56	0.45			0.59	0.26	CWC27
Isoform 2 of UPF0428 protein CXorf56 OS=Homo sapiens OX=9606 GN=CXorf56	CX056	Q9H5V9	1	0			1	0	STEEP1
Cytochrome c oxidase subunit 6A1, mitochondrial OS=Homo sapiens OX=9606 GN=COX6A1 PE=1 SV=4	CX6A1	P12074	1	-0.96			1	-0.95	COX6A1
Cytochrome c oxidase subunit 6B1 OS=Homo sapiens OX=9606 GN=COX6B1 PE=1 SV=2	CX6B1	P14854	1	-0.05	0.33	1.18	1	-0.59	COX6B1
Isoform 2 of Coxsackievirus and adenovirus receptor OS=Homo sapiens OX=9606 GN=CXADR	CXAR	P78310	1	-2.72	1	0	1	-2.67	CXADR
Cytochrome c1, heme protein, mitochondrial OS=Homo sapiens OX=9606 GN=CYC1 PE=1 SV=3	CY1	P08574	0.0061	0.71	0.001	1.05	0.37	0.46	CYC1	sig
Cytochrome b-245 light chain OS=Homo sapiens OX=9606 GN=CYBA PE=1 SV=3	CY24A	P13498	0.028	-2.33	0.33	-2.78	0.33	-1.9	CYBA
Isoform 2 of Cytochrome b5 OS=Homo sapiens OX=9606 GN=CYB5A	CYB5	P00167	0.83	0.05	0.68	-1.13	0.53	0.95	CYB5A
Cytochrome b5 type B OS=Homo sapiens OX=9606 GN=CYB5B PE=1 SV=2	CYB5B	O43169	0.59	-0.7	0.9	0.09	0.23	-1.15	CYB5B
Isoform 3 of Calcyclin-binding protein OS=Homo sapiens OX=9606 GN=CACYBP	CYBP	Q9HB71	0.023	-1.69	0.007	-3.42	0.48	-0.63	CACYBP
Cytochrome c OS=Homo sapiens OX=9606 GN=CYCS PE=1 SV=2	CYC	P99999	0.001	1.06	0.12	0.58	0.001	1.5	CYCS	sig
Cluster of Cytoplasmic FMR1-interacting protein 1 OS=Homo sapiens OX=9606 GN=CYFIP1 PE=1 SV=1 (sp|Q7L576|CYFP1_HUMAN)	CYFP1	Q7L576	0.93	-0.1	0.88	0.34	0.77	-0.27	CYFIP1
Isoform 2 of Cytoplasmic FMR1-interacting protein 2 OS=Homo sapiens OX=9606 GN=CYFIP2	CYFP2	Q96F07	0.4	0.32					CYFIP2
Protein CYR61 OS=Homo sapiens OX=9606 GN=CYR61 PE=1 SV=1	CYR61	O00622	0.33	0.78			0.33	0.77	CCN1
Cystatin-B OS=Homo sapiens OX=9606 GN=CSTB PE=1 SV=2	CYTB	P04080	1	-1.96	0.33	0.88	1	-4.53	CSTB
Cystatin-C OS=Homo sapiens OX=9606 GN=CST3 PE=1 SV=1	CYTC	P01034	0.58	-1.02	0.13	-3.31	1	1.6	CST3
Cystatin-F OS=Homo sapiens OX=9606 GN=CST7 PE=1 SV=1	CYTF	O76096	1	0.69			1	0.69	CST7
Isoform 2 of Cytospin-A OS=Homo sapiens OX=9606 GN=SPECC1L	CYTSA	Q69YQ0	0.35	0.73			0.38	0.72	SPECC1L
Isoform 4 of Cytospin-B OS=Homo sapiens OX=9606 GN=SPECC1	CYTSB	Q5M775	1	-1.56	1	-3.33	0.33	0.57	SPECC1
Epimerase family protein SDR39U1 OS=Homo sapiens OX=9606 GN=SDR39U1 PE=1 SV=3	D39U1	Q9NRG7	0.2	1.76	0.55	1.24	0.1	2.55	SDR39U1
Dolichyl-diphosphooligosaccharide--protein glycosyltransferase subunit DAD1 OS=Homo sapiens OX=9606 GN=DAD1 PE=1 SV=3	DAD1	P61803	0.82	0.38	1	-0.59	0.1	1.26	DAD1
Isoform 1 of Complement decay-accelerating factor OS=Homo sapiens OX=9606 GN=CD55	DAF	P08174	0.3	2.17			0.7	0.28	CD55
Dystroglycan OS=Homo sapiens OX=9606 GN=DAG1 PE=1 SV=2	DAG1	Q14118	0.7	0.7	1	-0.55	0.56	1.39	DAG1
Death-associated protein kinase 3 OS=Homo sapiens OX=9606 GN=DAPK3 PE=1 SV=1	DAPK3	O43293	0.68	-1.96			1	-1.67	DAPK3
Isoform 2 of DAZ-associated protein 1 OS=Homo sapiens OX=9606 GN=DAZAP1	DAZP1	Q96EP5	0.17	-0.87	0.43	-0.73	0.33	-1.13	DAZAP1
Isoform 2 of Diablo homolog, mitochondrial OS=Homo sapiens OX=9606 GN=DIABLO	DBLOH	Q9NR28	0.63	0.73	0.85	0.51	0.54	0.86	DIABLO
Isoform 2 of Drebrin-like protein OS=Homo sapiens OX=9606 GN=DBNL	DBNL	Q9UJU6	0.1	6.26	1	6.52	0.33	6.16	DBNL
Isoform 2B of Cytoplasmic dynein 1 intermediate chain 2 OS=Homo sapiens OX=9606 GN=DYNC1I2	DC1I2	Q13409	0.41	0.81	0.33	5.86	0.45	-0.74	DYNC1I2
Cytoplasmic dynein 1 light intermediate chain 1 OS=Homo sapiens OX=9606 GN=DYNC1LI1 PE=1 SV=3	DC1L1	Q9Y6G9	0.19	-1.3	0.33	-4.43	1	-0.15	DYNC1LI1
Cytoplasmic dynein 1 light intermediate chain 2 OS=Homo sapiens OX=9606 GN=DYNC1LI2 PE=1 SV=1	DC1L2	O43237	0.1	5.56			0.1	5.64	DYNC1LI2
DDB1- and CUL4-associated factor 13 OS=Homo sapiens OX=9606 GN=DCAF13 PE=1 SV=2	DCA13	Q9NV06	0.057	-2.11	0.008	-3.51	0.45	-1.41	DCAF13
DDB1- and CUL4-associated factor 7 OS=Homo sapiens OX=9606 GN=DCAF7 PE=1 SV=1	DCAF7	P61962	0.7	0.67			0.33	2.54	DCAF7
Dephospho-CoA kinase domain-containing protein OS=Homo sapiens OX=9606 GN=DCAKD PE=1 SV=1	DCAKD	Q8WVC6	0.21	1.76	1	-1.51	0.17	2.16	DCAKD
Discoidin, CUB and LCCL domain-containing protein 1 OS=Homo sapiens OX=9606 GN=DCBLD1 PE=1 SV=2	DCBD1	Q8N8Z6	0.33	0.75			0.33	0.75	DCBLD1
Isoform Cytoplasmic+peroxisomal of Malonyl-CoA decarboxylase, mitochondrial OS=Homo sapiens OX=9606 GN=MLYCD	DCMC	O95822	0.1	-4.01	0.33	-3.51	1	-5.05	MLYCD
DCN1-like protein 1 OS=Homo sapiens OX=9606 GN=DCUN1D1 PE=1 SV=1	DCNL1	Q96GG9	1	4.64			1	4.67	DCUN1D1
DCN1-like protein 5 OS=Homo sapiens OX=9606 GN=DCUN1D5 PE=1 SV=1	DCNL5	Q9BTE7	0.14	-1.72			0.3	-1.88	DCUN1D5
Isoform p135 of Dynactin subunit 1 OS=Homo sapiens OX=9606 GN=DCTN1	DCTN1	Q14203	0.26	1.34	1	-0.82	0.001	1.98	DCTN1
Isoform 3 of Dynactin subunit 3 OS=Homo sapiens OX=9606 GN=DCTN3	DCTN3	O75935	1	4.53			1	4.56	DCTN3
Isoform 3 of Dynactin subunit 4 OS=Homo sapiens OX=9606 GN=DCTN4	DCTN4	Q9UJW0	0.008	1.57	0.1	0.91	0.33	2.31	DCTN4
Dynactin subunit 5 OS=Homo sapiens OX=9606 GN=DCTN5 PE=1 SV=1	DCTN5	Q9BTE1	1	-4.42			1	-4.45	DCTN5
dCTP pyrophosphatase 1 OS=Homo sapiens OX=9606 GN=DCTPP1 PE=1 SV=1	DCTP1	Q9H773	0.1	-2.97			0.33	-2.79	DCTPP1
L-xylulose reductase OS=Homo sapiens OX=9606 GN=DCXR PE=1 SV=2	DCXR	Q7Z4W1	0.24	1.66	1	1.43	0.27	1.71	DCXR
ATP-dependent RNA helicase DDX19A OS=Homo sapiens OX=9606 GN=DDX19A PE=1 SV=1	DD19A	Q9NUU7	0.78	-0.39	1	-3.06	0.96	0.01	DDX19A
N(G),N(G)-dimethylarginine dimethylaminohydrolase 1 OS=Homo sapiens OX=9606 GN=DDAH1 PE=1 SV=3	DDAH1	O94760	0.43	-1.62	0.33	-4.95	0.1	0.34	DDAH1
DNA damage-binding protein 1 OS=Homo sapiens OX=9606 GN=DDB1 PE=1 SV=1	DDB1	Q16531	0.006	-1.2	0.01	-1.96	0.32	-0.78	DDB1	sig
DDRGK domain-containing protein 1 OS=Homo sapiens OX=9606 GN=DDRGK1 PE=1 SV=2	DDRGK	Q96HY6	0.45	1.36	0.93	0.1	0.7	3.32	DDRGK1
D-dopachrome decarboxylase-like protein OS=Homo sapiens OX=9606 GN=DDTL PE=2 SV=1	DDTL	A6NHG4	0.44	-1.63	0.4	-2.57	1	1.11	DDTL
ATP-dependent RNA helicase DDX1 OS=Homo sapiens OX=9606 GN=DDX1 PE=1 SV=2	DDX1	Q92499	0.011	0.9	0.098	0.9	0.06	0.89	DDX1
Probable ATP-dependent RNA helicase DDX10 OS=Homo sapiens OX=9606 GN=DDX10 PE=1 SV=2	DDX10	Q13206	0.00016	-3.07	1	-1.39	< 0.0001	-3.42	DDX10	sig
Probable ATP-dependent RNA helicase DDX17 OS=Homo sapiens OX=9606 GN=DDX17 PE=1 SV=2	DDX17	Q92841	0.23	0.44	0.62	0.33	0.23	0.51	DDX17
ATP-dependent RNA helicase DDX18 OS=Homo sapiens OX=9606 GN=DDX18 PE=1 SV=2	DDX18	Q9NVP1	0.004	-0.97	0.15	-0.9	0.004	-1.03	DDX18	sig
Probable ATP-dependent RNA helicase DDX20 OS=Homo sapiens OX=9606 GN=DDX20 PE=1 SV=2	DDX20	Q9UHI6	0.008	3.39			0.009	3.39	DDX20
Nucleolar RNA helicase 2 OS=Homo sapiens OX=9606 GN=DDX21 PE=1 SV=5	DDX21	Q9NR30	0.001	-0.77	1	0.04	0.001	-1.37	DDX21	sig
Probable ATP-dependent RNA helicase DDX23 OS=Homo sapiens OX=9606 GN=DDX23 PE=1 SV=3	DDX23	Q9BUQ8	0.046	-1.14	0.68	-0.47	0.024	-1.49	DDX23
ATP-dependent RNA helicase DDX24 OS=Homo sapiens OX=9606 GN=DDX24 PE=1 SV=1	DDX24	Q9GZR7	0.0001	-2.35	0.00092	-2.29	0.001	-2.41	DDX24	sig
Probable ATP-dependent RNA helicase DDX27 OS=Homo sapiens OX=9606 GN=DDX27 PE=1 SV=2	DDX27	Q96GQ7	0.014	-1.35	0.57	-0.61	0.009	-1.71
Probable ATP-dependent RNA helicase DDX28 OS=Homo sapiens OX=9606 GN=DDX28 PE=1 SV=2	DDX28	Q9NUL7	0.33	6.17			0.33	6.19	DDX28
Probable ATP-dependent RNA helicase DDX31 OS=Homo sapiens OX=9606 GN=DDX31 PE=1 SV=2	DDX31	Q9H8H2	0.001	-2.12			0.001	-2.13	DDX31	sig
Cluster of ATP-dependent RNA helicase DDX3X OS=Homo sapiens OX=9606 GN=DDX3X PE=1 SV=3 (sp|O00571|DDX3X_HUMAN)	DDX3X	O00571	0.56	0.25	0.75	0.39	0.45	0.12	DDX3X
Isoform 2 of ATP-dependent RNA helicase DDX3Y OS=Homo sapiens OX=9606 GN=DDX3Y	DDX3Y	O15523	1	-0.58					DDX3Y
Probable ATP-dependent RNA helicase DDX41 OS=Homo sapiens OX=9606 GN=DDX41 PE=1 SV=2	DDX41	Q9UJV9	0.21	-1.91	1	-3.11	0.26	-1.78	DDX41
ATP-dependent RNA helicase DDX42 OS=Homo sapiens OX=9606 GN=DDX42 PE=1 SV=1	DDX42	Q86XP3	0.37	-0.4	0.21	0.88	0.016	-1.18	DDX42
Probable ATP-dependent RNA helicase DDX46 OS=Homo sapiens OX=9606 GN=DDX46 PE=1 SV=2	DDX46	Q7L014	0.004	-1.16	0.001	-1.84	0.29	-0.72	DDX46	sig
Probable ATP-dependent RNA helicase DDX47 OS=Homo sapiens OX=9606 GN=DDX47 PE=1 SV=1	DDX47	Q9H0S4	0.05	-0.69	0.47	-0.33	0.057	-1.01	DDX47
Probable ATP-dependent RNA helicase DDX49 OS=Homo sapiens OX=9606 GN=DDX49 PE=1 SV=1	DDX49	Q9Y6V7	0.001	-3.89	0.1	-3.81	0.1	-3.98	DDX49	sig
Probable ATP-dependent RNA helicase DDX5 OS=Homo sapiens OX=9606 GN=DDX5 PE=1 SV=1	DDX5	P17844	0.0001	1.21	< 0.0001	1.49	< 0.0001	0.99	DDX5	sig
ATP-dependent RNA helicase DDX50 OS=Homo sapiens OX=9606 GN=DDX50 PE=1 SV=1	DDX50	Q9BQ39	0.00072	-2.35	0.009	-2.33	0.035	-2.38	DDX50	sig
ATP-dependent RNA helicase DDX51 OS=Homo sapiens OX=9606 GN=DDX51 PE=1 SV=3	DDX51	Q8N8A6	0.0085	-2.56	1	-0.68	0.016	-3.16	DDX51
Probable ATP-dependent RNA helicase DDX52 OS=Homo sapiens OX=9606 GN=DDX52 PE=1 SV=3	DDX52	Q9Y2R4	0.0001	-3.79	0.001	-2.93	< 0.0001	-4.52	DDX52	sig
Isoform 2 of ATP-dependent RNA helicase DDX54 OS=Homo sapiens OX=9606 GN=DDX54	DDX54	Q8TDD1	0.0001	-2.13	0.45	-0.91	< 0.0001	-2.82	DDX54	sig
ATP-dependent RNA helicase DDX55 OS=Homo sapiens OX=9606 GN=DDX55 PE=1 SV=3	DDX55	Q8NHQ9	0.33	-3.8			0.33	-3.81	DDX55
Isoform 2 of Probable ATP-dependent RNA helicase DDX56 OS=Homo sapiens OX=9606 GN=DDX56	DDX56	Q9NY93	0.001	-1.97	0.001	-2.49	0.055	-1.74	DDX56	sig
Probable ATP-dependent RNA helicase DDX6 OS=Homo sapiens OX=9606 GN=DDX6 PE=1 SV=2	DDX6	P26196	0.6	0.28	0.042	0.7	0.94	0.03	DDX6
Isoform 2 of 2,4-dienoyl-CoA reductase, mitochondrial OS=Homo sapiens OX=9606 GN=DECR1	DECR	Q16698	0.41	0.84	0.97	-0.77	0.22	1.83	DECR1
Peptide deformylase, mitochondrial OS=Homo sapiens OX=9606 GN=PDF PE=1 SV=1	DEFM	Q9HBH1	0.1	2.1	0.83	-0.07	0.044	3.4	PDF
Protein DEK OS=Homo sapiens OX=9606 GN=DEK PE=1 SV=1	DEK	P35659	0.8	-0.14	0.48	0.6	0.4	-0.78	DEK
Density-regulated protein OS=Homo sapiens OX=9606 GN=DENR PE=1 SV=2	DENR	O43583	1	-4.88	1	-4.88			DENR
Isoform 2 of Derlin-1 OS=Homo sapiens OX=9606 GN=DERL1	DERL1	Q9BUN8	0.56	0.59	0.89	-0.39	0.1	1.73	DERL1
Derlin-2 OS=Homo sapiens OX=9606 GN=DERL2 PE=1 SV=1	DERL2	Q9GZP9	0.33	-4.22	1	-1.85			DERL2
Desmoplakin OS=Homo sapiens OX=9606 GN=DSP PE=1 SV=3	DESP	P15924	0.34	-0.13	0.16	-0.32	0.81	-0.01	DSP
Destrin OS=Homo sapiens OX=9606 GN=DSTN PE=1 SV=3	DEST	P60981	1	-0.6	1	-4.15	0.1	0.41	DSTN
Estradiol 17-beta-dehydrogenase 11 OS=Homo sapiens OX=9606 GN=HSD17B11 PE=1 SV=3	DHB11	Q8NBQ5	0.097	2.01	0.55	1.09	0.001	2.79	HSD17B11
Very-long-chain 3-oxoacyl-CoA reductase OS=Homo sapiens OX=9606 GN=HSD17B12 PE=1 SV=2	DHB12	Q53GQ0	0.69	-0.36	0.032	1.06	0.26	-1.35	HSD17B12
Peroxisomal multifunctional enzyme type 2 OS=Homo sapiens OX=9606 GN=HSD17B4 PE=1 SV=3	DHB4	P51659	0.023	0.93	0.48	0.57	0.028	1.13	HSD17B4
Isoform 2 of 3-keto-steroid reductase OS=Homo sapiens OX=9606 GN=HSD17B7	DHB7	P56937	0.28	2.61	1	1.21	0.31	2.95	HSD17B7
Estradiol 17-beta-dehydrogenase 8 OS=Homo sapiens OX=9606 GN=HSD17B8 PE=1 SV=2	DHB8	Q92506	0.33	1.49			0.33	1.5	HSD17B8
Isoform 2 of Delta(24)-sterol reductase OS=Homo sapiens OX=9606 GN=DHCR24	DHC24	Q15392	0.46	0.52	0.55	1.25	0.8	0.17	DHCR24
7-dehydrocholesterol reductase OS=Homo sapiens OX=9606 GN=DHCR7 PE=1 SV=1	DHCR7	Q9UBM7	0.001	2.15	0.008	1.48	0.1	3.13	DHCR7	sig
Glutamate dehydrogenase 1, mitochondrial OS=Homo sapiens OX=9606 GN=GLUD1 PE=1 SV=2	DHE3	P00367	0.0001	1.05	< 0.0001	1.53	0.00039	0.67	GLUD1	sig
Isoform 2 of Dihydropteridine reductase OS=Homo sapiens OX=9606 GN=QDPR	DHPR	P09417	1	0.89			1	0.88	QDPR
Dehydrogenase/reductase SDR family member 1 OS=Homo sapiens OX=9606 GN=DHRS1 PE=1 SV=1	DHRS1	Q96LJ7	1	5.86			1	5.89	DHRS1
Isoform 2 of Dehydrogenase/reductase SDR family member 7 OS=Homo sapiens OX=9606 GN=DHRS7	DHRS7	Q9Y394	1	-3.05	1	-6.32	1	0.15	DHRS7
Pre-mRNA-splicing factor ATP-dependent RNA helicase DHX15 OS=Homo sapiens OX=9606 GN=DHX15 PE=1 SV=2	DHX15	O43143	0.0001	-1.77	0.002	-1.79	0.008	-1.66	DHX15	sig
Pre-mRNA-splicing factor ATP-dependent RNA helicase DHX16 OS=Homo sapiens OX=9606 GN=DHX16 PE=1 SV=2	DHX16	O60231	0.0051	-1.6			0.021	-1.92	DHX16	sig
ATP-dependent RNA helicase DHX29 OS=Homo sapiens OX=9606 GN=DHX29 PE=1 SV=2	DHX29	Q7Z478	0.53	-0.57	1	0.44	0.44	-0.72	DHX29
Isoform 2 of ATP-dependent RNA helicase DHX30 OS=Homo sapiens OX=9606 GN=DHX30	DHX30	Q7L2E3	0.041	0.72	0.68	0.31	0.027	0.91	DHX30
ATP-dependent RNA helicase DHX33 OS=Homo sapiens OX=9606 GN=DHX33 PE=1 SV=2	DHX33	Q9H6R0	0.001	-2.92			0.001	-2.93	DHX33	sig
Probable ATP-dependent RNA helicase DHX34 OS=Homo sapiens OX=9606 GN=DHX34 PE=1 SV=2	DHX34	Q14147	1	0.6			1	0.6	DHX34
Isoform 2 of ATP-dependent DNA/RNA helicase DHX36 OS=Homo sapiens OX=9606 GN=DHX36	DHX36	Q9H2U1	0.033	-1.44	0.33	-2.06	0.16	-1.22	DHX36
Probable ATP-dependent RNA helicase DHX37 OS=Homo sapiens OX=9606 GN=DHX37 PE=1 SV=1	DHX37	Q8IY37	0.028	-4.42			0.028	-4.45	DHX37
Putative ATP-dependent RNA helicase DHX57 OS=Homo sapiens OX=9606 GN=DHX57 PE=1 SV=2	DHX57	Q6P158	0.12	2.3			0.11	2.31	DHX57
ATP-dependent RNA helicase DHX8 OS=Homo sapiens OX=9606 GN=DHX8 PE=1 SV=1	DHX8	Q14562	0.28	-1.5			0.27	-1.51	DHX8
ATP-dependent RNA helicase A OS=Homo sapiens OX=9606 GN=DHX9 PE=1 SV=4	DHX9	Q08211	0.00012	-0.89	0.51	-0.29	< 0.0001	-1.3	DHX9	sig
Isoform 2 of Protein diaphanous homolog 1 OS=Homo sapiens OX=9606 GN=DIAPH1	DIAP1	O60610	0.64	-0.39	1	-4.26	0.81	-0.2	DIAPH1
Protein diaphanous homolog 3 OS=Homo sapiens OX=9606 GN=DIAPH3 PE=1 SV=4	DIAP3	Q9NSV4	0.001	-2.58	0.4	-0.67	< 0.0001	-3.01	DIAPH3	sig
Isoform 2 of Mitochondrial dicarboxylate carrier OS=Homo sapiens OX=9606 GN=SLC25A10	DIC	Q9UBX3	0.085	1.04	0.38	1.22	0.00045	0.86	SLC25A10
Isoform 2 of Endoribonuclease Dicer OS=Homo sapiens OX=9606 GN=DICER1	DICER	Q9UPY3	1	-1.29			1	-1.26	DICER1
Death-inducer obliterator 1 OS=Homo sapiens OX=9606 GN=DIDO1 PE=1 SV=5	DIDO1	Q9BTC0	0.0001	-3.17	< 0.0001	-2.31	< 0.0001	-3.7	DIDO1	sig
Digestive organ expansion factor homolog OS=Homo sapiens OX=9606 GN=DIEXF PE=1 SV=2	DIEXF	Q68CQ4	0.071	-2.63			0.057	-2.76	UTP25
Probable dimethyladenosine transferase OS=Homo sapiens OX=9606 GN=DIMT1 PE=1 SV=1	DIM1	Q9UNQ2	0.24	-1.35	0.28	-0.97	0.62	-1.64	DIMT1
Disco-interacting protein 2 homolog B OS=Homo sapiens OX=9606 GN=DIP2B PE=1 SV=3	DIP2B	Q9P265	0.98	0.06	0.97	-0.08	1	0.16	DIP2B
DnaJ homolog subfamily B member 11 OS=Homo sapiens OX=9606 GN=DNAJB11 PE=1 SV=1	DJB11	Q9UBS4	0.64	-0.21	0.61	-0.65	0.87	0.09	DNAJB11
DnaJ homolog subfamily B member 12 OS=Homo sapiens OX=9606 GN=DNAJB12 PE=1 SV=5	DJB12	Q9NXW2	0.63	0.82	0.59	0.93	0.59	0.73	DNAJB12
DnaJ homolog subfamily C member 10 OS=Homo sapiens OX=9606 GN=DNAJC10 PE=1 SV=2	DJC10	Q8IXB1	0.6	-0.43	0.021	-2.33	0.42	0.96	DNAJC10
Isoform 3 of DnaJ homolog subfamily C member 11 OS=Homo sapiens OX=9606 GN=DNAJC11	DJC11	Q9NVH1	0.27	0.9	0.27	1.95	0.72	0.31	DNAJC11
DnaJ homolog subfamily C member 13 OS=Homo sapiens OX=9606 GN=DNAJC13 PE=1 SV=5	DJC13	O75165	0.36	0.7			0.097	0.95	DNAJC13
DnaJ homolog subfamily C member 16 OS=Homo sapiens OX=9606 GN=DNAJC16 PE=2 SV=3	DJC16	Q9Y2G8	0.7	0.61			0.7	0.61	DNAJC16
H/ACA ribonucleoprotein complex subunit DKC1 OS=Homo sapiens OX=9606 GN=DKC1 PE=1 SV=3	DKC1	O60832	0.9	-0.07	0.065	1.07	0.022	-1.24	DKC1
Isoform 3 of Dihydrolipoyl dehydrogenase, mitochondrial OS=Homo sapiens OX=9606 GN=DLD	DLDH	P09622	0.001	1.02	0.044	1.11	0.017	0.91	DLD	sig
Isoform 2 of Disks large homolog 1 OS=Homo sapiens OX=9606 GN=DLG1	DLG1	Q12959	0.38	0.78	0.86	0.61	0.42	0.85	DLG1
Isoform 2 of Disks large homolog 3 OS=Homo sapiens OX=9606 GN=DLG3	DLG3	Q92796	0.6	0.72	1	0.38	0.57	0.86	DLG3
Isoform 2 of Disks large-associated protein 5 OS=Homo sapiens OX=9606 GN=DLGAP5	DLGP5	Q15398	0.1	2.95	0.33	3.9	1	1.06	DLGAP5
Decaprenyl-diphosphate synthase subunit 2 OS=Homo sapiens OX=9606 GN=PDSS2 PE=1 SV=2	DLP1	Q86YH6	1	-5.75			1	-5.78	PDSS2
Dynein light chain roadblock-type 1 OS=Homo sapiens OX=9606 GN=DYNLRB1 PE=1 SV=3	DLRB1	Q9NP97	0.7	0.32			0.33	2.89	DYNLRB1
Isoform 4 of Distal membrane-arm assembly complex protein 2 OS=Homo sapiens OX=9606 GN=DMAC2	DMAC2	Q9NW81	0.33	0.34			0.33	0.33	DMAC2
DNA methyltransferase 1-associated protein 1 OS=Homo sapiens OX=9606 GN=DMAP1 PE=1 SV=1	DMAP1	Q9NPF5	0.48	-0.84	1	-0.22	1	-1.21	DMAP1
Isoform 3 of Dystrophin OS=Homo sapiens OX=9606 GN=DMD	DMD	P11532	1	-4.21					DMD
DnaJ homolog subfamily A member 1 OS=Homo sapiens OX=9606 GN=DNAJA1 PE=1 SV=2	DNJA1	P31689	0.13	-1.1	0.13	-2.3	0.95	-0.45	DNAJA1
DnaJ homolog subfamily A member 2 OS=Homo sapiens OX=9606 GN=DNAJA2 PE=1 SV=1	DNJA2	O60884	0.2	-1.45	0.14	-2.81	0.61	-0.79	DNAJA2
Isoform 2 of DnaJ homolog subfamily A member 3, mitochondrial OS=Homo sapiens OX=9606 GN=DNAJA3	DNJA3	Q96EY1	0.29	1.05	0.001	2.02	0.84	0.57	DNAJA3
DnaJ homolog subfamily B member 1 OS=Homo sapiens OX=9606 GN=DNAJB1 PE=1 SV=4	DNJB1	P25685	0.12	-2	1	-0.52	0.19	-2.6	DNAJB1
Isoform C of DnaJ homolog subfamily B member 6 OS=Homo sapiens OX=9606 GN=DNAJB6	DNJB6	O75190	1	0			1	0	DNAJB6
DnaJ homolog subfamily C member 1 OS=Homo sapiens OX=9606 GN=DNAJC1 PE=1 SV=1	DNJC1	Q96KC8	0.044	-2.63	0.33	-3.19	0.4	-2.34	DNAJC1
DnaJ homolog subfamily C member 2 OS=Homo sapiens OX=9606 GN=DNAJC2 PE=1 SV=4	DNJC2	Q99543	0.6	0.29	1	0.01	0.6	0.39	DNAJC2
DnaJ homolog subfamily C member 3 OS=Homo sapiens OX=9606 GN=DNAJC3 PE=1 SV=1	DNJC3	Q13217	0.2	-1.27	0.82	0.61	0.071	-2.42	DNAJC3
Isoform 2 of DnaJ homolog subfamily C member 5 OS=Homo sapiens OX=9606 GN=DNAJC5	DNJC5	Q9H3Z4	0.1	0.82			0.33	0.71	DNAJC5
DnaJ homolog subfamily C member 7 OS=Homo sapiens OX=9606 GN=DNAJC7 PE=1 SV=2	DNJC7	Q99615	0.17	-1.73			0.37	-1.44	DNAJC7
DnaJ homolog subfamily C member 8 OS=Homo sapiens OX=9606 GN=DNAJC8 PE=1 SV=2	DNJC8	O75937	0.076	-1.97	0.1	-4.31	0.7	-0.08	DNAJC8
DnaJ homolog subfamily C member 9 OS=Homo sapiens OX=9606 GN=DNAJC9 PE=1 SV=1	DNJC9	Q8WXX5	0.026	-2.22	0.14	0.83	0.001	-3.36	DNAJC9
Isoform 3 of DNA ligase 1 OS=Homo sapiens OX=9606 GN=LIG1	DNLI1	P18858	0.32	-1.31	1	-0.59	0.3	-1.68	LIG1
Isoform 3 of DNA ligase 3 OS=Homo sapiens OX=9606 GN=LIG3	DNLI3	P49916	0.0001	-2.07	0.006	-2.44	0.002	-1.87	LIG3	sig
DNA ligase 4 OS=Homo sapiens OX=9606 GN=LIG4 PE=1 SV=2	DNLI4	P49917	1	-3.91			1	-3.94	LIG4
DNL-type zinc finger protein OS=Homo sapiens OX=9606 GN=DNLZ PE=1 SV=1	DNLZ	Q5SXM8	1	-7.59			1	-7.62	DNLZ
Isoform 4 of Dynamin-1-like protein OS=Homo sapiens OX=9606 GN=DNM1L	DNM1L	O00429	0.9	-0.13			0.99	0.02	DNM1L
Isoform 2 of Dynamin-binding protein OS=Homo sapiens OX=9606 GN=DNMBP	DNMBP	Q6XZF7	1	-1.04			1	-1	DNMBP
Isoform 2 of DNA (cytosine-5)-methyltransferase 1 OS=Homo sapiens OX=9606 GN=DNMT1	DNMT1	P26358	0.005	-1.2	0.008	-1.78	0.078	-0.94	DNMT1	sig
Aspartyl aminopeptidase OS=Homo sapiens OX=9606 GN=DNPEP PE=1 SV=1	DNPEP	Q9ULA0	0.15	-1.65	0.4	-2.45	1	-0.56	DNPEP
Isoform 2 of Deoxyribonuclease-2-alpha OS=Homo sapiens OX=9606 GN=DNASE2	DNS2A	O00115	0.61	1.41	0.33	1.33	1	1.58	DNASE2
Dedicator of cytokinesis protein 1 OS=Homo sapiens OX=9606 GN=DOCK1 PE=1 SV=2	DOCK1	Q14185	1	-0.02			1	-0.01	DOCK1
Dedicator of cytokinesis protein 5 OS=Homo sapiens OX=9606 GN=DOCK5 PE=1 SV=3	DOCK5	Q9H7D0	0.1	1.85	1	-1.34	0.1	2.15	DOCK5
Isoform 2 of Dedicator of cytokinesis protein 7 OS=Homo sapiens OX=9606 GN=DOCK7	DOCK7	Q96N67	0.66	0.56			0.64	0.56	DOCK7
Isoform 2 of Dedicator of cytokinesis protein 8 OS=Homo sapiens OX=9606 GN=DOCK8	DOCK8	Q8NF50	0.7	1.91			0.7	1.93	DOCK8
Isoform 3 of Dedicator of cytokinesis protein 9 OS=Homo sapiens OX=9606 GN=DOCK9	DOCK9	Q9BZ29	0.001	2.21			0.001	2.2	DOCK9	sig
Dolichyldiphosphatase 1 OS=Homo sapiens OX=9606 GN=DOLPP1 PE=2 SV=1	DOPP1	Q86YN1	0.33	1.69			0.33	1.69	DOLPP1
Dolichol-phosphate mannosyltransferase subunit 1 OS=Homo sapiens OX=9606 GN=DPM1 PE=1 SV=1	DPM1	O60762	0.37	0.68	0.3	1.63	1	-0.13	DPM1
DNA polymerase epsilon catalytic subunit A OS=Homo sapiens OX=9606 GN=POLE PE=1 SV=5	DPOE1	Q07864	0.66	-1.88			0.68	-1.89	POLE
DNA polymerase epsilon subunit 3 OS=Homo sapiens OX=9606 GN=POLE3 PE=1 SV=1	DPOE3	Q9NRF9	0.31	2.44	1	1.28	0.7	2.89	POLE3
DNA polymerase subunit gamma-2, mitochondrial OS=Homo sapiens OX=9606 GN=POLG2 PE=1 SV=1	DPOG2	Q9UHN1	0.33	4.84			1	4.58	POLG2
DNA polymerase beta OS=Homo sapiens OX=9606 GN=POLB PE=1 SV=3	DPOLB	P06746	0.14	-2.31	0.33	-3.19	0.7	-1.84	POLB
Dipeptidyl peptidase 2 OS=Homo sapiens OX=9606 GN=DPP7 PE=1 SV=3	DPP2	Q9UHL4	0.81	-0.33	0.4	-2.12	0.028	0.91	DPP7
Isoform 4 of Dipeptidyl peptidase 3 OS=Homo sapiens OX=9606 GN=DPP3	DPP3	Q9NY33	1	-0.53			0.33	1.08	DPP3
Protein dpy-30 homolog OS=Homo sapiens OX=9606 GN=DPY30 PE=1 SV=1	DPY30	Q9C005	0.074	-1.57	0.14	-2.34	0.33	-0.35	DPY30
Isoform 2 of Dihydropyrimidinase-related protein 2 OS=Homo sapiens OX=9606 GN=DPYSL2	DPYL2	Q16555	0.12	-1.56	0.008	-4.27	0.84	-0.19	DPYSL2
HLA class II histocompatibility antigen, DR alpha chain OS=Homo sapiens OX=9606 GN=HLA-DRA PE=1 SV=1	DRA	P01903	0.1	6.5			0.1	6.53	HLA-DRA
Developmentally-regulated GTP-binding protein 1 OS=Homo sapiens OX=9606 GN=DRG1 PE=1 SV=1	DRG1	Q9Y295	0.16	0.78	0.59	-0.33	0.00023	1.41	DRG1
Dehydrogenase/reductase SDR family member 7B OS=Homo sapiens OX=9606 GN=DHRS7B PE=1 SV=2	DRS7B	Q6IAN0	0.82	0.59	0.33	-3.59	0.045	2.03	DHRS7B
Desmoglein-2 OS=Homo sapiens OX=9606 GN=DSG2 PE=1 SV=2	DSG2	Q14126	0.92	0.06	0.93	-0.08	0.76	0.15	DSG2
Isoform 4 of Kinetochore-associated protein DSN1 homolog OS=Homo sapiens OX=9606 GN=DSN1	DSN1	Q9H410	0.33	0.35			0.33	0.34	DSN1
Isoform 4 of Double-stranded RNA-specific adenosine deaminase OS=Homo sapiens OX=9606 GN=ADAR	DSRAD	P55265	0.0001	-1.79	< 0.0001	-2.1	0.00072	-1.58	ADAR	sig
E3 ubiquitin-protein ligase DTX3L OS=Homo sapiens OX=9606 GN=DTX3L PE=1 SV=1	DTX3L	Q8TDB6	0.31	1.15	1	5.25	0.6	0.47	DTX3L
Dual specificity protein phosphatase 12 OS=Homo sapiens OX=9606 GN=DUSP12 PE=1 SV=1	DUS12	Q9UNI6	0.4	0.09			0.4	0.09	DUSP12
Dual specificity protein phosphatase 14 OS=Homo sapiens OX=9606 GN=DUSP14 PE=1 SV=1	DUS14	O95147	0.33	0.61			0.33	0.61	DUSP14
Deoxyuridine 5'-triphosphate nucleotidohydrolase, mitochondrial OS=Homo sapiens OX=9606 GN=DUT PE=1 SV=4	DUT	P33316	0.13	-1.65	0.33	-3.68	1	-0.05	DUT
ATP-dependent RNA helicase DDX39A OS=Homo sapiens OX=9606 GN=DDX39A PE=1 SV=2	DX39A	O00148	0.061	-2.71					DDX39A
Cluster of Isoform 2 of Spliceosome RNA helicase DDX39B OS=Homo sapiens OX=9606 GN=DDX39B (sp|Q13838-2|DX39B_HUMAN)	DX39B	Q13838	0.01	-1.25	0.001	-2.58	0.78	-0.21	DDX39B
Cytoplasmic dynein 1 heavy chain 1 OS=Homo sapiens OX=9606 GN=DYNC1H1 PE=1 SV=5	DYHC1	Q14204	0.0001	-0.79	< 0.0001	-1.59	0.089	-0.36	DYNC1H1	sig
Cluster of Dynein light chain 1, cytoplasmic OS=Homo sapiens OX=9606 GN=DYNLL1 PE=1 SV=1 (sp|P63167|DYL1_HUMAN)	DYL1	P63167	0.72	0.9	0.7	1.61	0.33	-0.09	DYNLL1
Dynein light chain 2, cytoplasmic OS=Homo sapiens OX=9606 GN=DYNLL2 PE=1 SV=1	DYL2	Q96FJ2	1	1.32					DYNLL2
Dynein light chain Tctex-type 1 OS=Homo sapiens OX=9606 GN=DYNLT1 PE=1 SV=1	DYLT1	P63172	0.4	-2.89	1	-0.4			DYNLT1
Isoform 5 of Dynamin-2 OS=Homo sapiens OX=9606 GN=DNM2	DYN2	P50570	0.19	-0.52	0.077	-1.09	0.67	-0.21	DNM2
Isoform 2 of Dihydrofolate reductase OS=Homo sapiens OX=9606 GN=DHFR	DYR	P00374	1	0.46			1	0.46	DHFR
Isoform 9 of Dystonin OS=Homo sapiens OX=9606 GN=DST	DYST	Q03001	0.33	-2.79			0.33	-2.78	DST
Interferon-induced, double-stranded RNA-activated protein kinase OS=Homo sapiens OX=9606 GN=EIF2AK2 PE=1 SV=2	E2AK2	P19525	0.15	-0.95	0.024	-1.35	0.53	-0.7	EIF2AK2
Isoform 2 of eIF-2-alpha kinase GCN2 OS=Homo sapiens OX=9606 GN=EIF2AK4	E2AK4	Q9P2K8	0.7	1.11			0.7	1.11	EIF2AK4
Isoform 2 of Band 4.1-like protein 1 OS=Homo sapiens OX=9606 GN=EPB41L1	E41L1	Q9H4G0	0.028	1.36			0.028	1.39	EPB41L1
Cluster of Band 4.1-like protein 2 OS=Homo sapiens OX=9606 GN=EPB41L2 PE=1 SV=1 (sp|O43491|E41L2_HUMAN)	E41L2	O43491	0.4	-2.26	1	-0.28	0.62	-0.43	EPB41L2
Isoform 2 of Band 4.1-like protein 5 OS=Homo sapiens OX=9606 GN=EPB41L5	E41L5	Q9HCM4	0.85	0.05			0.85	0.07	EPB41L5
3-beta-hydroxysteroid-Delta(8),Delta(7)-isomerase OS=Homo sapiens OX=9606 GN=EBP PE=1 SV=3	EBP	Q15125	0.92	0.39	1	0.08	0.33	0.76	EBP
Probable rRNA-processing protein EBP2 OS=Homo sapiens OX=9606 GN=EBNA1BP2 PE=1 SV=2	EBP2	Q99848	0.001	-1.9	0.021	-2.31	0.12	-1.5	EBNA1BP2	sig
Isoform A of Endothelin-converting enzyme 1 OS=Homo sapiens OX=9606 GN=ECE1	ECE1	P42892	0.22	-1.11			0.43	-0.9	ECE1
Delta(3,5)-Delta(2,4)-dienoyl-CoA isomerase, mitochondrial OS=Homo sapiens OX=9606 GN=ECH1 PE=1 SV=2	ECH1	Q13011	0.16	1.68	0.23	1.89	0.41	1.52	ECH1
Trifunctional enzyme subunit alpha, mitochondrial OS=Homo sapiens OX=9606 GN=HADHA PE=1 SV=2	ECHA	P40939	0.001	0.95	0.0056	1.26	0.03	0.76	HADHA	sig
Isoform 2 of Trifunctional enzyme subunit beta, mitochondrial OS=Homo sapiens OX=9606 GN=HADHB	ECHB	P55084	0.043	0.66	0.24	0.62	0.12	0.69	HADHB
Isoform 2 of Ethylmalonyl-CoA decarboxylase OS=Homo sapiens OX=9606 GN=ECHDC1	ECHD1	Q9NTX5	0.18	1.07	0.55	0.83	0.00073	1.29	ECHDC1
Enoyl-CoA hydratase, mitochondrial OS=Homo sapiens OX=9606 GN=ECHS1 PE=1 SV=4	ECHM	P30084	0.0001	1.04	< 0.0001	1.04	< 0.0001	1.03	ECHS1	sig
Peroxisomal bifunctional enzyme OS=Homo sapiens OX=9606 GN=EHHADH PE=1 SV=3	ECHP	Q08426	0.31	1.21	0.045	-1.98	0.031	3.21	EHHADH
Enoyl-CoA delta isomerase 1, mitochondrial OS=Homo sapiens OX=9606 GN=ECI1 PE=1 SV=1	ECI1	P42126	0.003	1.5	0.008	2.36	0.25	0.81	ECI1	sig
Proteasome adapter and scaffold protein ECM29 OS=Homo sapiens OX=9606 GN=ECPAS PE=1 SV=2	ECM29	Q5VYK3	0.064	-1	0.028	-2.04	0.17	-0.82	ECPAS
Isoform 2 of Evolutionarily conserved signaling intermediate in Toll pathway, mitochondrial OS=Homo sapiens OX=9606 GN=ECSIT	ECSIT	Q9BQ95	0.14	-2.46	0.1	-3.49	1	0.47	ECSIT
Isoform 2 of Protein ECT2 OS=Homo sapiens OX=9606 GN=ECT2	ECT2	Q9H8V3	0.16	-1.26			0.24	-1.19	ECT2
Enhancer of mRNA-decapping protein 3 OS=Homo sapiens OX=9606 GN=EDC3 PE=1 SV=1	EDC3	Q96F86	1	-4.26			1	-4.29	EDC3
Enhancer of mRNA-decapping protein 4 OS=Homo sapiens OX=9606 GN=EDC4 PE=1 SV=1	EDC4	Q6P2E9	0.23	1.03	0.4	-1.37	0.12	1.49	EDC4
Isoform 2 of Endothelial differentiation-related factor 1 OS=Homo sapiens OX=9606 GN=EDF1	EDF1	O60869	0.041	2.34	1	0.61	0.1	3.39	EDF1
Early endosome antigen 1 OS=Homo sapiens OX=9606 GN=EEA1 PE=1 SV=2	EEA1	Q15075	0.98	0.03	0.53	-0.3	0.49	0.32	EEA1
Isoform 3 of Polycomb protein EED OS=Homo sapiens OX=9606 GN=EED	EED	O75530	0.18	-1.2	1	-1	0.19	-1.23	EED
Cluster of Elongation factor 1-alpha 1 OS=Homo sapiens OX=9606 GN=EEF1A1 PE=1 SV=1 (sp|P68104|EF1A1_HUMAN)	EF1A1	P68104	0.35	-0.18	0.017	-1.14	0.12	0.46	EEF1A1
Elongation factor 1-alpha 2 OS=Homo sapiens OX=9606 GN=EEF1A2 PE=1 SV=1	EF1A2	Q05639	0.43	-0.85					EEF1A2
Elongation factor 1-beta OS=Homo sapiens OX=9606 GN=EEF1B2 PE=1 SV=3	EF1B	P24534	0.99	-0.21	0.1	0.6	0.89	-0.66	EEF1B2
Elongation factor 1-delta OS=Homo sapiens OX=9606 GN=EEF1D PE=1 SV=5	EF1D	P29692	0.075	-1.06	0.12	-1.63	0.49	-0.65	EEF1D
Elongation factor 1-gamma OS=Homo sapiens OX=9606 GN=EEF1G PE=1 SV=3	EF1G	P26641	0.036	-0.96	0.12	-0.82	0.18	-1.13	EEF1G
Elongation factor 2 OS=Homo sapiens OX=9606 GN=EEF2 PE=1 SV=4	EF2	P13639	0.067	0.33	0.89	0.08	0.037	0.5	EEF2
Elongation factor G, mitochondrial OS=Homo sapiens OX=9606 GN=GFM1 PE=1 SV=2	EFGM	Q96RP9	0.36	0.52	0.62	0.48	0.48	0.53	GFM1
EF-hand domain-containing protein D2 OS=Homo sapiens OX=9606 GN=EFHD2 PE=1 SV=1	EFHD2	Q96C19	0.092	-1.86	0.013	-2.57	1	2.02	EFHD2
Isoform 2 of Elongation factor-like GTPase 1 OS=Homo sapiens OX=9606 GN=EFL1	EFL1	Q7Z2Z2	1	-0.34			1	-0.35	EFL1
Isoform 4 of eEF1A lysine and N-terminal methyltransferase OS=Homo sapiens OX=9606 GN=EEF1AKNMT	EFNMT	Q8N6R0	1	-1.32			1	-1.33	METTL13
Isoform 2 of Protein EFR3 homolog A OS=Homo sapiens OX=9606 GN=EFR3A	EFR3A	Q14156	1	1.69			1	1.69	EFR3A
Elongation factor Ts, mitochondrial OS=Homo sapiens OX=9606 GN=TSFM PE=1 SV=2	EFTS	P43897	0.31	1.21	0.51	-0.89	0.00036	2.15	TSFM
Elongation factor Tu, mitochondrial OS=Homo sapiens OX=9606 GN=TUFM PE=1 SV=2	EFTU	P49411	0.0058	0.74	0.006	1.16	0.3	0.42	TUFM	sig
Epidermal growth factor receptor OS=Homo sapiens OX=9606 GN=EGFR PE=1 SV=2	EGFR	P00533	0.3	-1.24	1	-2.04	0.32	-1.25	EGFR
Isoform 2 of EH domain-binding protein 1 OS=Homo sapiens OX=9606 GN=EHBP1	EHBP1	Q8NDI1	1	0.4			1	0.4	EHBP1
EH domain-containing protein 1 OS=Homo sapiens OX=9606 GN=EHD1 PE=1 SV=2	EHD1	Q9H4M9	0.41	-0.39	0.017	-2.01	0.63	0.42	EHD1
EH domain-containing protein 4 OS=Homo sapiens OX=9606 GN=EHD4 PE=1 SV=1	EHD4	Q9H223	0.84	-0.13	0.93	0.03	0.75	-0.25	EHD4
Histone-lysine N-methyltransferase EHMT1 OS=Homo sapiens OX=9606 GN=EHMT1 PE=1 SV=4	EHMT1	Q9H9B1	0.1	-4.24			0.33	-5.18	EHMT1
Isoform 2 of Histone-lysine N-methyltransferase EHMT2 OS=Homo sapiens OX=9606 GN=EHMT2	EHMT2	Q96KQ7	0.028	-2.83			0.1	-2.12	EHMT2
Translation initiation factor eIF-2B subunit alpha OS=Homo sapiens OX=9606 GN=EIF2B1 PE=1 SV=1	EI2BA	Q14232	0.05	2.27			0.12	2.47	EIF2B1
Translation initiation factor eIF-2B subunit beta OS=Homo sapiens OX=9606 GN=EIF2B2 PE=1 SV=3	EI2BB	P49770	0.021	-3.09	1	-3.33	0.055	-3.06	EIF2B2
Cluster of Isoform 2 of Translation initiation factor eIF-2B subunit delta OS=Homo sapiens OX=9606 GN=EIF2B4 (sp|Q9UI10-2|EI2BD_HUMAN)	EI2BD	Q9UI10	1	-2	0.33	-3	0.33	6.11	EIF2B4
Translation initiation factor eIF-2B subunit epsilon OS=Homo sapiens OX=9606 GN=EIF2B5 PE=1 SV=3	EI2BE	Q13144	0.18	-2.08			0.12	-2.74	EIF2B5
Translation initiation factor eIF-2B subunit gamma OS=Homo sapiens OX=9606 GN=EIF2B3 PE=1 SV=1	EI2BG	Q9NR50	0.59	1.12			0.58	1.09	EIF2B3
Eukaryotic translation initiation factor 1 OS=Homo sapiens OX=9606 GN=EIF1 PE=1 SV=1	EIF1	P41567	0.57	0.33	0.33	0.86	0.72	0.18	EIF1
Isoform 3 of Eukaryotic translation initiation factor 2A OS=Homo sapiens OX=9606 GN=EIF2A	EIF2A	Q9BY44	0.35	-0.59	0.16	-1.28	0.96	-0.11	EIF2A
Eukaryotic translation initiation factor 2D OS=Homo sapiens OX=9606 GN=EIF2D PE=1 SV=3	EIF2D	P41214	1	0.25			1	0.24	EIF2D
Eukaryotic translation initiation factor 3 subunit A OS=Homo sapiens OX=9606 GN=EIF3A PE=1 SV=1	EIF3A	Q14152	0.65	-0.1	0.11	-0.77	0.4	0.28	EIF3A
Isoform 2 of Eukaryotic translation initiation factor 3 subunit B OS=Homo sapiens OX=9606 GN=EIF3B	EIF3B	P55884	0.31	0.45	0.57	0.56	0.42	0.39	EIF3B
Eukaryotic translation initiation factor 3 subunit C OS=Homo sapiens OX=9606 GN=EIF3C PE=1 SV=1	EIF3C	Q99613	0.22	0.54	0.7	-0.3			EIF3C
Isoform 2 of Eukaryotic translation initiation factor 3 subunit D OS=Homo sapiens OX=9606 GN=EIF3D	EIF3D	O15371	0.47	0.65	0.87	-0.75	0.26	1.13	EIF3D
Eukaryotic translation initiation factor 3 subunit E OS=Homo sapiens OX=9606 GN=EIF3E PE=1 SV=1	EIF3E	P60228	0.27	0.63	0.94	0.09	0.14	1.01	EIF3E
Eukaryotic translation initiation factor 3 subunit F OS=Homo sapiens OX=9606 GN=EIF3F PE=1 SV=1	EIF3F	O00303	0.63	-0.26	0.67	-0.44	1	-0.12	EIF3F
Eukaryotic translation initiation factor 3 subunit G OS=Homo sapiens OX=9606 GN=EIF3G PE=1 SV=2	EIF3G	O75821	0.083	-2.49	0.14	-2.8	0.32	-2.33	EIF3G
Eukaryotic translation initiation factor 3 subunit H OS=Homo sapiens OX=9606 GN=EIF3H PE=1 SV=1	EIF3H	O15372	0.67	0.65	1	0.64	0.53	0.69	EIF3H
Eukaryotic translation initiation factor 3 subunit I OS=Homo sapiens OX=9606 GN=EIF3I PE=1 SV=1	EIF3I	Q13347	0.76	-0.35	0.89	-0.64	0.94	-0.18	EIF3I
Isoform 3 of Eukaryotic translation initiation factor 3 subunit J OS=Homo sapiens OX=9606 GN=EIF3J	EIF3J	O75822	0.12	3.36	0.7	1.49	0.1	4.98	EIF3J
Eukaryotic translation initiation factor 3 subunit K OS=Homo sapiens OX=9606 GN=EIF3K PE=1 SV=1	EIF3K	Q9UBQ5	0.13	-0.81	0.19	-1.17	1	-0.29	EIF3K
Isoform 2 of Eukaryotic translation initiation factor 3 subunit L OS=Homo sapiens OX=9606 GN=EIF3L	EIF3L	Q9Y262	0.086	-0.91	0.16	-1.23	0.24	-0.79	EIF3L
Eukaryotic translation initiation factor 3 subunit M OS=Homo sapiens OX=9606 GN=EIF3M PE=1 SV=1	EIF3M	Q7L2H7	0.21	1.01	0.84	0.24	0.19	1.22	EIF3M
Cluster of ELAV-like protein 1 OS=Homo sapiens OX=9606 GN=ELAVL1 PE=1 SV=2 (sp|Q15717|ELAV1_HUMAN)	ELAV1	Q15717	0.0002	-2.44	0.026	-1.55	0.001	-2.86	ELAVL1	sig
Isoform 2 of ELAV-like protein 4 OS=Homo sapiens OX=9606 GN=ELAVL4	ELAV4	P26378	1	0					ELAVL4
ELMO domain-containing protein 2 OS=Homo sapiens OX=9606 GN=ELMOD2 PE=1 SV=1	ELMD2	Q8IZ81	0.052	2.71	1	-0.25	0.001	3.54	ELMOD2
Isoform 2 of Engulfment and cell motility protein 2 OS=Homo sapiens OX=9606 GN=ELMO2	ELMO2	Q96JJ3	0.33	-5.21			0.33	-5.24	ELMO2
Elongin-A OS=Homo sapiens OX=9606 GN=ELOA PE=1 SV=2	ELOA1	Q14241	0.067	-2.68			0.045	-3.15	ELOA
Elongin-B OS=Homo sapiens OX=9606 GN=ELOB PE=1 SV=1	ELOB	Q15370	0.094	1.19	0.68	0.27	0.18	1.86	ELOB
Elongin-C OS=Homo sapiens OX=9606 GN=ELOC PE=1 SV=1	ELOC	Q15369	0.45	-1.12	1	-1.13	0.89	-1.09	ELOC
Elongation of very long chain fatty acids protein 1 OS=Homo sapiens OX=9606 GN=ELOVL1 PE=1 SV=1	ELOV1	Q9BW60	0.32	1.86	1	0.13	0.33	3.6	ELOVL1
Elongation of very long chain fatty acids protein 7 OS=Homo sapiens OX=9606 GN=ELOVL7 PE=1 SV=1	ELOV7	A1L3X0	1	0.22			1	0.22	ELOVL7
Isoform 2 of Protein ELYS OS=Homo sapiens OX=9606 GN=AHCTF1	ELYS	Q8WYP5	0.089	-0.52	0.15	-0.71	0.35	-0.42	AHCTF1
Echinoderm microtubule-associated protein-like 4 OS=Homo sapiens OX=9606 GN=EML4 PE=1 SV=3	EMAL4	Q9HC35	1	-1.29	1	-1.29			EML4
Isoform 2 of ER membrane protein complex subunit 1 OS=Homo sapiens OX=9606 GN=EMC1	EMC1	Q8N766	0.19	0.62	0.1	0.81	0.51	0.5	EMC1
Isoform 2 of ER membrane protein complex subunit 10 OS=Homo sapiens OX=9606 GN=EMC10	EMC10	Q5UCC4	1	0			1	0	EMC10
ER membrane protein complex subunit 2 OS=Homo sapiens OX=9606 GN=EMC2 PE=1 SV=1	EMC2	Q15006	0.19	1.96	0.26	1.1	0.27	2.65	EMC2
ER membrane protein complex subunit 3 OS=Homo sapiens OX=9606 GN=EMC3 PE=1 SV=3	EMC3	Q9P0I2	0.2	-1.43	0.43	-1.27	0.7	-1.64	EMC3
ER membrane protein complex subunit 4 OS=Homo sapiens OX=9606 GN=EMC4 PE=1 SV=2	EMC4	Q5J8M3	0.74	-0.99			1	-0.44	EMC4
ER membrane protein complex subunit 7 OS=Homo sapiens OX=9606 GN=EMC7 PE=1 SV=1	EMC7	Q9NPA0	0.43	-2.24	1	-5.96	1	-1.34	EMC7
ER membrane protein complex subunit 8 OS=Homo sapiens OX=9606 GN=EMC8 PE=1 SV=1	EMC8	O43402	0.028	2.99			0.028	3.03	EMC8
Emerin OS=Homo sapiens OX=9606 GN=EMD PE=1 SV=1	EMD	P50402	0.8	-0.01	0.99	0.33	0.93	-0.22	EMD
ELM2 and SANT domain-containing protein 1 OS=Homo sapiens OX=9606 GN=ELMSAN1 PE=1 SV=2	EMSA1	Q6PJG2	0.12	-0.91	0.1	-1.68	0.85	-0.52	MIDEAS
Isoform 2 of BRCA2-interacting transcriptional repressor EMSY OS=Homo sapiens OX=9606 GN=EMSY	EMSY	Q7Z589	0.001	-3.74	0.33	-2.03	0.028	-4.65	EMSY	sig
Isoform 2 of Protein enabled homolog OS=Homo sapiens OX=9606 GN=ENAH	ENAH	Q8N8S7	0.048	-1.42			0.1	-1.23	ENAH
Endonuclease domain-containing 1 protein OS=Homo sapiens OX=9606 GN=ENDOD1 PE=1 SV=2	ENDD1	O94919	0.5	-0.38	0.58	-0.26	0.6	-0.49	ENDOD1
Cluster of Alpha-enolase OS=Homo sapiens OX=9606 GN=ENO1 PE=1 SV=2 (sp|P06733|ENOA_HUMAN)	ENOA	P06733	0.76	-0.06	0.16	-0.73	0.16	0.29	ENO1
Isoform 2 of Gamma-enolase OS=Homo sapiens OX=9606 GN=ENO2	ENOG	P09104	1	0.42					ENO2
Endoplasmin OS=Homo sapiens OX=9606 GN=HSP90B1 PE=1 SV=1	ENPL	P14625	0.0001	0.85	0.19	0.4	< 0.0001	1.18	HSP90B1	sig
Bis(5'-adenosyl)-triphosphatase ENPP4 OS=Homo sapiens OX=9606 GN=ENPP4 PE=1 SV=3	ENPP4	Q9Y6X5	0.34	1.8	1	-3.26	0.1	3.39	ENPP4
Isoform 2 of Ectonucleoside triphosphate diphosphohydrolase 3 OS=Homo sapiens OX=9606 GN=ENTPD3	ENTP3	O75355	1	0			1	0	ENTPD3
Isoform 2 of Transcription and mRNA export factor ENY2 OS=Homo sapiens OX=9606 GN=ENY2	ENY2	Q9NPA8	1	-4.84	1	-4.84			ENY2
Isoform 2 of Epidermal growth factor receptor substrate 15-like 1 OS=Homo sapiens OX=9606 GN=EPS15L1	EP15R	Q9UBC2	0.33	5.86			0.33	5.89	EPS15L1
Isoform 2 of E1A-binding protein p400 OS=Homo sapiens OX=9606 GN=EP400	EP400	Q96L91	0.0001	-2.26	0.001	-1.64	0.003	-2.91	EP400	sig
Epithelial cell adhesion molecule OS=Homo sapiens OX=9606 GN=EPCAM PE=1 SV=2	EPCAM	P16422	0.001	1.13	0.31	0.47	0.001	1.48	EPCAM	sig
Endothelial protein C receptor OS=Homo sapiens OX=9606 GN=PROCR PE=1 SV=1	EPCR	Q9UNN8	1	-0.36	1	0.18	1	-0.66	PROCR
Mammalian ependymin-related protein 1 OS=Homo sapiens OX=9606 GN=EPDR1 PE=1 SV=2	EPDR1	Q9UM22	0.45	0.67	0.33	-1.74	0.008	1.54	EPDR1
Ephrin type-A receptor 2 OS=Homo sapiens OX=9606 GN=EPHA2 PE=1 SV=2	EPHA2	P29317	0.072	1.21	0.1	2.83	0.4	0.53	EPHA2
Epiplakin OS=Homo sapiens OX=9606 GN=EPPK1 PE=1 SV=3	EPIPL	P58107	0.84	0.03	1	0.12	0.78	0.04	EPPK1
Cluster of Isoform 2 of Epsin-1 OS=Homo sapiens OX=9606 GN=EPN1 (sp|Q9Y6I3-1|EPN1_HUMAN)	EPN1	Q9Y6I3	0.66	0.25			0.31	0.81	EPN1
Isoform 2 of Epsin-3 OS=Homo sapiens OX=9606 GN=EPN3	EPN3	Q9H201	1	0.37					EPN3
Epidermal growth factor receptor kinase substrate 8 OS=Homo sapiens OX=9606 GN=EPS8 PE=1 SV=1	EPS8	Q12929	0.069	-1.42	0.7	-1.07	0.035	-1.51	EPS8
Ethanolaminephosphotransferase 1 OS=Homo sapiens OX=9606 GN=SELENOI PE=1 SV=3	EPT1	Q9C0D9	0.58	1.09	1	1.51	0.71	0.97	SELENOI
GTPase Era, mitochondrial OS=Homo sapiens OX=9606 GN=ERAL1 PE=1 SV=2	ERAL1	O75616	0.1	7.52	1	7.8	0.33	7.42	ERAL1
Isoform 2 of Endoplasmic reticulum aminopeptidase 1 OS=Homo sapiens OX=9606 GN=ERAP1	ERAP1	Q9NZ08	0.051	-2.6	0.33	-2.42	0.4	-2.74	ERAP1
Isoform 3 of Endoplasmic reticulum aminopeptidase 2 OS=Homo sapiens OX=9606 GN=ERAP2	ERAP2	Q6P179	0.12	-0.91	0.098	-1.57	0.66	-0.36	ERAP2
Isoform 2 of Receptor tyrosine-protein kinase erbB-2 OS=Homo sapiens OX=9606 GN=ERBB2	ERBB2	P04626	0.33	-3.58			0.33	-3.57	ERBB2
Isoform 2 of Erbin OS=Homo sapiens OX=9606 GN=ERBIN	ERBIN	Q96RT1	0.56	-0.36	0.93	-0.14	0.61	-0.41	ERBIN
General transcription and DNA repair factor IIH helicase subunit XPD OS=Homo sapiens OX=9606 GN=ERCC2 PE=1 SV=1	ERCC2	P18074	0.028	-3.72			0.1	-4.04	ERCC2
General transcription and DNA repair factor IIH helicase subunit XPB OS=Homo sapiens OX=9606 GN=ERCC3 PE=1 SV=1	ERCC3	P19447	0.044	-3.21	0.33	-2.73	0.4	-3.56	ERCC3
Eukaryotic peptide chain release factor subunit 1 OS=Homo sapiens OX=9606 GN=ETF1 PE=1 SV=3	ERF1	P62495	0.62	-0.32	0.52	-0.6	0.98	-0.15	ETF1
Isoform 2 of Eukaryotic peptide chain release factor GTP-binding subunit ERF3A OS=Homo sapiens OX=9606 GN=GSPT1	ERF3A	P15170	1	-0.19	1	0.68	0.99	-0.34	GSPT1
Isoform 3 of Lanosterol synthase OS=Homo sapiens OX=9606 GN=LSS	ERG7	P48449	0.95	0.06	0.32	-1.41	0.034	0.87	LSS
Isoform 2 of Endoplasmic reticulum-Golgi intermediate compartment protein 1 OS=Homo sapiens OX=9606 GN=ERGIC1	ERGI1	Q969X5	0.4	-3.01			0.4	-2.96	ERGIC1
Endoplasmic reticulum-Golgi intermediate compartment protein 2 OS=Homo sapiens OX=9606 GN=ERGIC2 PE=1 SV=2	ERGI2	Q96RQ1	0.84	0.66			0.72	1.37	ERGIC2
Enhancer of rudimentary homolog OS=Homo sapiens OX=9606 GN=ERH PE=1 SV=1	ERH	P84090	0.17	-1.22	0.33	-1.32	1	-1.18	ERH
3'-5' exoribonuclease 1 OS=Homo sapiens OX=9606 GN=ERI1 PE=1 SV=3	ERI1	Q8IV48	1	-3.03			1	-3.08	ERI1
Isoform 3 of Endoplasmic reticulum lectin 1 OS=Homo sapiens OX=9606 GN=ERLEC1	ERLEC	Q96DZ1	0.1	2.37	1	0	0.1	2.34	ERLEC1
Erlin-1 OS=Homo sapiens OX=9606 GN=ERLIN1 PE=1 SV=1	ERLN1	O75477	0.34	0.9	0.23	-0.8	0.057	1.9	ERLIN1
Erlin-2 OS=Homo sapiens OX=9606 GN=ERLIN2 PE=1 SV=1	ERLN2	O94905	0.33	-0.53	0.85	-0.1	0.32	-0.79	ERLIN2
ERO1-like protein alpha OS=Homo sapiens OX=9606 GN=ERO1A PE=1 SV=2	ERO1A	Q96HE7	0.15	0.55	0.93	0.07	0.00038	0.98	ERO1A
Endoplasmic reticulum resident protein 29 OS=Homo sapiens OX=9606 GN=ERP29 PE=1 SV=4	ERP29	P30040	0.21	0.74	0.57	-0.48	< 0.0001	1.62	ERP29
Endoplasmic reticulum resident protein 44 OS=Homo sapiens OX=9606 GN=ERP44 PE=1 SV=1	ERP44	Q9BS26	0.094	0.99	0.6	-0.33	0.001	1.92	ERP44
Isoform 2 of Steroid hormone receptor ERR1 OS=Homo sapiens OX=9606 GN=ESRRA	ERR1	P11474	1	-4.11			1	-4.14	ESRRA
Epidermal growth factor receptor kinase substrate 8-like protein 2 OS=Homo sapiens OX=9606 GN=EPS8L2 PE=1 SV=2	ES8L2	Q9H6S3	0.00088	-0.98	0.001	-1.76	0.27	-0.43	EPS8L2	sig
Isoform 2 of Epidermal growth factor receptor kinase substrate 8-like protein 3 OS=Homo sapiens OX=9606 GN=EPS8L3	ES8L3	Q8TE67	0.4	-2.75			0.4	-2.73	EPS8L3
ESF1 homolog OS=Homo sapiens OX=9606 GN=ESF1 PE=1 SV=1	ESF1	Q9H501	0.002	-3.66	1	1.7	< 0.0001	-4.5	ESF1	sig
Isoform 2 of Extended synaptotagmin-1 OS=Homo sapiens OX=9606 GN=ESYT1	ESYT1	Q9BSJ8	0.74	-0.06	0.26	-0.59	0.44	0.28	ESYT1
Isoform 2 of Extended synaptotagmin-2 OS=Homo sapiens OX=9606 GN=ESYT2	ESYT2	A0FGR8	0.87	0.08	0.1	-2.64	0.87	0.07	ESYT2
Electron transfer flavoprotein subunit alpha, mitochondrial OS=Homo sapiens OX=9606 GN=ETFA PE=1 SV=1	ETFA	P13804	0.0001	1.74	0.001	1.7	0.00062	1.75	ETFA	sig
Isoform 2 of Electron transfer flavoprotein subunit beta OS=Homo sapiens OX=9606 GN=ETFB	ETFB	P38117	0.7	0.26	0.88	0.01	0.47	0.46	ETFB
Electron transfer flavoprotein-ubiquinone oxidoreductase, mitochondrial OS=Homo sapiens OX=9606 GN=ETFDH PE=1 SV=2	ETFD	Q16134	1	0.1	1	-0.41	0.4	0.4	ETFDH
Electron transfer flavoprotein regulatory factor 1 OS=Homo sapiens OX=9606 GN=ETFRF1 PE=1 SV=2	ETFR1	Q6IPR1	0.33	2.84			0.33	2.84	ETFRF1
Persulfide dioxygenase ETHE1, mitochondrial OS=Homo sapiens OX=9606 GN=ETHE1 PE=1 SV=2	ETHE1	O95571	0.0001	1.19	0.028	1.53	< 0.0001	1.05	ETHE1	sig
Envoplakin OS=Homo sapiens OX=9606 GN=EVPL PE=1 SV=3	EVPL	Q92817	0.009	-2.66	1	1.83	0.004	-3.26	EVPL
Isoform 3 of RNA-binding protein EWS OS=Homo sapiens OX=9606 GN=EWSR1	EWS	Q01844	0.8	0.2	0.45	-0.64	0.001	0.8	EWSR1
Isoform 2 of Exocyst complex component 6B OS=Homo sapiens OX=9606 GN=EXOC6B	EXC6B	Q9Y2D4	0.7	-1.47			0.7	-1.48	EXOC6B
Isoform 2 of Exonuclease 3'-5' domain-containing protein 2 OS=Homo sapiens OX=9606 GN=EXD2	EXD2	Q9NVH0	0.33	-1.01	0.33	-2.68	1	0.58	EXD2
Isoform 2 of Exocyst complex component 1 OS=Homo sapiens OX=9606 GN=EXOC1	EXOC1	Q9NV70	0.56	0.5			1	-0.23	EXOC1
Exocyst complex component 2 OS=Homo sapiens OX=9606 GN=EXOC2 PE=1 SV=1	EXOC2	Q96KP1	0.27	0.95	1	-0.1	0.008	1.35	EXOC2
Isoform 2 of Exocyst complex component 3 OS=Homo sapiens OX=9606 GN=EXOC3	EXOC3	O60645	0.49	-0.28	0.33	-3.18	0.33	0.26	EXOC3
Exocyst complex component 4 OS=Homo sapiens OX=9606 GN=EXOC4 PE=1 SV=1	EXOC4	Q96A65	0.75	-0.31	0.33	-2.19	0.98	0.11	EXOC4
Exocyst complex component 5 OS=Homo sapiens OX=9606 GN=EXOC5 PE=1 SV=1	EXOC5	O00471	0.12	1.35	1	5.57	0.25	0.88	EXOC5
Exocyst complex component 6 OS=Homo sapiens OX=9606 GN=EXOC6 PE=1 SV=3	EXOC6	Q8TAG9	0.028	1.55			0.028	1.55	EXOC6
Isoform 1 of Exocyst complex component 7 OS=Homo sapiens OX=9606 GN=EXOC7	EXOC7	Q9UPT5	0.47	-0.84			0.66	-0.62	EXOC7
Exocyst complex component 8 OS=Homo sapiens OX=9606 GN=EXOC8 PE=1 SV=2	EXOC8	Q8IYI6	0.001	2.34	1	6.86	0.001	1.65	EXOC8	sig
Nuclease EXOG, mitochondrial OS=Homo sapiens OX=9606 GN=EXOG PE=1 SV=2	EXOG	Q9Y2C4	0.7	0.36			0.7	0.34	EXOG
Exosome complex component CSL4 OS=Homo sapiens OX=9606 GN=EXOSC1 PE=1 SV=1	EXOS1	Q9Y3B2	0.001	-3.7	0.33	-4.81	0.028	-3.19	EXOSC1	sig
Exosome complex component RRP4 OS=Homo sapiens OX=9606 GN=EXOSC2 PE=1 SV=2	EXOS2	Q13868	0.00059	-3.51	0.1	-4.04	0.001	-3.26	EXOSC2	sig
Exosome complex component RRP40 OS=Homo sapiens OX=9606 GN=EXOSC3 PE=1 SV=3	EXOS3	Q9NQT5	0.006	-6.07	1	-1.48	0.008	-7.65	EXOSC3	sig
Exosome complex component RRP41 OS=Homo sapiens OX=9606 GN=EXOSC4 PE=1 SV=3	EXOS4	Q9NPD3	0.035	-1.84	0.7	-2.29	0.045	-1.56	EXOSC4
Exosome complex component RRP46 OS=Homo sapiens OX=9606 GN=EXOSC5 PE=1 SV=1	EXOS5	Q9NQT4	0.028	-3.03			0.1	-2.88	EXOSC5
Exosome complex component MTR3 OS=Homo sapiens OX=9606 GN=EXOSC6 PE=1 SV=1	EXOS6	Q5RKV6	0.008	-4.63	0.33	-3.66	0.1	-5.18	EXOSC6
Exosome complex component RRP42 OS=Homo sapiens OX=9606 GN=EXOSC7 PE=1 SV=3	EXOS7	Q15024	0.001	-5.37	0.1	-3.82	0.008	-6.24	EXOSC7	sig
Exosome complex component RRP43 OS=Homo sapiens OX=9606 GN=EXOSC8 PE=1 SV=1	EXOS8	Q96B26	0.33	-5.24	1	-2.6			EXOSC8
Isoform 2 of Exosome complex component RRP45 OS=Homo sapiens OX=9606 GN=EXOSC9	EXOS9	Q06265	0.1	-2.01	1	-3.81	0.33	-1.26	EXOSC9
Isoform 2 of Exosome component 10 OS=Homo sapiens OX=9606 GN=EXOSC10	EXOSX	Q01780	0.0001	-4.61	0.008	-3.12	< 0.0001	-5.01	EXOSC10	sig
Isoform 2 of Exostosin-2 OS=Homo sapiens OX=9606 GN=EXT2	EXT2	Q93063	0.33	-0.2			0.33	-0.2	EXT2
Isoform 2 of Histone-lysine N-methyltransferase EZH2 OS=Homo sapiens OX=9606 GN=EZH2	EZH2	Q15910	0.008	-3.13			0.028	-2.99	EZH2
Ezrin OS=Homo sapiens OX=9606 GN=EZR PE=1 SV=4	EZRI	P15311	0.08	0.63	0.02	1.31	0.71	0.25	EZR
Hsc70-interacting protein OS=Homo sapiens OX=9606 GN=ST13 PE=1 SV=2	F10A1	P50502	0.028	-2.3	0.1	-2.96	0.17	-1.95	ST13
Protein FAM111A OS=Homo sapiens OX=9606 GN=FAM111A PE=1 SV=2	F111A	Q96PZ2	0.001	1.64	0.33	3.81	0.028	0.6	FAM111A	sig
Isoform 2 of Protein FAM111B OS=Homo sapiens OX=9606 GN=FAM111B	F111B	Q6SJ93	0.001	-4.99			0.001	-5.03	FAM111B	sig
Isoform D of Constitutive coactivator of PPAR-gamma-like protein 1 OS=Homo sapiens OX=9606 GN=FAM120A	F120A	Q9NZB2	0.085	1.44	0.4	-1.2	0.076	2.13	FAM120A
Protein FAM136A OS=Homo sapiens OX=9606 GN=FAM136A PE=1 SV=1	F136A	Q96C01	0.00021	1.75	0.028	1.55	0.00035	1.87	FAM136A	sig
Protein FAM162A OS=Homo sapiens OX=9606 GN=FAM162A PE=1 SV=2	F162A	Q96A26	0.14	0.46	1	0.4	< 0.0001	0.52	FAM162A
Isoform 2 of Protein FAM177A1 OS=Homo sapiens OX=9606 GN=FAM177A1	F177A	Q8N128	1	-1.54			1	-1.51	FAM177A1
Isoform B of Protein FAM207A OS=Homo sapiens OX=9606 GN=FAM207A	F207A	Q9NSI2	0.15	-3.83			0.15	-3.89	SLX9
Protein FAM208B OS=Homo sapiens OX=9606 GN=FAM208B PE=1 SV=1	F208B	Q5VWN6	0.33	-3.04			1	-4.26	TASOR2
Protein FAM210A OS=Homo sapiens OX=9606 GN=FAM210A PE=1 SV=2	F210A	Q96ND0	0.33	0.7			0.33	0.7	FAM210A
Protein FAM234A OS=Homo sapiens OX=9606 GN=FAM234A PE=1 SV=1	F234A	Q9H0X4	1	0			1	-0.01	FAM234A
Isoform 2 of Uncharacterized protein FAM241B OS=Homo sapiens OX=9606 GN=FAM241B	F241B	Q96D05	1	0.66			1	0.66	FAM241B
Protein FAM91A1 OS=Homo sapiens OX=9606 GN=FAM91A1 PE=1 SV=3	F91A1	Q658Y4	1	1.77			1	1.79	FAM91A1
Putative protein FAM45B OS=Homo sapiens OX=9606 GN=FAM45BP PE=5 SV=1	FA45B	Q6NSW5	1	0.39			1	0.38
Protein FAM49B OS=Homo sapiens OX=9606 GN=FAM49B PE=1 SV=1	FA49B	Q9NUQ9	0.94	0.2	1	-0.43	0.13	0.58	CYRIB
Protein FAM50A OS=Homo sapiens OX=9606 GN=FAM50A PE=1 SV=2	FA50A	Q14320	1	4.09			1	4.1	FAM50A
Protein FAM83B OS=Homo sapiens OX=9606 GN=FAM83B PE=1 SV=1	FA83B	Q5T0W9	0.33	0.63			1	0.15	FAM83B
Protein FAM83H OS=Homo sapiens OX=9606 GN=FAM83H PE=1 SV=3	FA83H	Q6ZRV2	0.006	-1.69	0.039	-2.13	0.14	-1.5	FAM83H	sig
Isoform 2 of Protein FAM98A OS=Homo sapiens OX=9606 GN=FAM98A	FA98A	Q8NCA5	0.004	2.3	0.12	2.44	0.001	2.16	FAM98A	sig
Isoform 2 of Protein FAM98B OS=Homo sapiens OX=9606 GN=FAM98B	FA98B	Q52LJ0	0.005	-2.16	0.12	-2.18	0.15	-2.1	FAM98B	sig
Malonyl-CoA-acyl carrier protein transacylase, mitochondrial OS=Homo sapiens OX=9606 GN=MCAT PE=1 SV=2	FABD	Q8IVS2	0.077	1.69	0.85	0.62	0.004	2.36	MCAT
Fatty acid-binding protein 5 OS=Homo sapiens OX=9606 GN=FABP5 PE=1 SV=3	FABP5	Q01469	0.028	2.32	0.33	0.99	0.33	3.49	FABP5
Isoform 1 of Fanconi anemia group D2 protein OS=Homo sapiens OX=9606 GN=FANCD2	FACD2	Q9BXW9	0.13	-1.84	1	1.32	0.1	-3.24	FANCD2
CAAX prenyl protease 1 homolog OS=Homo sapiens OX=9606 GN=ZMPSTE24 PE=1 SV=2	FACE1	O75844	0.066	1.2	0.5	0.86	0.12	1.36	ZMPSTE24
CAAX prenyl protease 2 OS=Homo sapiens OX=9606 GN=RCE1 PE=1 SV=1	FACE2	Q9Y256	1	-0.25			0.33	0.62	RCE1
Fatty acyl-CoA reductase 1 OS=Homo sapiens OX=9606 GN=FAR1 PE=1 SV=1	FACR1	Q8WVX9	0.2	-1.79	0.15	-3.85	0.96	-0.69	FAR1
Isoform 2 of FAD synthase OS=Homo sapiens OX=9606 GN=FLAD1	FAD1	Q8NFF5	0.33	3.07			0.33	3.06	FLAD1
FAS-associated factor 2 OS=Homo sapiens OX=9606 GN=FAF2 PE=1 SV=2	FAF2	Q96CS3	0.31	0.66	0.33	-0.88	0.001	1.77	FAF2
Fumarylacetoacetate hydrolase domain-containing protein 2A OS=Homo sapiens OX=9606 GN=FAHD2A PE=1 SV=1	FAH2A	Q96GK7	0.27	1.98	0.1	3.71	0.58	1.09	FAHD2A
Isoform 2 of Acylpyruvase FAHD1, mitochondrial OS=Homo sapiens OX=9606 GN=FAHD1	FAHD1	Q6P587	0.57	-0.56	1	0.3	0.45	-1.17	FAHD1
Isoform 2 of FAST kinase domain-containing protein 1, mitochondrial OS=Homo sapiens OX=9606 GN=FASTKD1	FAKD1	Q53R41	1	-4.62			1	-4.65	FASTKD1
Isoform 2 of FAST kinase domain-containing protein 2, mitochondrial OS=Homo sapiens OX=9606 GN=FASTKD2	FAKD2	Q9NYY8	0.4	-1.67	1	-3.62	0.89	-1.24	FASTKD2
FAST kinase domain-containing protein 4 OS=Homo sapiens OX=9606 GN=TBRG4 PE=1 SV=1	FAKD4	Q969Z0	0.038	1.27	0.19	0.95	0.25	1.51	TBRG4
FAST kinase domain-containing protein 5, mitochondrial OS=Homo sapiens OX=9606 GN=FASTKD5 PE=1 SV=1	FAKD5	Q7L8L6	0.2	0.76	0.73	0.5	0.002	0.9	FASTKD5
Protein FAM3C OS=Homo sapiens OX=9606 GN=FAM3C PE=1 SV=1	FAM3C	Q92520	0.83	0.33	1	0.16	0.63	0.46	FAM3C
Fanconi anemia group I protein OS=Homo sapiens OX=9606 GN=FANCI PE=1 SV=4	FANCI	Q9NVI1	0.0001	-3.21	0.33	-2.35	0.00056	-3.37	FANCI	sig
Isoform 2 of FERM, ARHGEF and pleckstrin domain-containing protein 1 OS=Homo sapiens OX=9606 GN=FARP1	FARP1	Q9Y4F1	0.43	-1.12			0.43	-1.11	FARP1
Fatty acid synthase OS=Homo sapiens OX=9606 GN=FASN PE=1 SV=3	FAS	P49327	0.043	-0.55	< 0.0001	-2.03	0.82	0.1	FASN
Protocadherin Fat 1 OS=Homo sapiens OX=9606 GN=FAT1 PE=1 SV=2	FAT1	Q14517	0.0001	-2.12	< 0.0001	-2.91	0.0067	-1.6	FAT1	sig
rRNA/tRNA 2'-O-methyltransferase fibrillarin-like protein 1 OS=Homo sapiens OX=9606 GN=FBLL1 PE=3 SV=2	FBLL1	A6NHQ2	1	2.4					FBLL1
Isoform 2 of Formin-binding protein 1-like OS=Homo sapiens OX=9606 GN=FNBP1L	FBP1L	Q5T0N5	1	6.66			1	6.69	FNBP1L
Cluster of rRNA 2'-O-methyltransferase fibrillarin OS=Homo sapiens OX=9606 GN=FBL PE=1 SV=2 (sp|P22087|FBRL_HUMAN)	FBRL	P22087	0.39	0.33	0.056	1.36	0.34	-0.29	FBL
Isoform 5 of F-box only protein 11 OS=Homo sapiens OX=9606 GN=FBXO11	FBX11	Q86XK2	0.44	-1.49			0.66	-1.09	FBXO11
rRNA-processing protein FCF1 homolog OS=Homo sapiens OX=9606 GN=FCF1 PE=2 SV=1	FCF1	Q9Y324	1	2.65			1	2.65	FCF1
Squalene synthase OS=Homo sapiens OX=9606 GN=FDFT1 PE=1 SV=1	FDFT	P37268	0.53	0.38	0.92	0.08	0.47	0.58	FDFT1
Flap endonuclease 1 OS=Homo sapiens OX=9606 GN=FEN1 PE=1 SV=1	FEN1	P39748	0.99	0.01	0.17	-0.76	0.62	0.54	FEN1
sp|B1AJZ9-4|FHAD1_HUMAN	FHAD1	B1AJZ9	1	-1.74			1	-1.72	FHAD1
Isoform 10 of Fibronectin OS=Homo sapiens OX=9606 GN=FN1	FINC	P02751	0.33	7.42			0.33	7.47	FN1
Isoform 3 of Pre-mRNA 3'-end-processing factor FIP1 OS=Homo sapiens OX=9606 GN=FIP1L1	FIP1	Q6UN15	0.004	-2.97	0.17	-1.97	0.001	-3.76	FIP1L1	sig
Mitochondrial fission 1 protein OS=Homo sapiens OX=9606 GN=FIS1 PE=1 SV=2	FIS1	Q9Y3D6	1	-0.71			1	-1.36	FIS1
Isoform 2 of Peptidyl-prolyl cis-trans isomerase FKBP11 OS=Homo sapiens OX=9606 GN=FKBP11	FKB11	Q9NYL4	0.11	-1.17	0.4	-1.07	0.42	-1.23	FKBP11
Isoform 2 of FK506-binding protein 15 OS=Homo sapiens OX=9606 GN=FKBP15	FKB15	Q5T1M5	0.56	0.46	0.04	-0.98	0.024	1.45	FKBP15
Peptidyl-prolyl cis-trans isomerase FKBP2 OS=Homo sapiens OX=9606 GN=FKBP2 PE=1 SV=2	FKBP2	P26885	0.83	0.29	0.33	0.64	1	0.03	FKBP2
Peptidyl-prolyl cis-trans isomerase FKBP3 OS=Homo sapiens OX=9606 GN=FKBP3 PE=1 SV=1	FKBP3	Q00688	0.47	-0.44	0.61	-0.41	0.6	-0.47	FKBP3
Peptidyl-prolyl cis-trans isomerase FKBP4 OS=Homo sapiens OX=9606 GN=FKBP4 PE=1 SV=3	FKBP4	Q02790	0.46	-1.5	1	-4.65	1	-0.95	FKBP4
Isoform 2 of Peptidyl-prolyl cis-trans isomerase FKBP8 OS=Homo sapiens OX=9606 GN=FKBP8	FKBP8	Q14318	0.27	-0.98	0.028	-2.95	0.1	1.13	FKBP8
Isoform 3 of Peptidyl-prolyl cis-trans isomerase FKBP9 OS=Homo sapiens OX=9606 GN=FKBP9	FKBP9	O95302	0.1	-2.47	0.33	-3.93	1	-0.06	FKBP9
Pre-mRNA-splicing regulator WTAP OS=Homo sapiens OX=9606 GN=WTAP PE=1 SV=2	FL2D	Q15007	0.051	-1.89	0.4	-2.57	0.1	-1.22	WTAP
Isoform 2 of Protein flightless-1 homolog OS=Homo sapiens OX=9606 GN=FLII	FLII	Q13045	0.1	1.11	1	-2.35	0.054	1.33	FLII
Isoform 2 of Filamin-A OS=Homo sapiens OX=9606 GN=FLNA	FLNA	P21333	0.032	0.44	0.22	-0.26	0.0006	0.86	FLNA
Isoform 8 of Filamin-B OS=Homo sapiens OX=9606 GN=FLNB	FLNB	O75369	0.012	0.55	0.58	-0.15	0.001	0.85	FLNB
Flotillin-1 OS=Homo sapiens OX=9606 GN=FLOT1 PE=1 SV=3	FLOT1	O75955	0.84	0.14	0.77	0.36	0.94	-0.02	FLOT1
Flotillin-2 OS=Homo sapiens OX=9606 GN=FLOT2 PE=1 SV=2	FLOT2	Q14254	0.1	1.29	0.061	1.93	0.38	1	FLOT2
Isoform 2 of Protein FMC1 homolog OS=Homo sapiens OX=9606 GN=FMC1	FMC1	Q96HJ9	1	-3.35					FMC1
Isoform 1 of Synaptic functional regulator FMR1 OS=Homo sapiens OX=9606 GN=FMR1	FMR1	Q06787	0.97	0.02	1	0.26	0.88	0.23	FMR1
Methionyl-tRNA formyltransferase, mitochondrial OS=Homo sapiens OX=9606 GN=MTFMT PE=1 SV=2	FMT	Q96DP5	1	-5.97			1	-6	MTFMT
Isoform 2 of Formin-binding protein 4 OS=Homo sapiens OX=9606 GN=FNBP4	FNBP4	Q8N3X1	0.012	-2.3	0.33	-2.18	0.12	-2.35	FNBP4
Isoform 2 of Fibronectin type-III domain-containing protein 3A OS=Homo sapiens OX=9606 GN=FNDC3A	FND3A	Q9Y2H6	0.33	-2.76	0.33	-2.76			FNDC3A
Fibronectin type III domain-containing protein 3B OS=Homo sapiens OX=9606 GN=FNDC3B PE=1 SV=2	FND3B	Q53EP0	1	-0.84			1	-0.87	FNDC3B
Focadhesin OS=Homo sapiens OX=9606 GN=FOCAD PE=1 SV=1	FOCAD	Q5VW36	0.44	-0.92			0.4	-0.92	FOCAD
Isoform 2 of Farnesyl pyrophosphate synthase OS=Homo sapiens OX=9606 GN=FDPS	FPPS	P14324	0.25	1.58	1	-0.06	0.028	2.62	FDPS
Frataxin, mitochondrial OS=Homo sapiens OX=9606 GN=FXN PE=1 SV=2	FRDA	Q16595	0.64	-0.79	0.33	-5.1	0.6	1.15	FXN
Protein FRG1 OS=Homo sapiens OX=9606 GN=FRG1 PE=1 SV=1	FRG1	Q14331	0.49	-1.94			0.47	-1.98	FRG1
Ferritin heavy chain OS=Homo sapiens OX=9606 GN=FTH1 PE=1 SV=2	FRIH	P02794	0.17	-2.26	0.4	-2.89	0.35	-1.98	FTH1
Ferritin light chain OS=Homo sapiens OX=9606 GN=FTL PE=1 SV=2	FRIL	P02792	0.028	-1.13	1	-3.82	0.1	-0.35	FTL
Fascin OS=Homo sapiens OX=9606 GN=FSCN1 PE=1 SV=3	FSCN1	Q16658	0.33	3.33	1	6.55	1	0.87	FSCN1
Cluster of Far upstream element-binding protein 1 OS=Homo sapiens OX=9606 GN=FUBP1 PE=1 SV=3 (sp|Q96AE4|FUBP1_HUMAN)	FUBP1	Q96AE4	1	-6.01	< 0.0001	-3.48	1	-6.04	FUBP1
Far upstream element-binding protein 2 OS=Homo sapiens OX=9606 GN=KHSRP PE=1 SV=4	FUBP2	Q92945	0.0001	-1.67	0.001	-1.5	< 0.0001	-1.83	KHSRP	sig
Far upstream element-binding protein 3 OS=Homo sapiens OX=9606 GN=FUBP3 PE=1 SV=2	FUBP3	Q96I24	0.0074	-1.51	0.005	-2.62	0.33	-0.76	FUBP3
Tissue alpha-L-fucosidase OS=Homo sapiens OX=9606 GN=FUCA1 PE=1 SV=4	FUCO	P04066	0.36	0.58	0.001	1.56	0.8	0.09	FUCA1
Plasma alpha-L-fucosidase OS=Homo sapiens OX=9606 GN=FUCA2 PE=1 SV=2	FUCO2	Q9BTY2	0.43	0.75	0.72	0.37	0.51	1.05	FUCA2
Isoform Cytoplasmic of Fumarate hydratase, mitochondrial OS=Homo sapiens OX=9606 GN=FH	FUMH	P07954	0.14	0.6	0.23	0.43	0.29	0.67	FH
FUN14 domain-containing protein 2 OS=Homo sapiens OX=9606 GN=FUNDC2 PE=1 SV=2	FUND2	Q9BWH2	1	-1.3			1	-1.32	FUNDC2
Isoform Short of RNA-binding protein FUS OS=Homo sapiens OX=9606 GN=FUS	FUS	P35637	0.51	0.72	0.28	2.82	0.38	-0.51	FUS
Isoform 2 of Fragile X mental retardation syndrome-related protein 1 OS=Homo sapiens OX=9606 GN=FXR1	FXR1	P51114	0.001	2.66	0.48	2.32	0.001	2.81	FXR1	sig
Fragile X mental retardation syndrome-related protein 2 OS=Homo sapiens OX=9606 GN=FXR2 PE=1 SV=2	FXR2	P51116	0.001	2.18			0.001	2.23	FXR2	sig
Isoform 3 of FAD-dependent oxidoreductase domain-containing protein 1 OS=Homo sapiens OX=9606 GN=FOXRED1	FXRD1	Q96CU9	0.38	1.22	0.7	0.84	0.44	1.33	FOXRED1
Isoform 2 of FYVE and coiled-coil domain-containing protein 1 OS=Homo sapiens OX=9606 GN=FYCO1	FYCO1	Q9BQS8	1	0	1	0			FYCO1
Ras GTPase-activating protein-binding protein 1 OS=Homo sapiens OX=9606 GN=G3BP1 PE=1 SV=1	G3BP1	Q13283	0.076	1.01	0.41	0.63	0.16	1.26	G3BP1
Ras GTPase-activating protein-binding protein 2 OS=Homo sapiens OX=9606 GN=G3BP2 PE=1 SV=2	G3BP2	Q9UN86	0.062	1.02	0.57	0.68	0.0031	1.2	G3BP2
Glyceraldehyde-3-phosphate dehydrogenase OS=Homo sapiens OX=9606 GN=GAPDH PE=1 SV=3	G3P	P04406	0.7	-0.04	0.076	-0.7	0.066	0.46	GAPDH
Growth arrest and DNA damage-inducible proteins-interacting protein 1 OS=Homo sapiens OX=9606 GN=GADD45GIP1 PE=1 SV=1	G45IP	Q8TAE8	0.51	-1.53	0.33	-1.69	0.69	-1.49	GADD45GIP1
Isoform Long of Glucose-6-phosphate 1-dehydrogenase OS=Homo sapiens OX=9606 GN=G6PD	G6PD	P11413	0.2	-0.68	0.079	-1.69	0.84	-0.07	G6PD
Glucose-6-phosphate isomerase OS=Homo sapiens OX=9606 GN=GPI PE=1 SV=4	G6PI	P06744	0.58	-0.25	0.046	-1.26	0.65	0.37	GPI
4-aminobutyrate aminotransferase, mitochondrial OS=Homo sapiens OX=9606 GN=ABAT PE=1 SV=3	GABT	P80404	0.037	1.23	0.28	-0.75	< 0.0001	2.44	ABAT
Isoform 2 of Cyclin-G-associated kinase OS=Homo sapiens OX=9606 GN=GAK	GAK	O14976	1	-0.56			0.33	0.25	GAK
Isoform 2 of Glutamine amidotransferase-like class 1 domain-containing protein 3B, mitochondrial OS=Homo sapiens OX=9606 GN=GATD3B	GAL3B	A0A0B4J2D5	0.85	0.35	1	-0.08	0.1	0.7
Isoform 4 of Galactocerebrosidase OS=Homo sapiens OX=9606 GN=GALC	GALC	P54803	0.4	0.42			0.4	0.42	GALC
Glutamine amidotransferase-like class 1 domain-containing protein 1 OS=Homo sapiens OX=9606 GN=GATD1 PE=1 SV=1	GALD1	Q8NB37	0.1	0.58			0.1	0.58	GATD1
Polypeptide N-acetylgalactosaminyltransferase 1 OS=Homo sapiens OX=9606 GN=GALNT1 PE=1 SV=1	GALT1	Q10472	0.45	0.51	0.59	-0.48	0.27	0.89	GALNT1
Polypeptide N-acetylgalactosaminyltransferase 2 OS=Homo sapiens OX=9606 GN=GALNT2 PE=1 SV=1	GALT2	Q10471	0.19	-1.16	0.33	-1.46	1	-0.88	GALNT2
Polypeptide N-acetylgalactosaminyltransferase 3 OS=Homo sapiens OX=9606 GN=GALNT3 PE=1 SV=2	GALT3	Q14435	0.21	1.09	0.81	0.37	0.19	1.47	GALNT3
Polypeptide N-acetylgalactosaminyltransferase 6 OS=Homo sapiens OX=9606 GN=GALNT6 PE=2 SV=2	GALT6	Q8NCL4	0.96	-0.12			0.61	0.35	GALNT6
N-acetylgalactosaminyltransferase 7 OS=Homo sapiens OX=9606 GN=GALNT7 PE=1 SV=1	GALT7	Q86SF2	0.026	1.33	0.58	0.96	0.01	1.46	GALNT7
Isoform 2 of Neutral alpha-glucosidase AB OS=Homo sapiens OX=9606 GN=GANAB	GANAB	Q14697	0.048	0.6	0.55	-0.24	0.001	1.27	GANAB
Isoform 2 of H/ACA ribonucleoprotein complex subunit 1 OS=Homo sapiens OX=9606 GN=GAR1	GAR1	Q9NY12	0.012	0.74	0.028	1.1	0.44	0.51	GAR1
Glycine--tRNA ligase OS=Homo sapiens OX=9606 GN=GARS PE=1 SV=3	GARS	P41250	0.77	-0.12	0.077	-1.32	0.22	0.87	GARS1
Glutamyl-tRNA(Gln) amidotransferase subunit A, mitochondrial OS=Homo sapiens OX=9606 GN=QRSL1 PE=1 SV=2	GATA	Q9H0R6	0.001	3.34	1	1.67	0.001	3.53	QRSL1	sig
Glutamyl-tRNA(Gln) amidotransferase subunit B, mitochondrial OS=Homo sapiens OX=9606 GN=GATB PE=1 SV=1	GATB	O75879	0.36	-0.74	0.53	-0.5	0.52	-0.87	GATB
Glutamyl-tRNA(Gln) amidotransferase subunit C, mitochondrial OS=Homo sapiens OX=9606 GN=GATC PE=1 SV=1	GATC	O43716	0.33	0.71			0.33	0.72	GATC
Guanine nucleotide-binding protein G(I)/G(S)/G(T) subunit beta-1 OS=Homo sapiens OX=9606 GN=GNB1 PE=1 SV=3	GBB1	P62873	0.47	0.36	0.13	0.87	1	0.04	GNB1
Guanine nucleotide-binding protein G(I)/G(S)/G(T) subunit beta-2 OS=Homo sapiens OX=9606 GN=GNB2 PE=1 SV=3	GBB2	P62879	0.48	-0.55	0.73	-0.71	0.55	-0.44	GNB2
Isoform 2 of Golgi-specific brefeldin A-resistance guanine nucleotide exchange factor 1 OS=Homo sapiens OX=9606 GN=GBF1	GBF1	Q92538	0.3	3.85	1	4.28	0.33	3.35	GBF1
Guanine nucleotide-binding protein G(I)/G(S)/G(O) subunit gamma-12 OS=Homo sapiens OX=9606 GN=GNG12 PE=1 SV=3	GBG12	Q9UBI6	0.028	1.29	0.33	1.54	0.33	1.03	GNG12
Gamma-aminobutyric acid receptor-associated protein-like 2 OS=Homo sapiens OX=9606 GN=GABARAPL2 PE=1 SV=1	GBRL2	P60520	1	-2.21			1	-2.22	GABARAPL2
GRIP and coiled-coil domain-containing protein 2 OS=Homo sapiens OX=9606 GN=GCC2 PE=1 SV=4	GCC2	Q8IWJ2	0.71	-0.77	1	0.17	1	-1.59	GCC2
Glutaryl-CoA dehydrogenase, mitochondrial OS=Homo sapiens OX=9606 GN=GCDH PE=1 SV=1	GCDH	Q92947	0.033	0.67	0.1	1.15	0.31	0.48	GCDH
eIF-2-alpha kinase activator GCN1 OS=Homo sapiens OX=9606 GN=GCN1 PE=1 SV=6	GCN1	Q92616	0.0001	1.22	0.017	0.76	< 0.0001	1.44	GCN1	sig
Isoform 3 of Gamma-tubulin complex component 2 OS=Homo sapiens OX=9606 GN=TUBGCP2	GCP2	Q9BSJ2	1	-2.11			1	-2.1	TUBGCP2
Golgi resident protein GCP60 OS=Homo sapiens OX=9606 GN=ACBD3 PE=1 SV=4	GCP60	Q9H3P7	0.27	-1.7	0.33	-1.98	0.42	-1.66	ACBD3
Glycine cleavage system H protein, mitochondrial OS=Homo sapiens OX=9606 GN=GCSH PE=1 SV=2	GCSH	P23434	1	0.46			1	0.46	GCSH
Ganglioside-induced differentiation-associated protein 1 OS=Homo sapiens OX=9606 GN=GDAP1 PE=1 SV=3	GDAP1	Q8TB36	0.44	1.07	0.7	1.28	0.56	1.02	GDAP1
Graves disease carrier protein OS=Homo sapiens OX=9606 GN=SLC25A16 PE=1 SV=3	GDC	P16260	1	0.02			1	0.02	SLC25A16
Rab GDP dissociation inhibitor beta OS=Homo sapiens OX=9606 GN=GDI2 PE=1 SV=2	GDIB	P50395	0.71	-0.25	0.12	-2.27	0.65	0.68	GDI2
Rho GDP-dissociation inhibitor 1 OS=Homo sapiens OX=9606 GN=ARHGDIA PE=1 SV=3	GDIR1	P52565	0.73	-1.08	1	0.36	0.69	-1.43	ARHGDIA
Isoform 2 of Lysophospholipase D GDPD3 OS=Homo sapiens OX=9606 GN=GDPD3	GDPD3	Q7L5L3	0.52	0.66	0.028	3.02	1	-1.98	GDPD3
Isoform 4 of Rap1 GTPase-GDP dissociation stimulator 1 OS=Homo sapiens OX=9606 GN=RAP1GDS1	GDS1	P52306	0.1	-4.97			0.1	-5	RAP1GDS1
Isoform 2 of Gelsolin OS=Homo sapiens OX=9606 GN=GSN	GELS	P06396	1	-0.14			0.33	0.61	GSN
Gem-associated protein 4 OS=Homo sapiens OX=9606 GN=GEMIN4 PE=1 SV=2	GEMI4	P57678	0.001	3.48	1	6.12	0.001	3.11	GEMIN4	sig
Gem-associated protein 5 OS=Homo sapiens OX=9606 GN=GEMIN5 PE=1 SV=3	GEMI5	Q8TEQ6	0.12	1.23	1	1.94	0.12	1.17	GEMIN5
Isoform 2 of Glutamine--fructose-6-phosphate aminotransferase [isomerizing] 1 OS=Homo sapiens OX=9606 GN=GFPT1	GFPT1	Q06210	0.06	-2.3	0.028	-3.29	0.62	-1.53	GFPT1
Gamma-glutamyl hydrolase OS=Homo sapiens OX=9606 GN=GGH PE=1 SV=2	GGH	Q92820	0.16	0.99	0.17	1.96	0.94	0.02	GGH
Isoform 3 of GRB10-interacting GYF protein 2 OS=Homo sapiens OX=9606 GN=GIGYF2	GGYF2	Q6Y7W6	0.053	1.44	0.81	-0.08	0.03	2.22	GIGYF2
Mitochondrial glutamate carrier 1 OS=Homo sapiens OX=9606 GN=SLC25A22 PE=1 SV=1	GHC 1.00	Q9H936	0.17	0.86	0.00023	2.51	0.93	-0.16	SLC25A22
Growth hormone-inducible transmembrane protein OS=Homo sapiens OX=9606 GN=GHITM PE=1 SV=2	GHITM	Q9H3K2	0.68	0.34	0.1	1.21	1	-2.06	GHITM
PDZ domain-containing protein GIPC1 OS=Homo sapiens OX=9606 GN=GIPC1 PE=1 SV=2	GIPC1	O14908	1	0.04	0.67	0.73	0.96	-0.35	GIPC1
Beta-galactosidase-1-like protein 2 OS=Homo sapiens OX=9606 GN=GLB1L2 PE=2 SV=1	GLBL2	Q8IW92	0.42	-2.04			0.44	-2.04	GLB1L2
Isoform Short of Lysosomal acid glucosylceramidase OS=Homo sapiens OX=9606 GN=GBA	GLCM	P04062	0.91	-0.06	0.3	1.89	0.2	-1.18	GBA1
Isoform 2 of Nucleoporin GLE1 OS=Homo sapiens OX=9606 GN=GLE1	GLE1	Q53GS7	0.1	-2.29	1	-2.52	0.33	-2.18	GLE1
Isoform 2 of Glyoxalase domain-containing protein 4 OS=Homo sapiens OX=9606 GN=GLOD4	GLOD4	Q9HC38	0.028	2.24	1	7.91	0.1	0.68	GLOD4
Isoform 2 of Golgi phosphoprotein 3-like OS=Homo sapiens OX=9606 GN=GOLPH3L	GLP3L	Q9H4A5	1	4.87			1	4.9	GOLPH3L
Cluster of Isoform 1 of Glycerol kinase OS=Homo sapiens OX=9606 GN=GK (sp|P32189-1|GLPK_HUMAN)	GLPK	P32189	1	1.68			1	1.76	GK
Glycerol kinase 2 OS=Homo sapiens OX=9606 GN=GK2 PE=2 SV=2	GLPK2	Q14410	1	-4.23					GK2
Glutaredoxin-3 OS=Homo sapiens OX=9606 GN=GLRX3 PE=1 SV=2	GLRX3	O76003	0.19	-1.87	0.33	-2.5	1	-1.62	GLRX3
Glutaredoxin-related protein 5, mitochondrial OS=Homo sapiens OX=9606 GN=GLRX5 PE=1 SV=2	GLRX5	Q86SX6	0.001	1.67	0.33	1.36	0.028	1.81	GLRX5	sig
Cluster of Isoform 3 of Glutaminase kidney isoform, mitochondrial OS=Homo sapiens OX=9606 GN=GLS (sp|O94925-3|GLSK_HUMAN)	GLSK	O94925	0.022	2.57	0.028	4.01	0.11	1.91	GLS
Isoform 2 of Glucosidase 2 subunit beta OS=Homo sapiens OX=9606 GN=PRKCSH	GLU2B	P14314	0.28	0.57	0.28	0.9	0.83	0.29	PRKCSH
Isoform 2 of Serine hydroxymethyltransferase, cytosolic OS=Homo sapiens OX=9606 GN=SHMT1	GLYC	P34896	1	-0.62			1	0.51	SHMT1
Isoform 3 of Serine hydroxymethyltransferase, mitochondrial OS=Homo sapiens OX=9606 GN=SHMT2	GLYM	P34897	0.004	0.83	0.00086	1.47	0.69	0.21	SHMT2	sig
Isoform 2 of Putative oxidoreductase GLYR1 OS=Homo sapiens OX=9606 GN=GLYR1	GLYR1	Q49A26	0.2	-2.05	0.33	-3.68	0.44	-1.58	GLYR1
Glia maturation factor beta OS=Homo sapiens OX=9606 GN=GMFB PE=1 SV=2	GMFB	P60983	0.58	0.49	1	-1.34	0.028	1.21	GMFB
Glucosamine 6-phosphate N-acetyltransferase OS=Homo sapiens OX=9606 GN=GNPNAT1 PE=1 SV=1	GNA1	Q96EK6	0.018	-1.58	1	-0.9	0.045	-1.69	GNPNAT1
Guanine nucleotide-binding protein subunit alpha-11 OS=Homo sapiens OX=9606 GN=GNA11 PE=1 SV=2	GNA11	P29992	0.92	-0.08	0.67	-0.38	0.97	-0.11	GNA11
Isoform 2 of Guanine nucleotide-binding protein subunit alpha-13 OS=Homo sapiens OX=9606 GN=GNA13	GNA13	Q14344	0.54	0.99	0.7	1.6	0.68	0.62	GNA13
Guanine nucleotide-binding protein G(i) subunit alpha-1 OS=Homo sapiens OX=9606 GN=GNAI1 PE=1 SV=2	GNAI1	P63096	1	-0.14					GNAI1
Cluster of Guanine nucleotide-binding protein G(i) subunit alpha-2 OS=Homo sapiens OX=9606 GN=GNAI2 PE=1 SV=3 (sp|P04899|GNAI2_HUMAN)	GNAI2	P04899	0.034	1.78	0.27	1.57			GNAI2
Guanine nucleotide-binding protein G(k) subunit alpha OS=Homo sapiens OX=9606 GN=GNAI3 PE=1 SV=3	GNAI3	P08754	0.28	1.62			0.076	1.88	GNAI3
Guanine nucleotide-binding protein G(q) subunit alpha OS=Homo sapiens OX=9606 GN=GNAQ PE=1 SV=4	GNAQ	P50148	1	0.08			0.028	0.58	GNAQ
Isoform Gnas-2 of Guanine nucleotide-binding protein G(s) subunit alpha isoforms short OS=Homo sapiens OX=9606 GN=GNAS	GNAS2	P63092	0.004	2.9	0.37	1.64	0.001	3.77	GNAS	sig
Guanine nucleotide-binding protein-like 1 OS=Homo sapiens OX=9606 GN=GNL1 PE=1 SV=2	GNL1	P36915	1	-1.1			1	-1.1	GNL1
Isoform 2 of Guanine nucleotide-binding protein-like 3 OS=Homo sapiens OX=9606 GN=GNL3	GNL3	Q9BVP2	0.08	-1	0.059	-1.26	0.47	-0.82	GNL3
Dihydroxyacetone phosphate acyltransferase OS=Homo sapiens OX=9606 GN=GNPAT PE=1 SV=1	GNPAT	O15228	1	0.51			1	0.51	GNPAT
N-acetylglucosamine-6-sulfatase OS=Homo sapiens OX=9606 GN=GNS PE=1 SV=3	GNS	P15586	0.023	0.9	0.56	0.6	< 0.0001	1.03	GNS
Golgin subfamily A member 2 OS=Homo sapiens OX=9606 GN=GOLGA2 PE=1 SV=3	GOGA2	Q08379	0.73	-0.32	0.83	-0.16	0.84	-0.44	GOLGA2
Isoform 3 of Golgin subfamily A member 4 OS=Homo sapiens OX=9606 GN=GOLGA4	GOGA4	Q13439	0.028	-2.33	0.33	-2.13	0.33	-2.54	GOLGA4
Isoform 2 of Golgin subfamily A member 5 OS=Homo sapiens OX=9606 GN=GOLGA5	GOGA5	Q8TBA6	1	-0.15	1	-1.77	0.59	0.65	GOLGA5
Isoform 2 of Golgin subfamily A member 7 OS=Homo sapiens OX=9606 GN=GOLGA7	GOGA7	Q7Z5G4	0.33	0.24			0.33	0.24	GOLGA7
Isoform 2 of Golgin subfamily B member 1 OS=Homo sapiens OX=9606 GN=GOLGB1	GOGB1	Q14789	0.45	0.24	0.69	0.14	0.5	0.34	GOLGB1
Golgi integral membrane protein 4 OS=Homo sapiens OX=9606 GN=GOLIM4 PE=1 SV=1	GOLI4	O00461	0.59	1.28	0.33	0.98	1	1.59	GOLIM4
Isoform 2 of Golgi membrane protein 1 OS=Homo sapiens OX=9606 GN=GOLM1	GOLM1	Q8NBJ4	0.39	-1.2	0.4	-2.12	1	0.1	GOLM1
Golgi phosphoprotein 3 OS=Homo sapiens OX=9606 GN=GOLPH3 PE=1 SV=1	GOLP3	Q9H4A6	0.61	-0.26	0.31	-1.24	0.008	0.42	GOLPH3
Isoform 3 of Golgi reassembly-stacking protein 2 OS=Homo sapiens OX=9606 GN=GORASP2	GORS2	Q9H8Y8	0.037	-2.24	1	-0.13	0.048	-2.85	GORASP2
Golgi SNAP receptor complex member 1 OS=Homo sapiens OX=9606 GN=GOSR1 PE=1 SV=1	GOSR1	O95249	0.4	-1.8			1	-1.05	GOSR1
Isoform B of Golgi SNAP receptor complex member 2 OS=Homo sapiens OX=9606 GN=GOSR2	GOSR2	O14653	0.56	0.86	1	0	0.56	0.85	GOSR2
Vesicle transport protein GOT1B OS=Homo sapiens OX=9606 GN=GOLT1B PE=1 SV=1	GOT1B	Q9Y3E0	0.045	1.24	0.33	2.03	0.4	0.73	GOLT1B
Glycosylphosphatidylinositol anchor attachment 1 protein OS=Homo sapiens OX=9606 GN=GPAA1 PE=1 SV=3	GPAA1	O43292	1	-1.61	1	1.01	1	-4.27	GPAA1
Glycerol-3-phosphate acyltransferase 1, mitochondrial OS=Homo sapiens OX=9606 GN=GPAM PE=1 SV=3	GPAT1	Q9HCL2	1	-0.22	1	-0.25			GPAM
Glypican-1 OS=Homo sapiens OX=9606 GN=GPC1 PE=1 SV=2	GPC1	P35052	0.4	-2.37			0.4	-2.34	GPC1
Glycerol-3-phosphate dehydrogenase, mitochondrial OS=Homo sapiens OX=9606 GN=GPD2 PE=1 SV=3	GPDM	P43304	0.00023	1.67	0.14	1.22	0.002	1.84	GPD2	sig
Isoform 2 of Golgi pH regulator A OS=Homo sapiens OX=9606 GN=GPR89A	GPHRA	B7ZAQ6	0.65	1.71	1	-2.11	0.4	2.96	GPR89A
G-patch domain and KOW motifs-containing protein OS=Homo sapiens OX=9606 GN=GPKOW PE=1 SV=2	GPKOW	Q92917	0.98	0.06	0.4	-1.44	0.61	0.76	GPKOW
Isoform 3 of G patch domain-containing protein 4 OS=Homo sapiens OX=9606 GN=GPATCH4	GPTC4	Q5T3I0	0.001	-2.74	0.33	-1.44	0.028	-3.39		sig
Isoform 2 of G patch domain-containing protein 8 OS=Homo sapiens OX=9606 GN=GPATCH8	GPTC8	Q9UKJ3	0.016	-2.23	0.14	-2.25	0.33	-2.21	GPATCH8
Glutathione peroxidase 1 OS=Homo sapiens OX=9606 GN=GPX1 PE=1 SV=4	GPX1	P07203	0.58	0.67			0.56	0.67	GPX1
Probable glutathione peroxidase 8 OS=Homo sapiens OX=9606 GN=GPX8 PE=1 SV=2	GPX8	Q8TED1	0.23	-1.27	0.4	-2.71	1	-0.24	GPX8
Growth factor receptor-bound protein 2 OS=Homo sapiens OX=9606 GN=GRB2 PE=1 SV=1	GRB2	P62993	0.99	-0.08	1	-0.37	0.4	0.18	GRB2
Isoform 2 of Grainyhead-like protein 2 homolog OS=Homo sapiens OX=9606 GN=GRHL2	GRHL2	Q6ISB3	0.94	0.17	0.33	-3.77	0.27	1.1	GRHL2
Glyoxylate reductase/hydroxypyruvate reductase OS=Homo sapiens OX=9606 GN=GRHPR PE=1 SV=1	GRHPR	Q9UBQ7	0.12	1.27	0.63	0.81	0.00077	1.53	GRHPR
Isoform 3 of Progranulin OS=Homo sapiens OX=9606 GN=GRN	GRN	P28799	0.33	-4.24	0.33	-4.24			GRN
Stress-70 protein, mitochondrial OS=Homo sapiens OX=9606 GN=HSPA9 PE=1 SV=2	GRP75	P38646	0.00041	0.98	< 0.0001	1.59	0.17	0.57	HSPA9	sig
GrpE protein homolog 1, mitochondrial OS=Homo sapiens OX=9606 GN=GRPEL1 PE=1 SV=2	GRPE1	Q9HAV7	0.02	0.86	0.013	1.59	0.38	0.34	GRPEL1
G-rich sequence factor 1 OS=Homo sapiens OX=9606 GN=GRSF1 PE=1 SV=3	GRSF1	Q12849	0.4	0.55	0.5	0.95	0.72	0.26	GRSF1
Glutamate-rich WD repeat-containing protein 1 OS=Homo sapiens OX=9606 GN=GRWD1 PE=1 SV=1	GRWD1	Q9BQ67	0.15	1	0.028	1.93	0.39	0.69	GRWD1
Isoform Cytoplasmic of Glutathione reductase, mitochondrial OS=Homo sapiens OX=9606 GN=GSR	GSHR	P00390	0.14	-1.37	0.085	-1.66	0.42	-1.15	GSR
Glycogen synthase kinase-3 alpha OS=Homo sapiens OX=9606 GN=GSK3A PE=1 SV=2	GSK3A	P49840	1	0.2			1	0.2	GSK3A
Isoform 2 of Glycogen synthase kinase-3 beta OS=Homo sapiens OX=9606 GN=GSK3B	GSK3B	P49841	0.1	-2.29	1	-1.83	0.33	-2.48	GSK3B
Isoform 2 of Golgi apparatus protein 1 OS=Homo sapiens OX=9606 GN=GLG1	GSLG1	Q92896	0.19	-0.64	0.1	-3.45	0.36	0.06	GLG1
Glutathione S-transferase kappa 1 OS=Homo sapiens OX=9606 GN=GSTK1 PE=1 SV=3	GSTK1	Q9Y2Q3	0.55	0.63	0.88	-0.02	0.28	1.03	GSTK1
Glutathione S-transferase Mu 3 OS=Homo sapiens OX=9606 GN=GSTM3 PE=1 SV=3	GSTM3	P21266	0.65	-0.36	0.008	-2.94	0.36	0.88	GSTM3
Isoform 2 of Glutathione S-transferase Mu 4 OS=Homo sapiens OX=9606 GN=GSTM4	GSTM4	Q03013	1	-4.29			1	-4.32	GSTM4
Glutathione S-transferase omega-1 OS=Homo sapiens OX=9606 GN=GSTO1 PE=1 SV=2	GSTO1	P78417	0.15	-1.45	0.4	-1.81	1	-0.97	GSTO1
Glutathione S-transferase P OS=Homo sapiens OX=9606 GN=GSTP1 PE=1 SV=2	GSTP1	P09211	0.64	-0.24	0.26	-1.44	0.00043	0.78	GSTP1
Procollagen galactosyltransferase 1 OS=Homo sapiens OX=9606 GN=COLGALT1 PE=1 SV=1	GT251	Q8NBJ5	0.39	0.51	0.72	0.34	0.41	0.63	COLGALT1
Isoform 2 of General transcription factor II-I OS=Homo sapiens OX=9606 GN=GTF2I	GTF2I	P78347	0.001	-1.14	0.00034	-1.79	0.13	-0.75	GTF2I	sig
GTP-binding protein 1 OS=Homo sapiens OX=9606 GN=GTPBP1 PE=1 SV=3	GTPB1	O00178	0.64	0.32			0.63	0.29	GTPBP1
Isoform 2 of tRNA modification GTPase GTPBP3, mitochondrial OS=Homo sapiens OX=9606 GN=GTPBP3	GTPB3	Q969Y2	0.1	2.68			0.33	3.11	GTPBP3
Putative GTP-binding protein 6 OS=Homo sapiens OX=9606 GN=GTPBP6 PE=2 SV=4	GTPB6	O43824	0.4	-0.74	1	-0.67	1	-0.75	GTPBP6
GTP-binding protein 10 OS=Homo sapiens OX=9606 GN=GTPBP10 PE=1 SV=1	GTPBA	A4D1E9	0.38	-1.15	0.33	-3.49	0.94	-0.65	GTPBP10
Solute carrier family 2, facilitated glucose transporter member 1 OS=Homo sapiens OX=9606 GN=SLC2A1 PE=1 SV=2	GTR1	P11166	0.14	0.58	0.008	1.99	0.66	-0.19	SLC2A1
Solute carrier family 2, facilitated glucose transporter member 3 OS=Homo sapiens OX=9606 GN=SLC2A3 PE=1 SV=1	GTR3	P11169	0.001	3.43	0.1	3.62	0.1	3.24	SLC2A3	sig
Isoform 2 of GMP synthase [glutamine-hydrolyzing] OS=Homo sapiens OX=9606 GN=GMPS	GUAA	P49915	0.7	-0.38			0.6	-0.46	GMPS
Translation factor GUF1, mitochondrial OS=Homo sapiens OX=9606 GN=GUF1 PE=1 SV=1	GUF1	Q8N442	0.9	0.19			0.7	1.54	GUF1
Isoform 4 of PTB domain-containing engulfment adapter protein 1 OS=Homo sapiens OX=9606 GN=GULP1	GULP1	Q9UBP9	0.7	-1.76			0.7	-1.75	GULP1
Isoform 2 of Glucoside xylosyltransferase 1 OS=Homo sapiens OX=9606 GN=GXYLT1	GXLT1	Q4G148	0.028	1.17			0.1	1.18	GXYLT1
Isoform 2 of Histone H1.0 OS=Homo sapiens OX=9606 GN=H1F0	H10	P07305	0.66	1.05	1	0.25			H1-0
Cluster of Histone H1.2 OS=Homo sapiens OX=9606 GN=HIST1H1C PE=1 SV=2 (sp|P16403|H12_HUMAN)	H12	P16403	0.00013	1.09	0.044	0.8	0.008	1.34	H1-2	sig
Histone H1.3 OS=Homo sapiens OX=9606 GN=HIST1H1D PE=1 SV=2	H13	P16402	1	1.37					H1-3
Histone H1.4 OS=Homo sapiens OX=9606 GN=HIST1H1E PE=1 SV=2	H14	P10412	0.028	1.13					H1-4
Histone H1.5 OS=Homo sapiens OX=9606 GN=HIST1H1B PE=1 SV=3	H15	P16401	0.00037	1.77	0.001	1.68	0.002	1.85	H1-5	sig
Histone H1x OS=Homo sapiens OX=9606 GN=H1FX PE=1 SV=1	H1X	Q92522	0.7	0.33	0.1	2.98	0.42	-1.35	H1-10
Histone H2A type 1-C OS=Homo sapiens OX=9606 GN=HIST1H2AC PE=1 SV=3	H2A1C	Q93077	1	1.07					H2AC6
Histone H2A type 2-B OS=Homo sapiens OX=9606 GN=HIST2H2AB PE=1 SV=3	H2A2B	Q8IUE6	1	0.12			1	-0.74	H2AC21
Histone H2A type 2-C OS=Homo sapiens OX=9606 GN=HIST2H2AC PE=1 SV=4	H2A2C	Q16777	0.33	1.25			0.3	1.19	H2AC20
Core histone macro-H2A.2 OS=Homo sapiens OX=9606 GN=H2AFY2 PE=1 SV=3	H2AW	Q9P0M6	1	-0.56			1	-0.88	MACROH2A2
Cluster of Histone H2AX OS=Homo sapiens OX=9606 GN=H2AFX PE=1 SV=2 (sp|P16104|H2AX_HUMAN)	H2AX	P16104	0.012	1.05	0.045	1.14			H2AX
Isoform 3 of Core histone macro-H2A.1 OS=Homo sapiens OX=9606 GN=H2AFY	H2AY	O75367	0.0001	0.92	< 0.0001	1.38	< 0.0001	0.53	MACROH2A1	sig
Histone H2A.Z OS=Homo sapiens OX=9606 GN=H2AFZ PE=1 SV=2	H2AZ	P0C0S5	0.54	1.34	0.1	1.22	0.56	1.46	H2AZ1
Histone H2B type 1-K OS=Homo sapiens OX=9606 GN=HIST1H2BK PE=1 SV=3	H2B1K	O60814	0.094	0.69	0.001	1.48	0.52	0.65	H2BC12
Putative histone H2B type 2-C OS=Homo sapiens OX=9606 GN=HIST2H2BC PE=5 SV=3	H2B2C	Q6DN03	0.008	1.5	0.1	1.57
Histone H3.1 OS=Homo sapiens OX=9606 GN=HIST1H3A PE=1 SV=2	H31	P68431	0.33	2.01			0.4	1.64	H3C1
Cluster of Histone H3.2 OS=Homo sapiens OX=9606 GN=HIST2H3A PE=1 SV=3 (sp|Q71DI3|H32_HUMAN)	H32	Q71DI3	0.042	1.41	0.1	1.2			H3C13
Histone H3.3 OS=Homo sapiens OX=9606 GN=H3F3A PE=1 SV=2	H33	P84243	1	0.05					H3-3B
Histone H4 OS=Homo sapiens OX=9606 GN=HIST1H4A PE=1 SV=2	H4	P62805	0.13	0.56	0.31	0.82	0.073	0.3	H4C1
Putative heat shock protein HSP 90-beta 2 OS=Homo sapiens OX=9606 GN=HSP90AB2P PE=1 SV=2	H90B2	Q58FF8	1	-0.45
Putative heat shock protein HSP 90-beta 4 OS=Homo sapiens OX=9606 GN=HSP90AB4P PE=5 SV=1	H90B4	Q58FF6	0.1	0.36
Very-long-chain (3R)-3-hydroxyacyl-CoA dehydratase 3 OS=Homo sapiens OX=9606 GN=HACD3 PE=1 SV=2	HACD3	Q9P035	0.005	1.01	0.032	1.45	0.09	0.71	HACD3	sig
Isoform 2 of 2-hydroxyacyl-CoA lyase 1 OS=Homo sapiens OX=9606 GN=HACL1	HACL1	Q9UJ83	0.59	1.14	1	-1.03	0.33	3.38	HACL1
Isoform 2 of HAUS augmin-like complex subunit 6 OS=Homo sapiens OX=9606 GN=HAUS6	HAUS6	Q7Z4H7	1	-3.54			1	-3.57	HAUS6
Isoform 2 of HCLS1-associated protein X-1 OS=Homo sapiens OX=9606 GN=HAX1	HAX1	O00165	0.12	-1.92	1	-3.77	0.25	-1.64	HAX1
Isoform 3 of HBS1-like protein OS=Homo sapiens OX=9606 GN=HBS1L	HBS1L	Q9Y450	0.14	-1.42	0.61	-0.39	0.4	-3.48	HBS1L
3-hydroxyacyl-CoA dehydrogenase type-2 OS=Homo sapiens OX=9606 GN=HSD17B10 PE=1 SV=3	HCD2	Q99714	0.005	1.16	0.0058	1.11	0.076	1.19	HSD17B10	sig
Isoform 2 of Hydroxyacyl-coenzyme A dehydrogenase, mitochondrial OS=Homo sapiens OX=9606 GN=HADH	HCDH	Q16836	0.97	-0.02	0.35	0.41	1	-0.36	HADH
Isoform 4 of Host cell factor 1 OS=Homo sapiens OX=9606 GN=HCFC1	HCFC1	P51610	0.0001	-2.54	< 0.0001	-2.14	0.00012	-2.88	HCFC1	sig
Huntingtin OS=Homo sapiens OX=9606 GN=HTT PE=1 SV=2	HD	P42858	0.35	2.34	1	9.71	0.79	0.29	HTT
Isoform 2 of Histone deacetylase 2 OS=Homo sapiens OX=9606 GN=HDAC2	HDAC2	Q92769	0.0001	-3.14	0.028	-3.09	0.001	-3.17	HDAC2	sig
Hepatoma-derived growth factor OS=Homo sapiens OX=9606 GN=HDGF PE=1 SV=1	HDGF	P51858	0.051	-3.07			0.7	-1.61	HDGF
Isoform 2 of Hepatoma-derived growth factor-related protein 2 OS=Homo sapiens OX=9606 GN=HDGFL2	HDGR2	Q7Z4V5	1	-2.9					HDGFL2
Haloacid dehalogenase-like hydrolase domain-containing protein 3 OS=Homo sapiens OX=9606 GN=HDHD3 PE=1 SV=1	HDHD3	Q9BSH5	0.056	-2.19	0.1	-4.23	1	-0.3	HDHD3
Isoform 1 of Haloacid dehalogenase-like hydrolase domain-containing 5 OS=Homo sapiens OX=9606 GN=HDHD5	HDHD5	Q9BXW7	0.68	0.34	0.23	-1.23	0.00018	1.5	HDHD5
HEAT repeat-containing protein 1 OS=Homo sapiens OX=9606 GN=HEATR1 PE=1 SV=3	HEAT1	Q9H583	0.56	-0.09	0.1	0.58	0.092	-0.38	HEATR1
Heme-binding protein 1 OS=Homo sapiens OX=9606 GN=HEBP1 PE=1 SV=1	HEBP1	Q9NRV9	0.001	1.58	0.1	1.56	0.028	1.58	HEBP1	sig
E3 ubiquitin-protein ligase HECTD1 OS=Homo sapiens OX=9606 GN=HECTD1 PE=1 SV=3	HECD1	Q9ULT8	0.33	0.2			0.33	0.19	HECTD1
Isoform 2 of Lymphoid-specific helicase OS=Homo sapiens OX=9606 GN=HELLS	HELLS	Q9NRZ9	0.46	-0.39	0.42	0.78	0.065	-1.24	HELLS
Probable helicase with zinc finger domain OS=Homo sapiens OX=9606 GN=HELZ PE=1 SV=2	HELZ	P42694	1	0.35			1	0.35	HELZ
Isoform 2 of Helicase with zinc finger domain 2 OS=Homo sapiens OX=9606 GN=HELZ2	HELZ2	Q9BYK8	0.1	2.07			0.1	2.06	HELZ2
5-aminolevulinate synthase, nonspecific, mitochondrial OS=Homo sapiens OX=9606 GN=ALAS1 PE=1 SV=2	HEM1	P13196	1	-1.99			1	-1.99	ALAS1
Isoform 2 of Porphobilinogen deaminase OS=Homo sapiens OX=9606 GN=HMBS	HEM3	P08397	1	0.07			1	0.07	HMBS
Oxygen-dependent coproporphyrinogen-III oxidase, mitochondrial OS=Homo sapiens OX=9606 GN=CPOX PE=1 SV=3	HEM6	P36551	0.0001	0.93	0.00031	0.93	0.0053	0.93	CPOX	sig
Isoform 2 of Ferrochelatase, mitochondrial OS=Homo sapiens OX=9606 GN=FECH	HEMH	P22830	0.19	1.4	0.49	0.99	0.29	1.64	FECH
E3 ubiquitin-protein ligase HERC2 OS=Homo sapiens OX=9606 GN=HERC2 PE=1 SV=2	HERC2	O95714	1	-1.05			1	0.73	HERC2
Beta-hexosaminidase subunit alpha OS=Homo sapiens OX=9606 GN=HEXA PE=1 SV=2	HEXA	P06865	0.59	-0.2	0.13	-1.39	0.59	0.54	HEXA
Beta-hexosaminidase subunit beta OS=Homo sapiens OX=9606 GN=HEXB PE=1 SV=3	HEXB	P07686	0.15	0.83	0.47	0.55	0.21	1.03	HEXB
Protein HEXIM1 OS=Homo sapiens OX=9606 GN=HEXIM1 PE=1 SV=1	HEXI1	O94992	1	0			1	0	HEXIM1
Hepatocyte growth factor-regulated tyrosine kinase substrate OS=Homo sapiens OX=9606 GN=HGS PE=1 SV=1	HGS	O14964	0.93	0.24	0.89	0.61	1	0.01	HGS
3-hydroxyisobutyryl-CoA hydrolase, mitochondrial OS=Homo sapiens OX=9606 GN=HIBCH PE=1 SV=2	HIBCH	Q6NVY1	0.97	-0.11	0.38	1.1	0.44	-0.86	HIBCH
HIG1 domain family member 1A, mitochondrial OS=Homo sapiens OX=9606 GN=HIGD1A PE=1 SV=1	HIG1A	Q9Y241	0.71	-0.27	1	-0.48	1	-0.12	HIGD1A
HIG1 domain family member 2A, mitochondrial OS=Homo sapiens OX=9606 GN=HIGD2A PE=1 SV=1	HIG2A	Q9BW72	0.1	1.58			0.33	2.06	HIGD2A
Histidine triad nucleotide-binding protein 1 OS=Homo sapiens OX=9606 GN=HINT1 PE=1 SV=2	HINT1	P49773	1	-0.36	1	-1.55	0.33	0.56	HINT1
Histidine triad nucleotide-binding protein 2, mitochondrial OS=Homo sapiens OX=9606 GN=HINT2 PE=1 SV=1	HINT2	Q9BX68	0.65	-0.74	1	-1.35	1	-0.3	HINT2
Isoform 3 of Huntingtin-interacting protein 1 OS=Homo sapiens OX=9606 GN=HIP1	HIP1	O00291	0.68	-0.35	0.82	-0.63	0.91	-0.21	HIP1
Huntingtin-interacting protein 1-related protein OS=Homo sapiens OX=9606 GN=HIP1R PE=1 SV=2	HIP1R	O75146	0.33	3.14	1	0	0.33	3.14	HIP1R
Isoform 2 of HIRA-interacting protein 3 OS=Homo sapiens OX=9606 GN=HIRIP3	HIRP3	Q9BW71	1	-4.91			1	-4.94	HIRIP3
Putative hexokinase HKDC1 OS=Homo sapiens OX=9606 GN=HKDC1 PE=1 SV=3	HKDC1	Q2TB90	1	1.57					HKDC1
Isoform 5 of Minor histocompatibility antigen H13 OS=Homo sapiens OX=9606 GN=HM13	HM13	Q8TCT9	0.059	1.45	0.18	2.27	0.008	0.41	HM13
High mobility group protein 20A OS=Homo sapiens OX=9606 GN=HMG20A PE=1 SV=1	HM20A	Q9NP66	0.33	-2.93			1	-2.56	HMG20A
High mobility group protein HMG-I/HMG-Y OS=Homo sapiens OX=9606 GN=HMGA1 PE=1 SV=3	HMGA1	P17096	0.15	0.79	0.48	0.92	0.1	0.62	HMGA1
High mobility group protein B1 OS=Homo sapiens OX=9606 GN=HMGB1 PE=1 SV=3	HMGB1	P09429	0.41	-0.29	0.76	0.56	0.001	-0.76	HMGB1
High mobility group protein B2 OS=Homo sapiens OX=9606 GN=HMGB2 PE=1 SV=2	HMGB2	P26583	0.029	0.95	0.15	1.1	0.081	0.87	HMGB2
High mobility group protein B3 OS=Homo sapiens OX=9606 GN=HMGB3 PE=1 SV=4	HMGB3	O15347	0.77	-0.55	0.6	1.94	0.14	-2.3	HMGB3
Hydroxymethylglutaryl-CoA lyase, mitochondrial OS=Homo sapiens OX=9606 GN=HMGCL PE=1 SV=2	HMGCL	P35914	0.052	1.79	0.89	0.39	0.001	2.65	HMGCL
Non-histone chromosomal protein HMG-14 OS=Homo sapiens OX=9606 GN=HMGN1 PE=1 SV=3	HMGN1	P05114	0.045	0.78	0.14	0.89			HMGN1
Heme oxygenase 1 OS=Homo sapiens OX=9606 GN=HMOX1 PE=1 SV=1	HMOX1	P09601	1	-5.08			1	-5.11	HMOX1
Heme oxygenase 2 OS=Homo sapiens OX=9606 GN=HMOX2 PE=1 SV=2	HMOX2	P30519	0.81	0.17	0.92	0.1	0.93	0.22	HMOX2
Isoform 2 of Heterogeneous nuclear ribonucleoprotein D-like OS=Homo sapiens OX=9606 GN=HNRNPDL	HNRDL	O14979	0.0001	-3.41	0.017	-2.38	< 0.0001	-3.89	HNRNPDL	sig
Heterogeneous nuclear ribonucleoprotein H OS=Homo sapiens OX=9606 GN=HNRNPH1 PE=1 SV=4	HNRH1	P31943	0.38	-0.69	0.55	-0.33	0.56	-0.84	HNRNPH1
Heterogeneous nuclear ribonucleoprotein H2 OS=Homo sapiens OX=9606 GN=HNRNPH2 PE=1 SV=1	HNRH2	P55795	0.41	-0.31			0.32	-0.5	HNRNPH2
Isoform 2 of Heterogeneous nuclear ribonucleoprotein H3 OS=Homo sapiens OX=9606 GN=HNRNPH3	HNRH3	P31942	0.032	-1.07	0.17	-2.19	0.15	-0.38	HNRNPH3
Isoform 2 of Heterogeneous nuclear ribonucleoprotein U-like protein 1 OS=Homo sapiens OX=9606 GN=HNRNPUL1	HNRL1	Q9BUJ2	0.7	-0.12	0.46	-0.37	0.97	0.04	HNRNPUL1
Heterogeneous nuclear ribonucleoprotein U-like protein 2 OS=Homo sapiens OX=9606 GN=HNRNPUL2 PE=1 SV=1	HNRL2	Q1KMD3	0.092	-0.69	0.95	0.02	0.058	-1.1	HNRNPUL2
Isoform 4 of Heterogeneous nuclear ribonucleoprotein L-like OS=Homo sapiens OX=9606 GN=HNRNPLL	HNRLL	Q8WVV9	0.54	-0.48	0.31	-1.72	0.9	-0.05	HNRNPLL
Cluster of Isoform C1 of Heterogeneous nuclear ribonucleoproteins C1/C2 OS=Homo sapiens OX=9606 GN=HNRNPC (sp|P07910-2|HNRPC_HUMAN)	HNRPC	P07910	0.4	-2.32	0.44	-0.36	1	-1.46	HNRNPC
Isoform 2 of Heterogeneous nuclear ribonucleoprotein D0 OS=Homo sapiens OX=9606 GN=HNRNPD	HNRPD	Q14103	0.35	-0.87	0.008	-1.43	0.75	-0.58	HNRNPD
Heterogeneous nuclear ribonucleoprotein F OS=Homo sapiens OX=9606 GN=HNRNPF PE=1 SV=3	HNRPF	P52597	0.074	-0.84	0.05	-1.42	0.62	-0.38	HNRNPF
Cluster of Isoform 2 of Heterogeneous nuclear ribonucleoprotein K OS=Homo sapiens OX=9606 GN=HNRNPK (sp|P61978-2|HNRPK_HUMAN)	HNRPK	P61978	0.28	-0.48	0.33	-1.42	1	0.08	HNRNPK
Heterogeneous nuclear ribonucleoprotein L OS=Homo sapiens OX=9606 GN=HNRNPL PE=1 SV=2	HNRPL	P14866	0.001	-1.17	0.005	-1.39	0.18	-0.99	HNRNPL	sig
Heterogeneous nuclear ribonucleoprotein M OS=Homo sapiens OX=9606 GN=HNRNPM PE=1 SV=3	HNRPM	P52272	0.093	-0.52	0.058	-0.67	0.45	-0.4	HNRNPM
Cluster of Heterogeneous nuclear ribonucleoprotein Q OS=Homo sapiens OX=9606 GN=SYNCRIP PE=1 SV=2 (sp|O60506|HNRPQ_HUMAN)	HNRPQ	O60506	0.3	-2.32	0.33	-5	1	0.19	SYNCRIP
Cluster of Heterogeneous nuclear ribonucleoprotein R OS=Homo sapiens OX=9606 GN=HNRNPR PE=1 SV=1 (sp|O43390|HNRPR_HUMAN)	HNRPR	O43390	0.4	-2.42	0.071	-1.3	0.33	-4.71	HNRNPR
Isoform 2 of Heterogeneous nuclear ribonucleoprotein U OS=Homo sapiens OX=9606 GN=HNRNPU	HNRPU	Q00839	0.016	-0.61	0.22	-0.5	0.024	-0.7	HNRNPU
sp|Q86VS8|HOOK3_HUMAN	HOOK3	Q86VS8	0.1	0.84	0.33	1.17			HOOK3
Heterochromatin protein 1-binding protein 3 OS=Homo sapiens OX=9606 GN=HP1BP3 PE=1 SV=1	HP1B3	Q5SSJ5	0.78	0.1	0.79	-0.16	0.53	0.28	HP1BP3
Isoform 3 of Hsp70-binding protein 1 OS=Homo sapiens OX=9606 GN=HSPBP1	HPBP1	Q9NZL4	0.4	-1.64	0.33	-2.59	1	0.15	HSPBP1
Hippocalcin-like protein 1 OS=Homo sapiens OX=9606 GN=HPCAL1 PE=1 SV=3	HPCL1	P37235	0.84	0.74	0.33	-3.08	0.028	2.28	HPCAL1
Histone PARylation factor 1 OS=Homo sapiens OX=9606 GN=HPF1 PE=1 SV=2	HPF1	Q9NWY4	0.1	-1.73	0.33	-2.61	1	-0.21	HPF1
Hypoxanthine-guanine phosphoribosyltransferase OS=Homo sapiens OX=9606 GN=HPRT1 PE=1 SV=2	HPRT	P00492	0.12	1.97	0.6	1.14	0.001	2.43	HPRT1
Hermansky-Pudlak syndrome 6 protein OS=Homo sapiens OX=9606 GN=HPS6 PE=1 SV=1	HPS6	Q86YV9	0.33	-4.09			0.33	-4.12	HPS6
Isoform 2 of Heparanase OS=Homo sapiens OX=9606 GN=HPSE	HPSE	Q9Y251	0.33	1.78			0.33	1.81	HPSE
Isoform Beta of Heat shock protein 105 kDa OS=Homo sapiens OX=9606 GN=HSPH1	HS105	Q92598	0.5	-0.27	0.011	-1.61	0.35	0.48	HSPH1
Isoform 2 of Heparan sulfate 2-O-sulfotransferase 1 OS=Homo sapiens OX=9606 GN=HS2ST1	HS2ST	Q7LGA3	1	-1.59	1	-1.6	1	0	HS2ST1
Cluster of Heat shock 70 kDa protein 1A OS=Homo sapiens OX=9606 GN=HSPA1A PE=1 SV=1 (sp|P0DMV8|HS71A_HUMAN)	HS71A	P0DMV8	0.77	0.25	0.97	0	0.68	0.44	HSPA1A
Heat shock 70 kDa protein 1-like OS=Homo sapiens OX=9606 GN=HSPA1L PE=1 SV=2	HS71L	P34931	1	0.48					HSPA1L
Isoform 2 of Heat shock protein HSP 90-alpha OS=Homo sapiens OX=9606 GN=HSP90AA1	HS90A	P07900	0.035	-0.52					HSP90AA1
Cluster of Heat shock protein HSP 90-beta OS=Homo sapiens OX=9606 GN=HSP90AB1 PE=1 SV=4 (sp|P08238|HS90B_HUMAN)	HS90B	P08238	0.24	-0.21	0.021	-0.63	0.79	0.09	HSP90AB1
Iron-sulfur cluster co-chaperone protein HscB OS=Homo sapiens OX=9606 GN=HSCB PE=1 SV=3	HSC20	Q8IWL3	0.33	-0.72			0.33	-0.79	HSCB
Inactive hydroxysteroid dehydrogenase-like protein 1 OS=Homo sapiens OX=9606 GN=HSDL1 PE=1 SV=3	HSDL1	Q3SXM5	0.008	0.61			0.028	0.41	HSDL1
Hydroxysteroid dehydrogenase-like protein 2 OS=Homo sapiens OX=9606 GN=HSDL2 PE=1 SV=1	HSDL2	Q6YN16	0.014	1.59	0.001	2.86	0.62	0.36	HSDL2
Heat shock 70 kDa protein 13 OS=Homo sapiens OX=9606 GN=HSPA13 PE=1 SV=1	HSP13	P48723	0.028	2.23	0.33	1.43	0.33	2.94	HSPA13
Heat shock 70 kDa protein 4 OS=Homo sapiens OX=9606 GN=HSPA4 PE=1 SV=4	HSP74	P34932	0.75	-0.17	0.13	-1.46	0.32	0.67	HSPA4
Heat shock 70 kDa protein 6 OS=Homo sapiens OX=9606 GN=HSPA6 PE=1 SV=2	HSP76	P17066	0.33	0.54					HSPA6
Heat shock cognate 71 kDa protein OS=Homo sapiens OX=9606 GN=HSPA8 PE=1 SV=1	HSP7C	P11142	0.42	0.27	0.74	-0.1	0.28	0.49	HSPA8
Heat shock 70 kDa protein 14 OS=Homo sapiens OX=9606 GN=HSPA14 PE=1 SV=1	HSP7E	Q0VDF9	0.94	0.02	1	-1.15	0.66	0.23	HSPA14
Heat shock protein beta-1 OS=Homo sapiens OX=9606 GN=HSPB1 PE=1 SV=2	HSPB1	P04792	0.52	0.47	0.095	-1.14	0.00084	1.66	HSPB1
Isoform 3 of Oxidoreductase HTATIP2 OS=Homo sapiens OX=9606 GN=HTATIP2	HTAI2	Q9BUP3	0.11	1.71	0.001	1.67	0.29	1.75	HTATIP2
Serine protease HTRA2, mitochondrial OS=Homo sapiens OX=9606 GN=HTRA2 PE=1 SV=2	HTRA2	O43464	0.45	0.88	0.7	0.83	0.41	0.9	HTRA2
HIV Tat-specific factor 1 OS=Homo sapiens OX=9606 GN=HTATSF1 PE=1 SV=1	HTSF1	O43719	0.1	-4.21	1	-3.61	0.33	-4.51	HTATSF1
Isoform 2 of E3 ubiquitin-protein ligase HUWE1 OS=Homo sapiens OX=9606 GN=HUWE1	HUWE1	Q7Z6Z7	0.39	-0.87	0.33	-1.28	0.54	-0.75	HUWE1
Cluster of Hexokinase-1 OS=Homo sapiens OX=9606 GN=HK1 PE=1 SV=3 (sp|P19367|HXK1_HUMAN)	HXK1	P19367	0.002	1.18	0.056	1.08	0.012	1.27	HK1	sig
Hexokinase-2 OS=Homo sapiens OX=9606 GN=HK2 PE=1 SV=2	HXK2	P52789	0.76	0.14	0.53	-0.69	0.61	0.27	HK2
Epoxide hydrolase 1 OS=Homo sapiens OX=9606 GN=EPHX1 PE=1 SV=1	HYEP	P07099	0.69	0.25	0.22	-0.74	0.22	1.01	EPHX1
Hypoxia up-regulated protein 1 OS=Homo sapiens OX=9606 GN=HYOU1 PE=1 SV=1	HYOU1	Q9Y4L1	0.24	0.34	0.94	0.02	0.2	0.62	HYOU1
Human_HDAC1_Histag	Human		0.001	-2.78	0.028	-2.52	0.026	-2.95		sig
RelA-associated inhibitor OS=Homo sapiens OX=9606 GN=PPP1R13L PE=1 SV=4	IASPP	Q8WUF5	1	1.15			1	4.82	PPP1R13L
Isoform 10 of Calpastatin OS=Homo sapiens OX=9606 GN=CAST	ICAL	P20810	0.34	-0.74	0.028	-2.63	0.58	0.14	CAST
Intercellular adhesion molecule 1 OS=Homo sapiens OX=9606 GN=ICAM1 PE=1 SV=2	ICAM1	P05362	0.37	0.87	0.45	1.34	0.68	0.6	ICAM1
Intercellular adhesion molecule 2 OS=Homo sapiens OX=9606 GN=ICAM2 PE=1 SV=2	ICAM2	P13598	0.4	0.62	1	1.43	1	0.24	ICAM2
Protein-S-isoprenylcysteine O-methyltransferase OS=Homo sapiens OX=9606 GN=ICMT PE=1 SV=1	ICMT	O60725	1	-0.85			1	-1.87	ICMT
Isoform 2 of ICOS ligand OS=Homo sapiens OX=9606 GN=ICOSLG	ICOSL	O75144	1	-1.07	1	-1.1			ICOSLG
Peptidyl-tRNA hydrolase ICT1, mitochondrial OS=Homo sapiens OX=9606 GN=MRPL58 PE=1 SV=1	ICT1	Q14197	0.48	-1.46	0.1	1.5	0.43	-3.47	MRPL58
Isocitrate dehydrogenase [NAD] subunit alpha, mitochondrial OS=Homo sapiens OX=9606 GN=IDH3A PE=1 SV=1	IDH3A	P50213	0.02	1.8	0.13	1.85	0.18	1.79	IDH3A
Isocitrate dehydrogenase [NAD] subunit beta, mitochondrial OS=Homo sapiens OX=9606 GN=IDH3B PE=1 SV=2	IDH3B	O43837	0.002	0.96	< 0.0001	1.82	0.44	0.38	IDH3B	sig
Isocitrate dehydrogenase [NAD] subunit gamma, mitochondrial OS=Homo sapiens OX=9606 GN=IDH3G PE=1 SV=1	IDH3G	P51553	0.032	1.47	0.33	0.98	0.018	1.73	IDH3G
Isocitrate dehydrogenase [NADP] cytoplasmic OS=Homo sapiens OX=9606 GN=IDH1 PE=1 SV=2	IDHC	O75874	0.2	-1.59	0.12	-2.27	0.62	-1.07	IDH1
Isocitrate dehydrogenase [NADP], mitochondrial OS=Homo sapiens OX=9606 GN=IDH2 PE=1 SV=2	IDHP	P48735	0.32	0.58	0.002	1.64	0.62	-0.28	IDH2
Isoform 2 of Isopentenyl-diphosphate Delta-isomerase 1 OS=Homo sapiens OX=9606 GN=IDI1	IDI1	Q13907	0.63	-0.77	1	-1.35	1	-0.54	IDI1
Cluster of Eukaryotic translation initiation factor 1A, X-chromosomal OS=Homo sapiens OX=9606 GN=EIF1AX PE=1 SV=2 (sp|P47813|IF1AX_HUMAN)	IF1AX	P47813	0.15	0.53			0.96	0	EIF1AX
Eukaryotic translation initiation factor 1A, Y-chromosomal OS=Homo sapiens OX=9606 GN=EIF1AY PE=1 SV=4	IF1AY	O14602	1	1.03	0.33	1.06			EIF1AY
Eukaryotic translation initiation factor 2 subunit 1 OS=Homo sapiens OX=9606 GN=EIF2S1 PE=1 SV=3	IF2A	P05198	0.11	-0.49	0.33	-0.49	0.24	-0.48	EIF2S1
Eukaryotic translation initiation factor 2 subunit 2 OS=Homo sapiens OX=9606 GN=EIF2S2 PE=1 SV=2	IF2B	P20042	0.14	-1.07	0.85	-0.14	0.11	-1.49	EIF2S2
Cluster of Isoform 2 of Insulin-like growth factor 2 mRNA-binding protein 2 OS=Homo sapiens OX=9606 GN=IGF2BP2 (sp|Q9Y6M1-1|IF2B2_HUMAN)	IF2B2	Q9Y6M1	0.62	0.51	0.24	1.81	0.75	-0.37	IGF2BP2
Insulin-like growth factor 2 mRNA-binding protein 3 OS=Homo sapiens OX=9606 GN=IGF2BP3 PE=1 SV=2	IF2B3	O00425	1	0.91					IGF2BP3
Eukaryotic translation initiation factor 2 subunit 3 OS=Homo sapiens OX=9606 GN=EIF2S3 PE=1 SV=3	IF2G	P41091	0.98	0.04	0.018	-1.17	0.27	0.84	EIF2S3
Translation initiation factor IF-2, mitochondrial OS=Homo sapiens OX=9606 GN=MTIF2 PE=1 SV=2	IF2M	P46199	0.086	2.18	0.4	4.71	0.42	1.31	MTIF2
Eukaryotic translation initiation factor 5B OS=Homo sapiens OX=9606 GN=EIF5B PE=1 SV=4	IF2P	O60841	0.34	-0.29	0.66	0.21	0.3	-0.43	EIF5B
Translation initiation factor IF-3, mitochondrial OS=Homo sapiens OX=9606 GN=MTIF3 PE=1 SV=4	IF3M	Q9H2K0	1	7.64			1	7.67	MTIF3
Cluster of Eukaryotic initiation factor 4A-I OS=Homo sapiens OX=9606 GN=EIF4A1 PE=1 SV=1 (sp|P60842|IF4A1_HUMAN)	IF4A1	P60842	0.18	-0.44	0.15	-0.63	0.46	-0.35	EIF4A1
Isoform 2 of Eukaryotic initiation factor 4A-II OS=Homo sapiens OX=9606 GN=EIF4A2	IF4A2	Q14240	0.95	-0.16					EIF4A2
Eukaryotic initiation factor 4A-III OS=Homo sapiens OX=9606 GN=EIF4A3 PE=1 SV=4	IF4A3	P38919	0.00058	-1.71	0.003	-1.89	0.034	-1.57	EIF4A3	sig
Eukaryotic translation initiation factor 4B OS=Homo sapiens OX=9606 GN=EIF4B PE=1 SV=2	IF4B	P23588	0.25	0.4	0.33	1.17	0.89	0.1	EIF4B
Isoform 2 of Eukaryotic translation initiation factor 4E OS=Homo sapiens OX=9606 GN=EIF4E	IF4E	P06730	0.18	1.28	0.33	3.94	0.9	0.03	EIF4E
Isoform B of Eukaryotic translation initiation factor 4 gamma 1 OS=Homo sapiens OX=9606 GN=EIF4G1	IF4G1	Q04637	0.55	-0.14	0.007	-1.2	0.28	0.59	EIF4G1
Eukaryotic translation initiation factor 4 gamma 2 OS=Homo sapiens OX=9606 GN=EIF4G2 PE=1 SV=1	IF4G2	P78344	0.58	-0.19	0.6	-0.44	0.86	-0.05	EIF4G2
Isoform Short of Eukaryotic translation initiation factor 4H OS=Homo sapiens OX=9606 GN=EIF4H	IF4H	Q15056	0.32	-0.48	0.14	-1.49	0.37	0.18	EIF4H
Eukaryotic translation initiation factor 5 OS=Homo sapiens OX=9606 GN=EIF5 PE=1 SV=2	IF5	P55010	0.12	-1.07	0.14	-1.95	0.66	-0.36	EIF5
Eukaryotic translation initiation factor 5A-1 OS=Homo sapiens OX=9606 GN=EIF5A PE=1 SV=2	IF5A1	P63241	0.0064	0.58	0.77	0.21	0.00044	0.77	EIF5A	sig
Eukaryotic translation initiation factor 6 OS=Homo sapiens OX=9606 GN=EIF6 PE=1 SV=1	IF6	P56537	0.44	-0.26	0.43	-0.6	0.93	0.02	EIF6
Interferon-induced transmembrane protein 3 OS=Homo sapiens OX=9606 GN=IFITM3 PE=1 SV=2	IFM3	Q01628	0.51	1.2	0.87	-0.83	0.1	3.57	IFITM3
Isoform 2 of Interferon-related developmental regulator 2 OS=Homo sapiens OX=9606 GN=IFRD2	IFRD2	Q12894	1	-0.5			1	-0.5	IFRD2
Intraflagellar transport protein 25 homolog OS=Homo sapiens OX=9606 GN=HSPB11 PE=1 SV=1	IFT25	Q9Y547	0.4	2.09			1	2.45	HSPB11
Cluster of Isoform 4 of Inhibitor of nuclear factor kappa-B kinase-interacting protein OS=Homo sapiens OX=9606 GN=IKBIP (sp|Q70UQ0-4|IKIP_HUMAN)	IKIP	Q70UQ0	0.97	0.16	1	-0.1	0.99	0.19	IKBIP
Isoform 2 of Interleukin-18 OS=Homo sapiens OX=9606 GN=IL18	IL18	Q14116	1	0.05			1	0.06	IL18
Isoform 3 of Interleukin-6 receptor subunit beta OS=Homo sapiens OX=9606 GN=IL6ST	IL6RB	P40189	1	-5.32			1	-5.35	IL6ST
Leukocyte elastase inhibitor OS=Homo sapiens OX=9606 GN=SERPINB1 PE=1 SV=1	ILEU	P30740	0.044	-3.2	0.028	-4.2	1	0.37	SERPINB1
Interleukin enhancer-binding factor 2 OS=Homo sapiens OX=9606 GN=ILF2 PE=1 SV=2	ILF2	Q12905	0.0001	-2.44	< 0.0001	-1.93	< 0.0001	-2.83	ILF2	sig
Cluster of Interleukin enhancer-binding factor 3 OS=Homo sapiens OX=9606 GN=ILF3 PE=1 SV=3 (sp|Q12906|ILF3_HUMAN)	ILF3	Q12906	0.1	-4.17	0.001	-4.03	< 0.0001	-2.58	ILF3
Integrin-linked protein kinase OS=Homo sapiens OX=9606 GN=ILK PE=1 SV=2	ILK	Q13418	0.98	-0.1	0.41	1.88	0.3	-1.22	ILK
Integrin-linked kinase-associated serine/threonine phosphatase 2C OS=Homo sapiens OX=9606 GN=ILKAP PE=1 SV=1	ILKAP	Q9H0C8	0.77	0.35	0.16	-1.81	0.16	1.61	ILKAP
Acetolactate synthase-like protein OS=Homo sapiens OX=9606 GN=ILVBL PE=1 SV=2	ILVBL	A1L0T0	0.62	0.71	0.43	-0.86	0.32	1.71	ILVBL
Importin subunit alpha-1 OS=Homo sapiens OX=9606 GN=KPNA2 PE=1 SV=1	IMA1	P52292	0.26	0.62	1	0.13	0.063	0.98	KPNA2
Importin subunit alpha-3 OS=Homo sapiens OX=9606 GN=KPNA4 PE=1 SV=1	IMA3	O00629	0.11	-0.85	0.7	0.27	0.083	-1.19	KPNA4
Importin subunit alpha-4 OS=Homo sapiens OX=9606 GN=KPNA3 PE=1 SV=2	IMA4	O00505	0.7	-0.54	1	0	0.7	-0.52	KPNA3
Importin subunit alpha-5 OS=Homo sapiens OX=9606 GN=KPNA1 PE=1 SV=3	IMA5	P52294	1	3.02					KPNA1
Cluster of Importin subunit alpha-7 OS=Homo sapiens OX=9606 GN=KPNA6 PE=1 SV=1 (sp|O60684|IMA7_HUMAN)	IMA7	O60684	0.79	0.23			1	-0.11	KPNA6
Importin subunit beta-1 OS=Homo sapiens OX=9606 GN=KPNB1 PE=1 SV=2	IMB1	Q14974	0.85	-0.06	0.37	-0.39	0.7	0.16	KPNB1
Inosine-5'-monophosphate dehydrogenase 2 OS=Homo sapiens OX=9606 GN=IMPDH2 PE=1 SV=2	IMDH2	P12268	0.66	-0.38	0.049	-1.88	0.76	0.96	IMPDH2
U3 small nucleolar ribonucleoprotein protein IMP3 OS=Homo sapiens OX=9606 GN=IMP3 PE=1 SV=1	IMP3	Q9NV31	0.61	-0.47	0.44	-1.16	1	-0.11	IMP3
U3 small nucleolar ribonucleoprotein protein IMP4 OS=Homo sapiens OX=9606 GN=IMP4 PE=1 SV=1	IMP4	Q96G21	0.001	-4.81	0.028	-5.34	0.1	-4.17	IMP4	sig
Inositol monophosphatase 3 OS=Homo sapiens OX=9606 GN=IMPAD1 PE=1 SV=1	IMPA3	Q9NX62	0.028	0.67			0.1	0.63	BPNT2
Isoform 2 of InaD-like protein OS=Homo sapiens OX=9606 GN=PATJ	INADL	Q8NI35	0.6	-0.8			0.59	-0.8	PATJ
Isoform 2 of Inner centromere protein OS=Homo sapiens OX=9606 GN=INCENP	INCE	Q9NQS7	0.001	-2.35	0.045	-2.05	0.019	-2.45	INCENP	sig
Isoform 2 of Inverted formin-2 OS=Homo sapiens OX=9606 GN=INF2	INF2	Q27J81	0.26	-0.59	0.008	-3.09	1	0	INF2
Isoform 2 of Inhibitor of growth protein 1 OS=Homo sapiens OX=9606 GN=ING1	ING1	Q9UK53	1	-6.54			1	-6.57	ING1
Interferon gamma receptor 1 OS=Homo sapiens OX=9606 GN=IFNGR1 PE=1 SV=1	INGR1	P15260	0.1	1.94			0.1	1.91	IFNGR1
Chromatin-remodeling ATPase INO80 OS=Homo sapiens OX=9606 GN=INO80 PE=1 SV=2	INO80	Q9ULG1	0.001	-3.55	0.1	-2.13	0.028	-4.67	INO80	sig
Integrator complex subunit 1 OS=Homo sapiens OX=9606 GN=INTS1 PE=1 SV=2	INT1	Q8N201	0.0001	-4.21	1	-1.66	< 0.0001	-4.45	INTS1	sig
Integrator complex subunit 10 OS=Homo sapiens OX=9606 GN=INTS10 PE=1 SV=2	INT10	Q9NVR2	0.001	-3.37			0.001	-3.38	INTS10	sig
Integrator complex subunit 13 OS=Homo sapiens OX=9606 GN=INTS13 PE=1 SV=2	INT13	Q9NVM9	0.33	-5.1			0.33	-5.13	INTS13
Isoform 3 of Integrator complex subunit 14 OS=Homo sapiens OX=9606 GN=INTS14	INT14	Q96SY0	0.028	-4.02			0.028	-4.02	INTS14
Integrator complex subunit 2 OS=Homo sapiens OX=9606 GN=INTS2 PE=1 SV=2	INT2	Q9H0H0	0.005	-2.33	0.47	-1	0.008	-3.42	INTS2	sig
Isoform 2 of Integrator complex subunit 3 OS=Homo sapiens OX=9606 GN=INTS3	INT3	Q68E01	0.0001	-3.35	0.004	-2.47	< 0.0001	-3.92	INTS3	sig
Integrator complex subunit 4 OS=Homo sapiens OX=9606 GN=INTS4 PE=1 SV=2	INT4	Q96HW7	0.33	-3.5			1	-3.82	INTS4
Integrator complex subunit 5 OS=Homo sapiens OX=9606 GN=INTS5 PE=1 SV=1	INT5	Q6P9B9	0.008	-3.21	0.33	-2.62	0.1	-3.61	INTS5
Isoform 3 of Integrator complex subunit 6 OS=Homo sapiens OX=9606 GN=INTS6	INT6	Q9UL03	1	-0.13			1	-0.13	INTS6
Isoform 2 of Integrator complex subunit 7 OS=Homo sapiens OX=9606 GN=INTS7	INT7	Q9NVH2	0.1	0.63			0.33	0.46	INTS7
Isoform 2 of Integrator complex subunit 8 OS=Homo sapiens OX=9606 GN=INTS8	INT8	Q75QN2	0.33	-3.24			1	-4.91	INTS8
Isoform 2 of Integrator complex subunit 9 OS=Homo sapiens OX=9606 GN=INTS9	INT9	Q9NV88	0.33	-3			0.33	-3.02	INTS9
Isoform 2 of Importin-4 OS=Homo sapiens OX=9606 GN=IPO4	IPO4	Q8TEX9	0.1	-1.92			0.1	-1.95	IPO4
Cluster of Importin-5 OS=Homo sapiens OX=9606 GN=IPO5 PE=1 SV=4 (sp|O00410|IPO5_HUMAN)	IPO5	O00410	0.8	-0.07	0.24	-0.85	0.58	0.26	IPO5
Cluster of Importin-7 OS=Homo sapiens OX=9606 GN=IPO7 PE=1 SV=1 (sp|O95373|IPO7_HUMAN)	IPO7	O95373	0.66	0.14	0.88	-0.11	0.53	0.28	IPO7
Importin-8 OS=Homo sapiens OX=9606 GN=IPO8 PE=1 SV=2	IPO8	O15397	1	0					IPO8
Inorganic pyrophosphatase OS=Homo sapiens OX=9606 GN=PPA1 PE=1 SV=2	IPYR	Q15181	0.009	-2.37	0.028	-2.9	0.12	-2.16	PPA1
Isoform 2 of Inorganic pyrophosphatase 2, mitochondrial OS=Homo sapiens OX=9606 GN=PPA2	IPYR2	Q9H2U2	0.59	0.45	0.31	1.31	0.95	0	PPA2
Ras GTPase-activating-like protein IQGAP1 OS=Homo sapiens OX=9606 GN=IQGAP1 PE=1 SV=1	IQGA1	P46940	0.001	-1.09	< 0.0001	-2.26	0.11	-0.71	IQGAP1	sig
Ras GTPase-activating-like protein IQGAP3 OS=Homo sapiens OX=9606 GN=IQGAP3 PE=1 SV=2	IQGA3	Q86VI3	0.96	0.18			1	-0.19	IQGAP3
Iron-sulfur cluster assembly 2 homolog, mitochondrial OS=Homo sapiens OX=9606 GN=ISCA2 PE=1 SV=2	ISCA2	Q86U28	1	-1.18			1	-1.16	ISCA2
Isoform 2 of Iron-sulfur cluster assembly enzyme ISCU, mitochondrial OS=Homo sapiens OX=9606 GN=ISCU	ISCU	Q9H1K1	0.33	3.27			0.33	3.24	ISCU
Ubiquitin-like protein ISG15 OS=Homo sapiens OX=9606 GN=ISG15 PE=1 SV=5	ISG15	P05161	0.43	-1.31	0.33	-3.69	0.33	0.32	ISG15
Isochorismatase domain-containing protein 1 OS=Homo sapiens OX=9606 GN=ISOC1 PE=1 SV=3	ISOC1	Q96CN7	0.1	-3.35			0.33	-3.16	ISOC1
Isoform 2 of Isochorismatase domain-containing protein 2 OS=Homo sapiens OX=9606 GN=ISOC2	ISOC2	Q96AB3	0.33	0.97	0.71	0.88	0.001	1.01	ISOC2
Isoform 2 of IST1 homolog OS=Homo sapiens OX=9606 GN=IST1	IST1	P53990	1	1.27			1	3.3	IST1
Isoform 2 of Pre-mRNA-splicing factor ISY1 homolog OS=Homo sapiens OX=9606 GN=ISY1	ISY1	Q9ULR0	0.1	-4.6			0.1	-4.63	ISY1
Integrin alpha-2 OS=Homo sapiens OX=9606 GN=ITGA2 PE=1 SV=1	ITA2	P17301	0.3	0.36	0.35	0.52	0.63	0.24	ITGA2
Isoform 2 of Integrin alpha-3 OS=Homo sapiens OX=9606 GN=ITGA3	ITA3	P26006	0.87	0.17	0.7	-1.13	0.51	0.54	ITGA3
Isoform Alpha-6X1A of Integrin alpha-6 OS=Homo sapiens OX=9606 GN=ITGA6	ITA6	P23229	0.071	1.07	0.58	-0.42	0.006	1.93	ITGA6
Isoform 2 of Integrin alpha-V OS=Homo sapiens OX=9606 GN=ITGAV	ITAV	P06756	0.45	-0.62	0.4	-2.29	1	-0.11	ITGAV
Integrin beta-1 OS=Homo sapiens OX=9606 GN=ITGB1 PE=1 SV=2	ITB1	P05556	0.31	0.64	0.55	0.64	0.54	0.65	ITGB1
Isoform Beta-4A of Integrin beta-4 OS=Homo sapiens OX=9606 GN=ITGB4	ITB4	P16144	0.81	0.11	0.92	0	0.72	0.16	ITGB4
Integrin beta-5 OS=Homo sapiens OX=9606 GN=ITGB5 PE=1 SV=1	ITB5	P18084	0.1	1.94			0.1	1.91	ITGB5
Isoform 2 of E3 ubiquitin-protein ligase Itchy homolog OS=Homo sapiens OX=9606 GN=ITCH	ITCH	Q96J02	0.62	0.3			0.59	0.3	ITCH
Isoform 2 of Integral membrane protein 2C OS=Homo sapiens OX=9606 GN=ITM2C	ITM2C	Q9NQX7	0.1	-5.54			0.33	-6.5	ITM2C
Inosine triphosphate pyrophosphatase OS=Homo sapiens OX=9606 GN=ITPA PE=1 SV=2	ITPA	Q9BY32	1	-5.62			1	-5.65	ITPA
Isoform 2 of Protein ITPRID2 OS=Homo sapiens OX=9606 GN=ITPRID2	ITPI2	P28290	0.008	-3.21	0.33	-1.69	0.1	-4.28	ITPRID2
Inositol 1,4,5-trisphosphate receptor type 2 OS=Homo sapiens OX=9606 GN=ITPR2 PE=1 SV=2	ITPR2	Q14571	0.5	0.09			0.51	0.09	ITPR2
Inositol 1,4,5-trisphosphate receptor type 3 OS=Homo sapiens OX=9606 GN=ITPR3 PE=1 SV=2	ITPR3	Q14573	0.74	0.22	0.33	-2	0.49	0.42	ITPR3
Isoform 2 of Intersectin-2 OS=Homo sapiens OX=9606 GN=ITSN2	ITSN2	Q9NZM3	0.53	-0.75	1	-0.57	1	-0.9	ITSN2
Isoform 2 of Isovaleryl-CoA dehydrogenase, mitochondrial OS=Homo sapiens OX=9606 GN=IVD	IVD	P26440	0.68	0.66	1	0.45	0.56	0.79	IVD
Isoform 2 of Protein IWS1 homolog OS=Homo sapiens OX=9606 GN=IWS1	IWS1	Q96ST2	0.1	-3.48	0.1	-3.48			IWS1
Protein jagunal homolog 1 OS=Homo sapiens OX=9606 GN=JAGN1 PE=1 SV=1	JAGN1	Q8N5M9	1	-0.87			1	-1.88	JAGN1
Tyrosine-protein kinase JAK1 OS=Homo sapiens OX=9606 GN=JAK1 PE=1 SV=2	JAK1	P23458	0.76	-0.37	0.7	1.8	0.53	-0.99	JAK1
Junctional adhesion molecule A OS=Homo sapiens OX=9606 GN=F11R PE=1 SV=1	JAM1	Q9Y624	0.56	0.77	0.7	-1.5	0.028	2.22	F11R
Transcription factor AP-1 OS=Homo sapiens OX=9606 GN=JUN PE=1 SV=2	JUN	P05412	0.33	-5.82			0.33	-5.85	JUN
Transcription factor jun-B OS=Homo sapiens OX=9606 GN=JUNB PE=1 SV=1	JUNB	P17275	0.041	-4.77	1	-2.49	0.1	-6.09	JUNB
Transcription factor jun-D OS=Homo sapiens OX=9606 GN=JUND PE=1 SV=3	JUND	P17535	1	0			1	0	JUND
Uncharacterized protein KIAA1671 OS=Homo sapiens OX=9606 GN=KIAA1671 PE=1 SV=2	K1671	Q9BY89	1	-2.15			1	-2.15	KIAA1671
Keratin, type I cytoskeletal 10 OS=Homo sapiens OX=9606 GN=KRT10 PE=1 SV=6	K1C10	P13645	0.76	-0.26					KRT10
Isoform 3 of Keratin, type I cytoskeletal 13 OS=Homo sapiens OX=9606 GN=KRT13	K1C13	P13646	0.33	-0.61					KRT13
Cluster of Keratin, type I cytoskeletal 18 OS=Homo sapiens OX=9606 GN=KRT18 PE=1 SV=2 (sp|P05783|K1C18_HUMAN)	K1C18	P05783	0.33	0.24	0.22	0.41	0.002	0.83	KRT18
Keratin, type I cytoskeletal 20 OS=Homo sapiens OX=9606 GN=KRT20 PE=1 SV=1	K1C20	P35900	0.17	-0.52	0.59	-0.28	0.22	-0.68	KRT20
Keratin, type I cytoskeletal 9 OS=Homo sapiens OX=9606 GN=KRT9 PE=1 SV=3	K1C9	P35527	0.33	1.33	< 0.0001	-4.09	< 0.0001	6.66	KRT9
Keratin, type I cuticular Ha1 OS=Homo sapiens OX=9606 GN=KRT31 PE=1 SV=3	K1H1	Q15323	1	-2.45	0.33	-2.57			KRT31
Isoform 2 of Uncharacterized protein KIAA2013 OS=Homo sapiens OX=9606 GN=KIAA2013	K2013	Q8IYS2	1	-0.88			1	-0.87	KIAA2013
Keratin, type II cytoskeletal 2 epidermal OS=Homo sapiens OX=9606 GN=KRT2 PE=1 SV=2	K22E	P35908	0.065	-1.71	< 0.0001	-3.51			KRT2
Keratin, type II cytoskeletal 1 OS=Homo sapiens OX=9606 GN=KRT1 PE=1 SV=6	K2C1	P04264	0.85	0.23	< 0.0001	-3.68	< 0.0001	6.01	KRT1
Keratin, type II cytoskeletal 6A OS=Homo sapiens OX=9606 GN=KRT6A PE=1 SV=3	K2C6A	P02538	0.1	-3.82					KRT6A
Cluster of Isoform 2 of Keratin, type II cytoskeletal 8 OS=Homo sapiens OX=9606 GN=KRT8 (sp|P05787-2|K2C8_HUMAN)	K2C8	P05787	0.99	0.04	0.075	0.48	0.85	0	KRT8
Isoform 2 of Keratin, type II cytoskeletal 80 OS=Homo sapiens OX=9606 GN=KRT80	K2C80	Q6KB66	0.35	-1.03	0.65	-0.74	0.34	-1.3	KRT80
Adenylate kinase isoenzyme 1 OS=Homo sapiens OX=9606 GN=AK1 PE=1 SV=3	KAD1	P00568	1	0.08			1	0.08	AK1
Isoform 2 of Adenylate kinase 2, mitochondrial OS=Homo sapiens OX=9606 GN=AK2	KAD2	P54819	0.00056	1.04	0.046	1.04	0.001	1.01	AK2	sig
GTP:AMP phosphotransferase AK3, mitochondrial OS=Homo sapiens OX=9606 GN=AK3 PE=1 SV=4	KAD3	Q9UIJ7	0.089	0.93	0.55	0.68	0.08	1.11	AK3
Adenylate kinase 4, mitochondrial OS=Homo sapiens OX=9606 GN=AK4 PE=1 SV=1	KAD4	P27144	0.0001	1.89	0.001	2.05	0.00098	1.76	AK4	sig
Adenylate kinase isoenzyme 6 OS=Homo sapiens OX=9606 GN=AK6 PE=1 SV=1	KAD6	Q9Y3D8	1	2.51			1	2.5	AK6
cAMP-dependent protein kinase type I-alpha regulatory subunit OS=Homo sapiens OX=9606 GN=PRKAR1A PE=1 SV=1	KAP0	P10644	0.33	-5.01			0.33	-5.04	PRKAR1A
Isoform 2 of cAMP-dependent protein kinase type II-alpha regulatory subunit OS=Homo sapiens OX=9606 GN=PRKAR2A	KAP2	P13861	0.31	1.48	1	-0.66	0.23	2.01	PRKAR2A
Cluster of Isoform 2 of cAMP-dependent protein kinase catalytic subunit alpha OS=Homo sapiens OX=9606 GN=PRKACA (sp|P17612-2|KAPCA_HUMAN)	KAPCA	P17612	0.1	0.58	1	1.13			PRKACA
Isoform 2 of cAMP-dependent protein kinase catalytic subunit beta OS=Homo sapiens OX=9606 GN=PRKACB	KAPCB	P22694	1	0.42			0.33	0.31	PRKACB
Isoform 3 of Kynurenine--oxoglutarate transaminase 3 OS=Homo sapiens OX=9606 GN=KYAT3	KAT3	Q6YP21	0.008	3.1	1	1.23	0.028	3.49	KYAT3
Isoform 2 of Histone acetyltransferase KAT7 OS=Homo sapiens OX=9606 GN=KAT7	KAT7	O95251	0.7	-0.35	1	-2.88	0.94	-0.05	KAT7
Isoform 2 of 2-amino-3-ketobutyrate coenzyme A ligase, mitochondrial OS=Homo sapiens OX=9606 GN=GCAT	KBL	O75600	0.96	0.3	1	-1.86	0.6	1	GCAT
KIF1-binding protein OS=Homo sapiens OX=9606 GN=KIF1BP PE=1 SV=1	KBP	Q96EK5	0.7	2.11			0.7	2.21	KIFBP
Isoform 3 of Casein kinase I isoform alpha OS=Homo sapiens OX=9606 GN=CSNK1A1	KC1A	P48729	0.94	0.01	0.5	0.36	0.74	-0.2	CSNK1A1
Isoform 2 of Casein kinase I isoform delta OS=Homo sapiens OX=9606 GN=CSNK1D	KC1D	P48730	0.044	-1.76			0.13	-1.43	CSNK1D
Isoform 1S of Casein kinase I isoform gamma-1 OS=Homo sapiens OX=9606 GN=CSNK1G1	KC1G1	Q9HCP0	1	0	1	0			CSNK1G1
Isoform Delta 10 of Calcium/calmodulin-dependent protein kinase type II subunit delta OS=Homo sapiens OX=9606 GN=CAMK2D	KCC2D	Q13557	0.32	-1.47	0.33	-2.14	1	-1.09	CAMK2D
Isoform 2 of UMP-CMP kinase OS=Homo sapiens OX=9606 GN=CMPK1	KCY	P30085	0.33	0.39			0.33	0.38	CMPK1
Isoform 2 of Kinase D-interacting substrate of 220 kDa OS=Homo sapiens OX=9606 GN=KIDINS220	KDIS	Q9ULH0	1	-1.55			1	-1.57	KIDINS220
Isoform 2 of Lysine-specific histone demethylase 1A OS=Homo sapiens OX=9606 GN=KDM1A	KDM1A	O60341	0.0001	-2.86	0.15	-2.19	< 0.0001	-3.08	KDM1A	sig
Lysine-specific histone demethylase 1B OS=Homo sapiens OX=9606 GN=KDM1B PE=1 SV=3	KDM1B	Q8NB78	0.33	2.04			0.33	2.03	KDM1B
Lysine-specific demethylase 2A OS=Homo sapiens OX=9606 GN=KDM2A PE=1 SV=3	KDM2A	Q9Y2K7	0.13	-0.92	0.1	-2.29	0.34	-0.6	KDM2A
Lysine-specific demethylase 3B OS=Homo sapiens OX=9606 GN=KDM3B PE=1 SV=2	KDM3B	Q7LBC6	0.028	-4.8			0.028	-4.83	KDM3B
3-ketodihydrosphingosine reductase OS=Homo sapiens OX=9606 GN=KDSR PE=1 SV=1	KDSR	Q06136	1	-0.69			1	-1.97	KDSR
Isoform 2 of Guanylate kinase OS=Homo sapiens OX=9606 GN=GUK1	KGUA	Q16774	0.26	1.5			0.3	1.45	GUK1
KH domain-containing, RNA-binding, signal transduction-associated protein 1 OS=Homo sapiens OX=9606 GN=KHDRBS1 PE=1 SV=1	KHDR1	Q07666	0.28	-0.82	0.35	-1.32	0.21	-0.43	KHDRBS1
Kinesin-like protein KIF20A OS=Homo sapiens OX=9606 GN=KIF20A PE=1 SV=1	KI20A	O95235	0.0001	-3.43	0.002	-2.41	< 0.0001	-3.99	KIF20A	sig
Isoform 2 of Kinesin-like protein KIF20B OS=Homo sapiens OX=9606 GN=KIF20B	KI20B	Q96Q89	0.56	-0.96	0.98	0.51	0.33	-5.64	KIF20B
Cluster of Proliferation marker protein Ki-67 OS=Homo sapiens OX=9606 GN=MKI67 PE=1 SV=2 (sp|P46013|KI67_HUMAN)	KI67	P46013	0.53	0.46	0.11	1.25	0.68	-0.36	MKI67
Kinesin-like protein KIF11 OS=Homo sapiens OX=9606 GN=KIF11 PE=1 SV=2	KIF11	P52732	1	0.11			1	0.1	KIF11
Kinesin-like protein KIF14 OS=Homo sapiens OX=9606 GN=KIF14 PE=1 SV=1	KIF14	Q15058	0.63	-1.16			0.59	-1.17	KIF14
Isoform 2 of Kinesin-like protein KIF22 OS=Homo sapiens OX=9606 GN=KIF22	KIF22	Q14807	0.0001	5.19	0.33	6.03	< 0.0001	5.04	KIF22	sig
Cluster of Kinesin-like protein KIF23 OS=Homo sapiens OX=9606 GN=KIF23 PE=1 SV=3 (sp|Q02241|KIF23_HUMAN)	KIF23	Q02241	0.95	0.3	0.3	1.05	0.31	2.05	KIF23
Isoform 1 of Kinesin-like protein KIF2A OS=Homo sapiens OX=9606 GN=KIF2A	KIF2A	O00139	0.19	-2.73	0.33	-3.66	0.67	-2.42	KIF2A
Kinesin-like protein KIF2C OS=Homo sapiens OX=9606 GN=KIF2C PE=1 SV=2	KIF2C	Q99661	0.0001	-2.66	0.01	-1.62	< 0.0001	-3.21	KIF2C	sig
Chromosome-associated kinesin KIF4A OS=Homo sapiens OX=9606 GN=KIF4A PE=1 SV=3	KIF4A	O95239	0.59	-0.37	0.81	-0.21	0.62	-0.44	KIF4A
Kinesin-like protein KIFC1 OS=Homo sapiens OX=9606 GN=KIFC1 PE=1 SV=2	KIFC1	Q9BW19	0.1	3.26			0.33	4.59	KIFC1
Kinesin-1 heavy chain OS=Homo sapiens OX=9606 GN=KIF5B PE=1 SV=1	KINH	P33176	0.82	0.22	0.12	-1.59	0.24	1.25	KIF5B
Protein kish-A OS=Homo sapiens OX=9606 GN=TMEM167A PE=1 SV=1	KISHA	Q8TBQ9	0.14	3.27	0.33	6.63	1	0.23	TMEM167A
Thymidine kinase, cytosolic OS=Homo sapiens OX=9606 GN=TK1 PE=1 SV=2	KITH	P04183	0.71	-0.48			0.73	-0.47	TK1
Krueppel-like factor 5 OS=Homo sapiens OX=9606 GN=KLF5 PE=1 SV=2	KLF5	Q13887	0.43	-1.84	0.4	-2.67	1	0.31	KLF5
Kallikrein-6 OS=Homo sapiens OX=9606 GN=KLK6 PE=1 SV=1	KLK6	Q92876	1	-0.55			1	0.6	KLK6
Isoform 2 of Histone-lysine N-methyltransferase 2A OS=Homo sapiens OX=9606 GN=KMT2A	KMT2A	Q03164	0.079	-1.7	1	-0.32	0.15	-2.17	KMT2A
Isoform 2 of Protein kinase C delta type OS=Homo sapiens OX=9606 GN=PRKCD	KPCD	Q05655	1	2.5			1	2.5	PRKCD
Protein kinase C iota type OS=Homo sapiens OX=9606 GN=PRKCI PE=1 SV=2	KPCI	P41743	0.89	-0.98			0.87	-0.97	PRKCI
Pyruvate kinase PKM OS=Homo sapiens OX=9606 GN=PKM PE=1 SV=4	KPYM	P14618	0.73	-0.06	0.25	-0.57	0.41	0.31	PKM
Protein KRI1 homolog OS=Homo sapiens OX=9606 GN=KRI1 PE=1 SV=3	KRI1	Q8N9T8	0.028	-2.33			0.1	-2.06	KRI1
KRR1 small subunit processome component homolog OS=Homo sapiens OX=9606 GN=KRR1 PE=1 SV=4	KRR1	Q13601	0.25	-1.21	0.4	-1.86	0.55	-0.94	KRR1
Keratin, type I cuticular Ha7 OS=Homo sapiens OX=9606 GN=KRT37 PE=3 SV=3	KRT37	O76014	1	0.4					KRT37
Keratin, type II cuticular Hb6 OS=Homo sapiens OX=9606 GN=KRT86 PE=1 SV=1	KRT86	O43790	0.33	-3.17	0.33	-3.18			KRT86
Isoform 2 of Ribosomal protein S6 kinase alpha-1 OS=Homo sapiens OX=9606 GN=RPS6KA1	KS6A1	Q15418	0.62	0.48			0.6	0.48	RPS6KA1
Keratin, type I cuticular Ha3-I OS=Homo sapiens OX=9606 GN=KRT33A PE=2 SV=2	KT33A	O76009	1	-2.67					KRT33A
Thymidylate kinase OS=Homo sapiens OX=9606 GN=DTYMK PE=1 SV=4	KTHY	P23919	0.45	0.91	0.14	2.92	1	-0.45	DTYMK
Kinectin OS=Homo sapiens OX=9606 GN=KTN1 PE=1 SV=1	KTN1	Q86UP2	0.00044	-0.69	0.017	-0.7	0.012	-0.68	KTN1	sig
Lethal(2) giant larvae protein homolog 2 OS=Homo sapiens OX=9606 GN=LLGL2 PE=1 SV=2	L2GL2	Q6P1M3	0.58	0.58	0.32	1.67	0.86	-0.15	LLGL2
L-2-hydroxyglutarate dehydrogenase, mitochondrial OS=Homo sapiens OX=9606 GN=L2HGDH PE=1 SV=3	L2HDH	Q9H9P8	1	-0.52	1	-3.07	0.7	0.3	L2HGDH
Lupus La protein OS=Homo sapiens OX=9606 GN=SSB PE=1 SV=2	LA	P05455	0.13	-1.3	0.044	-2.94	0.64	-0.72	SSB
Endoribonuclease LACTB2 OS=Homo sapiens OX=9606 GN=LACTB2 PE=1 SV=2	LACB2	Q53H82	0.48	1.07	1	4.2	1	0.16	LACTB2
Serine beta-lactamase-like protein LACTB, mitochondrial OS=Homo sapiens OX=9606 GN=LACTB PE=1 SV=2	LACTB	P83111	0.6	0.55	0.45	-1.18	0.27	1.24	LACTB
Ladinin-1 OS=Homo sapiens OX=9606 GN=LAD1 PE=1 SV=2	LAD1	O00515	0.23	-0.54	0.15	-0.99	0.69	-0.27	LAD1
Laminin subunit beta-1 OS=Homo sapiens OX=9606 GN=LAMB1 PE=1 SV=2	LAMB1	P07942	0.028	-0.97	0.16	-0.92	0.2	-1.02	LAMB1
Laminin subunit beta-3 OS=Homo sapiens OX=9606 GN=LAMB3 PE=1 SV=1	LAMB3	Q13751	0.8	-0.38	0.1	-2.6	0.63	1.31	LAMB3
Laminin subunit gamma-1 OS=Homo sapiens OX=9606 GN=LAMC1 PE=1 SV=3	LAMC1	P11047	1	0			1	0	LAMC1
Lysosome-associated membrane glycoprotein 1 OS=Homo sapiens OX=9606 GN=LAMP1 PE=1 SV=3	LAMP1	P11279	0.0001	1.63	0.028	1.67	0.00036	1.6	LAMP1	sig
Isoform LAMP-2B of Lysosome-associated membrane glycoprotein 2 OS=Homo sapiens OX=9606 GN=LAMP2	LAMP2	P13473	0.71	-0.27	0.33	-1.87	0.33	1.14	LAMP2
Cluster of Lamina-associated polypeptide 2, isoform alpha OS=Homo sapiens OX=9606 GN=TMPO PE=1 SV=2 (sp|P42166|LAP2A_HUMAN)	LAP2A	P42166	0.0033	0.84	0.02	1.01	0.068	0.69	TMPO	sig
Lamina-associated polypeptide 2, isoforms beta/gamma OS=Homo sapiens OX=9606 GN=TMPO PE=1 SV=2	LAP2B	P42167	0.096	0.83					TMPO
La-related protein 4B OS=Homo sapiens OX=9606 GN=LARP4B PE=1 SV=3	LAR4B	Q92615	1	5.25			1	5.28	LARP4B
La-related protein 1 OS=Homo sapiens OX=9606 GN=LARP1 PE=1 SV=2	LARP1	Q6PKG0	0.93	0.12	0.33	-3.16	0.46	0.62	LARP1
Isoform 3 of La-related protein 4 OS=Homo sapiens OX=9606 GN=LARP4	LARP4	Q71RC2	0.82	0.41	0.93	0.39	0.1	0.45	LARP4
Isoform 3 of La-related protein 7 OS=Homo sapiens OX=9606 GN=LARP7	LARP7	Q4G0J3	0.0073	-0.7			0.028	-0.23	LARP7
Isoform 2 of Ribosomal biogenesis protein LAS1L OS=Homo sapiens OX=9606 GN=LAS1L	LAS1L	Q9Y4W2	0.0001	-4.86	0.028	-3.65	< 0.0001	-5.28	LAS1L	sig
LIM and SH3 domain protein 1 OS=Homo sapiens OX=9606 GN=LASP1 PE=1 SV=2	LASP1	Q14847	0.27	-1.7	1	-2.14	0.42	-1.46	LASP1
Large neutral amino acids transporter small subunit 1 OS=Homo sapiens OX=9606 GN=SLC7A5 PE=1 SV=2	LAT1	Q01650	0.15	1.55	0.1	2.22	1	-0.47	SLC7A5
Delta(14)-sterol reductase OS=Homo sapiens OX=9606 GN=LBR PE=1 SV=2	LBR	Q14739	0.00051	1.61	< 0.0001	1.68	0.13	1.54	LBR	sig
Cluster of Putative RNA-binding protein Luc7-like 2 OS=Homo sapiens OX=9606 GN=LUC7L2 PE=1 SV=2 (sp|Q9Y383|LC7L2_HUMAN)	LC7L2	Q9Y383	0.71	-1.86	0.7	-0.09	1	-4.21	LUC7L2
Luc7-like protein 3 OS=Homo sapiens OX=9606 GN=LUC7L3 PE=1 SV=2	LC7L3	O95232	0.003	-1.04	0.055	-1.2	0.001	-0.88	LUC7L3	sig
Isoform 2 of Leucyl-cystinyl aminopeptidase OS=Homo sapiens OX=9606 GN=LNPEP	LCAP	Q9UIQ6	0.76	-0.3	0.24	-0.77	0.7	0.25	LNPEP
Isoform 3 of Lysocardiolipin acyltransferase 1 OS=Homo sapiens OX=9606 GN=LCLAT1	LCLT1	Q6UWP7	0.85	-0.72			0.86	-0.68	LCLAT1
Isoform 3 of Ligand-dependent corepressor OS=Homo sapiens OX=9606 GN=LCOR	LCOR	Q96JN0	1	0.19			1	0.19	LCOR
L-lactate dehydrogenase A chain OS=Homo sapiens OX=9606 GN=LDHA PE=1 SV=2	LDHA	P00338	0.2	0.52	0.7	0.39	0.004	0.6	LDHA
L-lactate dehydrogenase B chain OS=Homo sapiens OX=9606 GN=LDHB PE=1 SV=2	LDHB	P07195	0.26	0.59	0.52	-0.41	0.001	1.25	LDHB
Isoform 2 of Low-density lipoprotein receptor OS=Homo sapiens OX=9606 GN=LDLR	LDLR	P01130	0.33	3.79			0.33	3.81	LDLR
Galectin-3 OS=Homo sapiens OX=9606 GN=LGALS3 PE=1 SV=5	LEG3	P17931	0.002	1.6	0.023	2.43	0.24	0.73	LGALS3	sig
Isoform 2 of Galectin-8 OS=Homo sapiens OX=9606 GN=LGALS8	LEG8	O00214	0.85	-0.08	0.66	-0.44	0.64	0.25	LGALS8
LEM domain-containing protein 2 OS=Homo sapiens OX=9606 GN=LEMD2 PE=1 SV=1	LEMD2	Q8NC56	0.67	0.86	0.7	1.44	0.56	0.55	LEMD2
RNA polymerase-associated protein LEO1 OS=Homo sapiens OX=9606 GN=LEO1 PE=1 SV=1	LEO1	Q8WVC0	1	-4.79			1	-4.83	LEO1
Mitochondrial proton/calcium exchanger protein OS=Homo sapiens OX=9606 GN=LETM1 PE=1 SV=1	LETM1	O95202	0.039	0.77	0.0036	1.19	0.39	0.49	LETM1
Galectin-3-binding protein OS=Homo sapiens OX=9606 GN=LGALS3BP PE=1 SV=1	LG3BP	Q08380	0.86	0.11	0.76	0.42	0.96	-0.13	LGALS3BP
Acyl-CoA:lysophosphatidylglycerol acyltransferase 1 OS=Homo sapiens OX=9606 GN=LPGAT1 PE=1 SV=1	LGAT1	Q92604	1	0.02			1	-0.27	LPGAT1
Legumain OS=Homo sapiens OX=9606 GN=LGMN PE=1 SV=1	LGMN	Q99538	0.7	0.85	1	-0.26	1	2.99	LGMN
Isoform 2 of Lactoylglutathione lyase OS=Homo sapiens OX=9606 GN=GLO1	LGUL	Q04760	0.64	1.02	0.33	4.43	1	-0.34	GLO1
Isoform 3 of Lipoyl synthase, mitochondrial OS=Homo sapiens OX=9606 GN=LIAS	LIAS	O43766	1	0.27			1	0.26	LIAS
Isoform 2 of Lysosomal acid lipase/cholesteryl ester hydrolase OS=Homo sapiens OX=9606 GN=LIPA	LICH	P38571	0.56	0.45	1	-0.14	0.1	0.8	LIPA
Isoform 4 of LIM domain and actin-binding protein 1 OS=Homo sapiens OX=9606 GN=LIMA1	LIMA1	Q9UHB6	0.17	0.71	0.81	0.52	0.16	0.76	LIMA1
Isoform 2 of LIM and senescent cell antigen-like-containing domain protein 1 OS=Homo sapiens OX=9606 GN=LIMS1	LIMS1	P48059	0.53	0.49	1	-2.86	0.051	1.77	LIMS1
Isoform 2 of Protein lin-54 homolog OS=Homo sapiens OX=9606 GN=LIN54	LIN54	Q6MZP7	1	0	1	0			LIN54
Protein lin-7 homolog C OS=Homo sapiens OX=9606 GN=LIN7C PE=1 SV=1	LIN7C	Q9NUP9	0.27	1.36	1	-0.13	0.0046	2.44	LIN7C
Isoform 2 of Protein lin-9 homolog OS=Homo sapiens OX=9606 GN=LIN9	LIN9	Q5TKA1	1	-4.2			1	-4.23	LIN9
Isoform 2 of Liprin-alpha-1 OS=Homo sapiens OX=9606 GN=PPFIA1	LIPA1	Q13136	0.59	-0.81			0.7	-0.2	PPFIA1
Isoform 2 of Liprin-beta-1 OS=Homo sapiens OX=9606 GN=PPFIBP1	LIPB1	Q86W92	0.45	-1.76	0.33	-2.23	1	-1.46	PPFIBP1
Isoform 2 of Leukotriene A-4 hydrolase OS=Homo sapiens OX=9606 GN=LTA4H	LKHA4	P09960	1	6.34			1	6.37	LTA4H
Protein LLP homolog OS=Homo sapiens OX=9606 GN=LLPH PE=1 SV=1	LLPH	Q9BRT6	0.45	-0.4	1	0.24	0.42	-0.71	LLPH
Isoform 2 of VIP36-like protein OS=Homo sapiens OX=9606 GN=LMAN2L	LMA2L	Q9H0V9	0.018	-3.41	0.1	-3.05	0.4	-3.77	LMAN2L
Protein ERGIC-53 OS=Homo sapiens OX=9606 GN=LMAN1 PE=1 SV=2	LMAN1	P49257	0.001	1.12	0.0004	1.78	0.17	0.79	LMAN1	sig
Vesicular integral-membrane protein VIP36 OS=Homo sapiens OX=9606 GN=LMAN2 PE=1 SV=1	LMAN2	Q12907	0.25	1.01	0.34	0.93	0.5	1.1	LMAN2
Isoform 2 of Lipase maturation factor 2 OS=Homo sapiens OX=9606 GN=LMF2	LMF2	Q9BU23	0.5	0.79	0.33	1.41	0.54	0.59	LMF2
Cluster of Prelamin-A/C OS=Homo sapiens OX=9606 GN=LMNA PE=1 SV=1 (sp|P02545|LMNA_HUMAN)	LMNA	P02545	0.4	0.33	< 0.0001	1.48	0.4	-0.23	LMNA
Lamin-B1 OS=Homo sapiens OX=9606 GN=LMNB1 PE=1 SV=2	LMNB1	P20700	0.03	0.55	0.004	1.05	0.55	0.23	LMNB1
Lamin-B2 OS=Homo sapiens OX=9606 GN=LMNB2 PE=1 SV=4	LMNB2	Q03252	0.017	0.55	0.00012	1.45	0.84	-0.06	LMNB2
Isoform 3 of LIM domain only protein 7 OS=Homo sapiens OX=9606 GN=LMO7	LMO7	Q8WWI1	0.91	0.06	0.33	-1.78	0.69	0.24	LMO7
Isoform 2 of Endoplasmic reticulum junction formation protein lunapark OS=Homo sapiens OX=9606 GN=LNPK	LNP	Q9C0E8	0.45	-1.18	1	-3.43	1	-0.66	LNPK
Isoform 2 of Lon protease homolog, mitochondrial OS=Homo sapiens OX=9606 GN=LONP1	LONM	P36776	0.23	0.49	0.97	0.02	0.097	0.76	LONP1
Isoform 2 of Lon protease homolog 2, peroxisomal OS=Homo sapiens OX=9606 GN=LONP2	LONP2	Q86WA8	1	0.77			1	0.77	LONP2
LINE-1 retrotransposable element ORF1 protein OS=Homo sapiens OX=9606 GN=L1RE1 PE=1 SV=1	LORF1	Q9UN81	0.69	0.41	0.49	1.64	0.74	-0.44
Leucine-rich PPR motif-containing protein, mitochondrial OS=Homo sapiens OX=9606 GN=LRPPRC PE=1 SV=3	LPPRC	P42704	0.0001	0.92	< 0.0001	1.14	0.002	0.75	LRPPRC	sig
Isoform 2 of Lipopolysaccharide-responsive and beige-like anchor protein OS=Homo sapiens OX=9606 GN=LRBA	LRBA	P50851	1	0.04			1	0.04	LRBA
Leucine-rich repeat-containing protein 40 OS=Homo sapiens OX=9606 GN=LRRC40 PE=1 SV=1	LRC40	Q9H9A6	0.53	-0.95			0.55	-0.95	LRRC40
Leucine-rich repeat-containing protein 47 OS=Homo sapiens OX=9606 GN=LRRC47 PE=1 SV=1	LRC47	Q8N1G4	0.0001	-2.84	0.008	-3.18	0.00092	-2.72	LRRC47	sig
Leucine-rich repeat-containing protein 57 OS=Homo sapiens OX=9606 GN=LRRC57 PE=1 SV=1	LRC57	Q8N9N7	0.047	2.77	0.4	3.89	0.0071	2.17	LRRC57
Leucine-rich repeat-containing protein 59 OS=Homo sapiens OX=9606 GN=LRRC59 PE=1 SV=1	LRC59	Q96AG4	0.8	-0.01	0.85	0.3	0.62	-0.25	LRRC59
Volume-regulated anion channel subunit LRRC8C OS=Homo sapiens OX=9606 GN=LRRC8C PE=1 SV=2	LRC8C	Q8TDW0	1	0			1	0	LRRC8C
Volume-regulated anion channel subunit LRRC8E OS=Homo sapiens OX=9606 GN=LRRC8E PE=1 SV=2	LRC8E	Q6NSJ5	0.42	-0.65	0.33	-1.88	0.33	0.54	LRRC8E
Leucine-rich repeat and calponin homology domain-containing protein 4 OS=Homo sapiens OX=9606 GN=LRCH4 PE=1 SV=2	LRCH4	O75427	1	-0.39			0.7	0.43	LRCH4
Leucine-rich repeat-containing protein 1 OS=Homo sapiens OX=9606 GN=LRRC1 PE=1 SV=1	LRRC1	Q9BTT6	0.23	1.02	0.34	-0.76	0.032	2.06	LRRC1
Leucine-rich repeat and WD repeat-containing protein 1 OS=Homo sapiens OX=9606 GN=LRWD1 PE=1 SV=2	LRWD1	Q9UFC0	0.32	0.53	0.5	0.72	0.001	0.35	LRWD1
Protein LSM14 homolog B OS=Homo sapiens OX=9606 GN=LSM14B PE=1 SV=1	LS14B	Q9BX40	0.33	-4.05			1	-4.74	LSM14B
Large subunit GTPase 1 homolog OS=Homo sapiens OX=9606 GN=LSG1 PE=1 SV=2	LSG1	Q9H089	0.012	-2.24	0.15	-2.68	0.083	-2.04	LSG1
U6 snRNA-associated Sm-like protein LSm1 OS=Homo sapiens OX=9606 GN=LSM1 PE=1 SV=1	LSM 1.00	O15116	1	0.01	1	1.72	1	-0.94	LSM 1.00
U6 snRNA-associated Sm-like protein LSm2 OS=Homo sapiens OX=9606 GN=LSM2 PE=1 SV=1	LSM 2.00	Q9Y333	0.001	-2.55	0.1	-3.18	0.1	-1.94	LSM 2.00	sig
U6 snRNA-associated Sm-like protein LSm3 OS=Homo sapiens OX=9606 GN=LSM3 PE=1 SV=2	LSM 3.00	P62310	0.89	0.62	1	-1.98	1	2.05	LSM 3.00
U6 snRNA-associated Sm-like protein LSm4 OS=Homo sapiens OX=9606 GN=LSM4 PE=1 SV=1	LSM 4.00	Q9Y4Z0	0.004	-1.82	0.4	-2.85	0.028	-1.1	LSM 4.00	sig
U6 snRNA-associated Sm-like protein LSm7 OS=Homo sapiens OX=9606 GN=LSM7 PE=1 SV=1	LSM 7.00	Q9UK45	1	-2.01			1	-1.98	LSM 7.00
U6 snRNA-associated Sm-like protein LSm8 OS=Homo sapiens OX=9606 GN=LSM8 PE=1 SV=3	LSM 8.00	O95777	0.028	-2.07	0.33	-4	0.33	-0.52	LSM 8.00
Isoform 3 of Lipolysis-stimulated lipoprotein receptor OS=Homo sapiens OX=9606 GN=LSR	LSR	Q86X29	0.78	-0.27	0.15	-2.75	0.56	1.05	LSR
Isoform 3 of E3 ubiquitin-protein ligase listerin OS=Homo sapiens OX=9606 GN=LTN1	LTN1	O94822	1	0.08			1	0.17	LTN1
Ragulator complex protein LAMTOR1 OS=Homo sapiens OX=9606 GN=LAMTOR1 PE=1 SV=2	LTOR1	Q6IAA8	0.001	1.88	0.09	1.25	0.00057	2.24	LAMTOR1	sig
Ragulator complex protein LAMTOR2 OS=Homo sapiens OX=9606 GN=LAMTOR2 PE=1 SV=1	LTOR2	Q9Y2Q5	0.7	1.03	0.33	4.35	1	-5.49	LAMTOR2
Ragulator complex protein LAMTOR3 OS=Homo sapiens OX=9606 GN=LAMTOR3 PE=1 SV=1	LTOR3	Q9UHA4	0.008	1.12	0.33	1.46	0.1	0.94	LAMTOR3
Ragulator complex protein LAMTOR4 OS=Homo sapiens OX=9606 GN=LAMTOR4 PE=1 SV=1	LTOR4	Q0VGL1	1	-0.76	1	-0.82			LAMTOR4
Isoform 2 of Putative RNA-binding protein Luc7-like 1 OS=Homo sapiens OX=9606 GN=LUC7L	LUC7L	Q9NQ29	0.4	-1.32			1	-1.28	LUC7L
Leucine zipper protein 1 OS=Homo sapiens OX=9606 GN=LUZP1 PE=1 SV=2	LUZP1	Q86V48	0.49	0.68	0.4	-1.49	0.34	1.05	LUZP1
Lysosomal alpha-glucosidase OS=Homo sapiens OX=9606 GN=GAA PE=1 SV=4	LYAG	P10253	0.59	0.77			0.7	0.39	GAA
Cell growth-regulating nucleolar protein OS=Homo sapiens OX=9606 GN=LYAR PE=1 SV=2	LYAR	Q9NX58	0.0001	-2.3	0.018	-0.78	< 0.0001	-3.23	LYAR	sig
Tyrosine-protein kinase Lyn OS=Homo sapiens OX=9606 GN=LYN PE=1 SV=3	LYN	P07948	0.25	1.59			0.26	1.6	LYN
Isoform 2 of Acyl-protein thioesterase 1 OS=Homo sapiens OX=9606 GN=LYPLA1	LYPA1	O75608	1	-0.05			1	-0.5	LYPLA1
Acyl-protein thioesterase 2 OS=Homo sapiens OX=9606 GN=LYPLA2 PE=1 SV=1	LYPA2	O95372	0.6	1.23			0.6	1.22	LYPLA2
Lysophospholipase-like protein 1 OS=Homo sapiens OX=9606 GN=LYPLAL1 PE=1 SV=3	LYPL1	Q5VWZ2	0.9	0.34	0.33	-3.51	0.27	1.5	LYPLAL1
Protein LYRIC OS=Homo sapiens OX=9606 GN=MTDH PE=1 SV=2	LYRIC	Q86UE4	0.069	-2.22	0.045	-2.87	1	-1.21	MTDH
LYR motif-containing protein 2 OS=Homo sapiens OX=9606 GN=LYRM2 PE=1 SV=1	LYRM2	Q9NU23	1	0.88			1	6.48	LYRM2
LYR motif-containing protein 4 OS=Homo sapiens OX=9606 GN=LYRM4 PE=1 SV=1	LYRM4	Q9HD34	0.61	1.09	1	-0.75	0.33	2.85	LYRM4
Complex III assembly factor LYRM7 OS=Homo sapiens OX=9606 GN=LYRM7 PE=1 SV=1	LYRM7	Q5U5X0	0.92	0.31	1	0.13	0.33	0.54	LYRM7
Isoform 2 of Mpv17-like protein 2 OS=Homo sapiens OX=9606 GN=MPV17L2	M17L2	Q567V2	1	-1.16	1	2.08	1	-2.73	MPV17L2
Mitochondrial 2-oxoglutarate/malate carrier protein OS=Homo sapiens OX=9606 GN=SLC25A11 PE=1 SV=3	M2OM	Q02978	0.7	0.23	0.8	0.23	0.87	0.23	SLC25A11
Mitogen-activated protein kinase kinase kinase 20 OS=Homo sapiens OX=9606 GN=MAP3K20 PE=1 SV=3	M3K20	Q9NYL2	1	1.76	1	1.76			MAP3K20
Cluster of Isoform 2 of Mitogen-activated protein kinase kinase kinase kinase 4 OS=Homo sapiens OX=9606 GN=MAP4K4 (sp|O95819-2|M4K4_HUMAN)	M4K4	O95819	0.55	0.34	1	-0.81	0.15	0.92	MAP4K4
Isoform 2 of Mannosyl-oligosaccharide 1,2-alpha-mannosidase IA OS=Homo sapiens OX=9606 GN=MAN1A1	MA1A1	P33908	1	-2.59			1	-2.59	MAN1A1
Mannosyl-oligosaccharide 1,2-alpha-mannosidase IB OS=Homo sapiens OX=9606 GN=MAN1A2 PE=1 SV=1	MA1A2	O60476	0.33	4.61			0.33	4.61	MAN1A2
Endoplasmic reticulum mannosyl-oligosaccharide 1,2-alpha-mannosidase OS=Homo sapiens OX=9606 GN=MAN1B1 PE=1 SV=2	MA1B1	Q9UKM7	0.27	1.29	0.89	0.67	0.26	1.57	MAN1B1
Alpha-mannosidase 2 OS=Homo sapiens OX=9606 GN=MAN2A1 PE=1 SV=2	MA2A1	Q16706	0.12	-0.65	0.028	-2.77	0.002	0.47	MAN2A1
Isoform 2 of Lysosomal alpha-mannosidase OS=Homo sapiens OX=9606 GN=MAN2B1	MA2B1	O00754	0.16	1.8	0.051	3.3	0.72	0.74	MAN2B1
Isoform 2 of Maleylacetoacetate isomerase OS=Homo sapiens OX=9606 GN=GSTZ1	MAAI	O43708	0.33	0.5			0.33	0.5	GSTZ1
Metastasis-associated in colon cancer protein 1 OS=Homo sapiens OX=9606 GN=MACC1 PE=1 SV=2	MACC1	Q6ZN28	0.31	1.48			0.31	1.48	MACC1
Isoform 2 of Microtubule-actin cross-linking factor 1, isoforms 1/2/3/5 OS=Homo sapiens OX=9606 GN=MACF1	MACF1	Q9UPN3	0.17	-0.66	0.054	-1.29	0.64	-0.3	MACF1
Isoform 2 of Macoilin OS=Homo sapiens OX=9606 GN=MACO1	MACOI	Q8N5G2	0.33	-2.05	0.33	-2.05			MACO1
Transcription factor MafF OS=Homo sapiens OX=9606 GN=MAFF PE=1 SV=2	MAFF	Q9ULX9	0.32	-0.94	0.7	-0.95	1	0.06	MAFF
Transcription factor MafG OS=Homo sapiens OX=9606 GN=MAFG PE=1 SV=1	MAFG	O15525	0.6	-0.19			0.14	-0.54	MAFG
Magnesium transporter protein 1 OS=Homo sapiens OX=9606 GN=MAGT1 PE=1 SV=1	MAGT1	Q9H0U3	0.85	0.37	0.4	1.51	1	-0.74	MAGT1
m-AAA protease-interacting protein 1, mitochondrial OS=Homo sapiens OX=9606 GN=MAIP1 PE=1 SV=1	MAIP1	Q8WWC4	0.041	0.84	0.14	0.95	0.1	0.69	MAIP1
Protein MAK16 homolog OS=Homo sapiens OX=9606 GN=MAK16 PE=1 SV=2	MAK16	Q9BXY0	0.31	-1.2	0.24	-1.22	0.5	-1.22	MAK16
Protein MAL2 OS=Homo sapiens OX=9606 GN=MAL2 PE=1 SV=1	MAL2	Q969L2	0.1	1.73	0.33	1.14			MAL2
Inner nuclear membrane protein Man1 OS=Homo sapiens OX=9606 GN=LEMD3 PE=1 SV=2	MAN1	Q9Y2U8	0.17	0.91	0.89	-0.14	0.069	1.42	LEMD3
Beta-mannosidase OS=Homo sapiens OX=9606 GN=MANBA PE=2 SV=3	MANBA	O00462	0.17	-1.56	1	-0.85	0.43	-1.85	MANBA
Mesencephalic astrocyte-derived neurotrophic factor OS=Homo sapiens OX=9606 GN=MANF PE=1 SV=3	MANF	P55145	0.36	0.96	0.14	0.59	0.49	1.15	MANF
NAD-dependent malic enzyme, mitochondrial OS=Homo sapiens OX=9606 GN=ME2 PE=1 SV=1	MAOM	P23368	0.1	0.72	0.83	0.16	0.018	1.1	ME2
Cluster of NADP-dependent malic enzyme, mitochondrial OS=Homo sapiens OX=9606 GN=ME3 PE=2 SV=2 (sp|Q16798|MAON_HUMAN)	MAON	Q16798	0.38	1.35			0.69	1.39	ME3
Isoform 2 of NADP-dependent malic enzyme OS=Homo sapiens OX=9606 GN=ME1	MAOX	P48163	1	0.73	1	1.66			ME1
Methionine aminopeptidase 1 OS=Homo sapiens OX=9606 GN=METAP1 PE=1 SV=2	MAP11	P53582	0.28	0.55	0.1	1.6	0.79	0.16	METAP1
Isoform 2 of Microtubule-associated protein 1S OS=Homo sapiens OX=9606 GN=MAP1S	MAP1S	Q66K74	0.81	0.36	0.33	-2.64	< 0.0001	1.3	MAP1S
Cluster of Isoform 3 of Methionine aminopeptidase 2 OS=Homo sapiens OX=9606 GN=METAP2 (sp|P50579-3|MAP2_HUMAN)	MAP2	P50579	0.4	-1.15	0.4	-1.15	0.35	-1.78	METAP2
Microtubule-associated protein 4 OS=Homo sapiens OX=9606 GN=MAP4 PE=1 SV=3	MAP4	P27816	0.018	-0.75	0.004	-1.01	0.42	-0.42	MAP4
Isoform 2 of Mitochondrial amidoxime-reducing component 1 OS=Homo sapiens OX=9606 GN=MARC1	MARC1	Q5VT66	1	-1.08			1	-1.09	MTARC1
Mitochondrial amidoxime reducing component 2 OS=Homo sapiens OX=9606 GN=MARC2 PE=1 SV=1	MARC2	Q969Z3	0.028	1.96			0.028	1.93	MTARC2
Myristoylated alanine-rich C-kinase substrate OS=Homo sapiens OX=9606 GN=MARCKS PE=1 SV=4	MARCS	P29966	0.00058	0.66	0.028	0.74	0.1	0.55	MARCKS	sig
Microtubule-associated protein RP/EB family member 1 OS=Homo sapiens OX=9606 GN=MAPRE1 PE=1 SV=3	MARE1	Q15691	0.22	-0.7	0.17	-1.51	0.87	-0.15	MAPRE1
E3 ubiquitin-protein ligase MARCH5 OS=Homo sapiens OX=9606 GN=MARCH5 PE=1 SV=1	MARH5	Q9NX47	0.52	1.04	1	1	0.73	1.08	MARCHF5
Isoform 2 of Serine/threonine-protein kinase MARK1 OS=Homo sapiens OX=9606 GN=MARK1	MARK1	Q9P0L2	1	0.67					MARK1
Cluster of Isoform 10 of Serine/threonine-protein kinase MARK2 OS=Homo sapiens OX=9606 GN=MARK2 (sp|Q7KZI7-10|MARK2_HUMAN)	MARK2	Q7KZI7	0.7	-0.3	0.041	-1.92	0.0008	1.26	MARK2
Isoform 2 of MAP/microtubule affinity-regulating kinase 3 OS=Homo sapiens OX=9606 GN=MARK3	MARK3	P27448	1	-2.08					MARK3
Mitochondrial assembly of ribosomal large subunit protein 1 OS=Homo sapiens OX=9606 GN=MALSU1 PE=1 SV=1	MASU1	Q96EH3	0.33	2.88			0.33	2.88	MALSU1
CDK-activating kinase assembly factor MAT1 OS=Homo sapiens OX=9606 GN=MNAT1 PE=1 SV=1	MAT1	P51948	0.028	-4.49			0.1	-4.78	MNAT1
Isoform 3 of Methionine adenosyltransferase 2 subunit beta OS=Homo sapiens OX=9606 GN=MAT2B	MAT2B	Q9NZL9	1	0.72			1	0.72	MAT2B
Matrin-3 OS=Homo sapiens OX=9606 GN=MATR3 PE=1 SV=2	MATR3	P43243	0.0001	-2.44	< 0.0001	-1.97	< 0.0001	-2.79	MATR3	sig
Mitochondrial antiviral-signaling protein OS=Homo sapiens OX=9606 GN=MAVS PE=1 SV=2	MAVS	Q7Z434	0.041	1.15	0.96	-0.04	0.001	1.99	MAVS
Isoform 2 of Myb-binding protein 1A OS=Homo sapiens OX=9606 GN=MYBBP1A	MBB1A	Q9BQG0	0.0001	-1.38	< 0.0001	-1.55	< 0.0001	-1.26	MYBBP1A	sig
Isoform 10 of Methyl-CpG-binding domain protein 1 OS=Homo sapiens OX=9606 GN=MBD1	MBD1	Q9UIS9	1	-0.59			1	-1.05	MBD1
Methyl-CpG-binding domain protein 2 OS=Homo sapiens OX=9606 GN=MBD2 PE=1 SV=1	MBD2	Q9UBB5	0.001	-5.25	1	-1.22	0.001	-6.51	MBD2	sig
Isoform 2 of Methyl-CpG-binding domain protein 3 OS=Homo sapiens OX=9606 GN=MBD3	MBD3	O95983	0.003	-2.66	0.028	-4.32	0.15	-1.88	MBD3	sig
Isoform 2 of Methyl-CpG-binding domain protein 4 OS=Homo sapiens OX=9606 GN=MBD4	MBD4	O95243	0.33	-6.51			0.33	-6.6	MBD4
Muscleblind-like protein 1 OS=Homo sapiens OX=9606 GN=MBNL1 PE=1 SV=2	MBNL1	Q9NR56	0.98	-0.17	0.9	0.63	0.4	-1.03	MBNL1
Isoform 2 of Lysophospholipid acyltransferase 5 OS=Homo sapiens OX=9606 GN=LPCAT3	MBOA5	Q6P1A2	1	-0.23	1	-0.23			LPCAT3
Isoform 3 of Lysophospholipid acyltransferase 7 OS=Homo sapiens OX=9606 GN=MBOAT7	MBOA7	Q96N66	0.38	0.8	0.83	0.24	0.49	1.24	MBOAT7
Eukaryotic translation elongation factor 1 epsilon-1 OS=Homo sapiens OX=9606 GN=EEF1E1 PE=1 SV=1	MCA3	O43324	0.93	-0.1	0.9	-0.57	0.028	0.29	EEF1E1
Mitochondrial carnitine/acylcarnitine carrier protein OS=Homo sapiens OX=9606 GN=SLC25A20 PE=1 SV=1	MCAT	O43772	0.1	3.45	1	1.54	0.33	4.23	SLC25A20
Mitochondrial basic amino acids transporter OS=Homo sapiens OX=9606 GN=SLC25A29 PE=1 SV=2	MCATL	Q8N8R3	0.79	-0.59			1	0.18	SLC25A29
Methylcrotonoyl-CoA carboxylase subunit alpha, mitochondrial OS=Homo sapiens OX=9606 GN=MCCC1 PE=1 SV=3	MCCA	Q96RQ3	0.4	-2.83			1	-2.78	MCCC1
Methylcrotonoyl-CoA carboxylase beta chain, mitochondrial OS=Homo sapiens OX=9606 GN=MCCC2 PE=1 SV=1	MCCB	Q9HCC0	0.5	0.43	0.75	-0.29	0.19	0.96	MCCC2
Isoform 2 of mRNA-capping enzyme OS=Homo sapiens OX=9606 GN=RNGTT	MCE1	O60942	1	-3.38			1	-3.44	RNGTT
DNA replication licensing factor MCM2 OS=Homo sapiens OX=9606 GN=MCM2 PE=1 SV=4	MCM2	P49736	0.0001	-4.82	< 0.0001	-4.41	< 0.0001	-5.09	MCM2	sig
DNA replication licensing factor MCM3 OS=Homo sapiens OX=9606 GN=MCM3 PE=1 SV=3	MCM3	P25205	0.0001	-4.71	< 0.0001	-3.91	< 0.0001	-5.16	MCM3	sig
DNA replication licensing factor MCM4 OS=Homo sapiens OX=9606 GN=MCM4 PE=1 SV=5	MCM4	P33991	0.0001	-4.22	< 0.0001	-3.85	< 0.0001	-4.46	MCM4	sig
DNA replication licensing factor MCM5 OS=Homo sapiens OX=9606 GN=MCM5 PE=1 SV=5	MCM5	P33992	0.0001	-4.52	< 0.0001	-4.36	< 0.0001	-4.61	MCM5	sig
DNA replication licensing factor MCM6 OS=Homo sapiens OX=9606 GN=MCM6 PE=1 SV=1	MCM6	Q14566	0.0001	-4.33	< 0.0001	-4.01	< 0.0001	-4.55	MCM6	sig
DNA replication licensing factor MCM7 OS=Homo sapiens OX=9606 GN=MCM7 PE=1 SV=4	MCM7	P33993	0.0001	-4.56	< 0.0001	-4.33	< 0.0001	-4.68	MCM7	sig
Isoform 2 of Membrane cofactor protein OS=Homo sapiens OX=9606 GN=CD46	MCP	P15529	1	-3.84	1	-3.84			CD46
Malignant T-cell-amplified sequence 1 OS=Homo sapiens OX=9606 GN=MCTS1 PE=1 SV=1	MCTS1	Q9ULC4	0.8	-0.13	0.32	-2.47	0.58	0.83	MCTS1
Isoform 3 of Calcium uniporter protein, mitochondrial OS=Homo sapiens OX=9606 GN=MCU	MCU	Q8NE86	0.99	-0.13	0.1	3.12	0.44	-1.34	MCU
Isoform 2 of Mediator of DNA damage checkpoint protein 1 OS=Homo sapiens OX=9606 GN=MDC1	MDC 1.00	Q14676	0.75	0.16	0.19	-0.78	0.17	1.2	MDC 1.00
Isoform 3 of Malate dehydrogenase, cytoplasmic OS=Homo sapiens OX=9606 GN=MDH1	MDHC	P40925	0.53	0.7	0.1	0.83	0.55	0.68	MDH1
Malate dehydrogenase, mitochondrial OS=Homo sapiens OX=9606 GN=MDH2 PE=1 SV=3	MDHM	P40926	0.002	0.71	0.13	0.58	0.001	0.82	MDH2	sig
Midasin OS=Homo sapiens OX=9606 GN=MDN1 PE=1 SV=2	MDN1	Q9NU22	0.0001	-3.57	0.7	-0.82	< 0.0001	-3.94	MDN1	sig
Isoform 2 of Enoyl-[acyl-carrier-protein] reductase, mitochondrial OS=Homo sapiens OX=9606 GN=MECR	MECR	Q9BV79	1	-1.72			1	0.12	MECR
Mediator of RNA polymerase II transcription subunit 1 OS=Homo sapiens OX=9606 GN=MED1 PE=1 SV=4	MED1	Q15648	0.029	-2.12	1	-0.5	0.017	-2.55	MED1
Mediator of RNA polymerase II transcription subunit 10 OS=Homo sapiens OX=9606 GN=MED10 PE=1 SV=1	MED10	Q9BTT4	0.1	-1.79			0.1	-1.79	MED10
Mediator of RNA polymerase II transcription subunit 11 OS=Homo sapiens OX=9606 GN=MED11 PE=1 SV=2	MED11	Q9P086	0.33	-2			1	-0.42	MED11
Isoform 2 of Mediator of RNA polymerase II transcription subunit 12 OS=Homo sapiens OX=9606 GN=MED12	MED12	Q93074	0.00024	-2.77			0.001	-2.76	MED12	sig
Mediator of RNA polymerase II transcription subunit 13 OS=Homo sapiens OX=9606 GN=MED13 PE=1 SV=3	MED13	Q9UHV7	0.33	-2.27			0.33	-2.28	MED13
Mediator of RNA polymerase II transcription subunit 14 OS=Homo sapiens OX=9606 GN=MED14 PE=1 SV=2	MED14	O60244	0.14	-1.12	0.028	-1.91	0.38	-0.86	MED14
Isoform 2 of Mediator of RNA polymerase II transcription subunit 15 OS=Homo sapiens OX=9606 GN=MED15	MED15	Q96RN5	0.003	-3.2	0.13	-1.93	0.008	-4.21	MED15	sig
Isoform 2 of Mediator of RNA polymerase II transcription subunit 16 OS=Homo sapiens OX=9606 GN=MED16	MED16	Q9Y2X0	0.05	-2.4	1	-0.15	0.028	-3.48	MED16
Mediator of RNA polymerase II transcription subunit 17 OS=Homo sapiens OX=9606 GN=MED17 PE=1 SV=2	MED17	Q9NVC6	0.002	-2.38			0.007	-2.38	MED17	sig
Mediator of RNA polymerase II transcription subunit 18 OS=Homo sapiens OX=9606 GN=MED18 PE=1 SV=1	MED18	Q9BUE0	1	-2.86			1	-2.88	MED18
Mediator of RNA polymerase II transcription subunit 20 OS=Homo sapiens OX=9606 GN=MED20 PE=1 SV=1	MED20	Q9H944	0.028	-2.92	1	0	0.028	-2.91	MED20
Mediator of RNA polymerase II transcription subunit 21 OS=Homo sapiens OX=9606 GN=MED21 PE=1 SV=1	MED21	Q13503	0.1	-3.71			0.1	-3.73	MED21
Isoform Surf5A of Mediator of RNA polymerase II transcription subunit 22 OS=Homo sapiens OX=9606 GN=MED22	MED22	Q15528	1	0.02			1	-0.01	MED22
Isoform 3 of Mediator of RNA polymerase II transcription subunit 23 OS=Homo sapiens OX=9606 GN=MED23	MED23	Q9ULK4	0.001	-2.27	1	0	0.001	-2.27	MED23	sig
Isoform 2 of Mediator of RNA polymerase II transcription subunit 24 OS=Homo sapiens OX=9606 GN=MED24	MED24	O75448	0.001	-2.6	0.33	-2.2	0.001	-2.72	MED24	sig
Mediator of RNA polymerase II transcription subunit 28 OS=Homo sapiens OX=9606 GN=MED28 PE=1 SV=1	MED28	Q9H204	1	2.5			1	2.47	MED28
Isoform 2 of Mediator of RNA polymerase II transcription subunit 30 OS=Homo sapiens OX=9606 GN=MED30	MED30	Q96HR3	0.1	-3.82			0.33	-3.62	MED30
Mediator of RNA polymerase II transcription subunit 31 OS=Homo sapiens OX=9606 GN=MED31 PE=1 SV=1	MED31	Q9Y3C7	0.33	-2.91			0.33	-2.88	MED31
Mediator of RNA polymerase II transcription subunit 4 OS=Homo sapiens OX=9606 GN=MED4 PE=1 SV=1	MED4	Q9NPJ6	0.33	-1.28			0.33	-1.28	MED4
Mediator of RNA polymerase II transcription subunit 6 OS=Homo sapiens OX=9606 GN=MED6 PE=1 SV=2	MED6	O75586	1	-0.04	1	-0.95	1	0.77	MED6
Isoform 2 of Mediator of RNA polymerase II transcription subunit 8 OS=Homo sapiens OX=9606 GN=MED8	MED8	Q96G25	1	-1.22			1	-1.36	MED8
Isoform 2 of Protein MEMO1 OS=Homo sapiens OX=9606 GN=MEMO1	MEMO1	Q9Y316	1	0.11			1	0.11	MEMO1
Isoform 2 of Menin OS=Homo sapiens OX=9606 GN=MEN1	MEN1	O00255	0.44	-1.97			0.48	-2.26	MEN1
Isoform 2 of Merlin OS=Homo sapiens OX=9606 GN=NF2	MERL	P35240	1	-2.49			1	-2.48	NF2
LRP chaperone MESD OS=Homo sapiens OX=9606 GN=MESD PE=1 SV=2	MESD	Q14696	0.1	2.98			0.1	2.99	MESD
Isoform 2 of Mesoderm-specific transcript homolog protein OS=Homo sapiens OX=9606 GN=MEST	MEST	Q5EB52	0.33	0.35			0.33	0.34	MEST
Isoform 2 of Hepatocyte growth factor receptor OS=Homo sapiens OX=9606 GN=MET	MET	P08581	0.34	-1.49	1	-3.27	0.33	-1.51	MET
Probable methyltransferase-like protein 15 OS=Homo sapiens OX=9606 GN=METTL15 PE=1 SV=1	MET15	A6NJ78	0.33	4.95			0.33	4.98	METTL15
Isoform 2 of Methyltransferase-like protein 17, mitochondrial OS=Homo sapiens OX=9606 GN=METTL17	MET17	Q9H7H0	1	0			1	0	METTL17
Methyltransferase-like protein 7B OS=Homo sapiens OX=9606 GN=METTL7B PE=1 SV=2	MET7B	Q6UX53	0.18	-1.86	0.1	-4.57	0.1	0.6	METTL7B
Isoform 2 of S-adenosylmethionine synthase isoform type-2 OS=Homo sapiens OX=9606 GN=MAT2A	METK2	P31153	0.045	5.43	1	2.36	0.1	7.42	MAT2A
Methyltransferase-like protein 9 OS=Homo sapiens OX=9606 GN=METTL9 PE=2 SV=1	METL9	Q9H1A3	1	0.95			1	0.95	METTL9
Microfibrillar-associated protein 1 OS=Homo sapiens OX=9606 GN=MFAP1 PE=1 SV=2	MFAP1	P55081	0.5	0.18			0.1	0.31	MFAP1
Isoform 2 of Mitochondrial fission factor OS=Homo sapiens OX=9606 GN=MFF	MFF	Q9GZY8	0.14	-1.42	0.36	-0.9	0.32	-2	MFF
Isoform 3 of Lactadherin OS=Homo sapiens OX=9606 GN=MFGE8	MFGM	Q08431	1	-0.37			0.33	0.58	MFGE8
Mitofusin-1 OS=Homo sapiens OX=9606 GN=MFN1 PE=1 SV=3	MFN1	Q8IWA4	0.39	-0.76	1	-1.16	0.62	-0.68	MFN1
Mitofusin-2 OS=Homo sapiens OX=9606 GN=MFN2 PE=1 SV=3	MFN2	O95140	0.36	0.66	1	-0.47	0.38	0.83	MFN2
Major facilitator superfamily domain-containing protein 10 OS=Homo sapiens OX=9606 GN=MFSD10 PE=1 SV=1	MFS10	Q14728	0.89	-0.46	0.33	-1.29	0.33	0.29	MFSD10
Mitochondrial folate transporter/carrier OS=Homo sapiens OX=9606 GN=SLC25A32 PE=1 SV=2	MFTC	Q9H2D1	0.1	2.77			0.33	3.13	SLC25A32
Alpha-1,3-mannosyl-glycoprotein 2-beta-N-acetylglucosaminyltransferase OS=Homo sapiens OX=9606 GN=MGAT1 PE=1 SV=2	MGAT1	P26572	0.62	-1.53			1	-1.3	MGAT1
Alpha-1,6-mannosyl-glycoprotein 2-beta-N-acetylglucosaminyltransferase OS=Homo sapiens OX=9606 GN=MGAT2 PE=1 SV=1	MGAT2	Q10469	0.56	0.28			0.56	0.26	MGAT2
Mitochondrial genome maintenance exonuclease 1 OS=Homo sapiens OX=9606 GN=MGME1 PE=1 SV=1	MGME1	Q9BQP7	0.5	0.95	1	1.64	0.51	0.87	MGME1
Methylated-DNA--protein-cysteine methyltransferase OS=Homo sapiens OX=9606 GN=MGMT PE=1 SV=1	MGMT	P16455	0.86	0.51	1	-0.74	0.7	1.22	MGMT
Cluster of Protein mago nashi homolog OS=Homo sapiens OX=9606 GN=MAGOH PE=1 SV=1 (sp|P61326|MGN_HUMAN)	MGN	P61326	0.42	-0.42	0.33	0.45	0.33	-1.1	MAGOH
Protein mago nashi homolog 2 OS=Homo sapiens OX=9606 GN=MAGOHB PE=1 SV=1	MGN2	Q96A72	1	-0.48					MAGOHB
Microsomal glutathione S-transferase 1 OS=Homo sapiens OX=9606 GN=MGST1 PE=1 SV=1	MGST1	P10620	0.46	-1.07	1	-0.54	1	-1.46	MGST1
Microsomal glutathione S-transferase 3 OS=Homo sapiens OX=9606 GN=MGST3 PE=1 SV=1	MGST3	O14880	0.001	1.5	0.1	2.4	0.008	1.02	MGST3	sig
Alpha-1,6-mannosylglycoprotein 6-beta-N-acetylglucosaminyltransferase A OS=Homo sapiens OX=9606 GN=MGAT5 PE=1 SV=1	MGT5A	Q09328	0.33	-3.02			0.33	-3.04	MGAT5
MICOS complex subunit MIC13 OS=Homo sapiens OX=9606 GN=MICOS13 PE=1 SV=1	MIC13	Q5XKP0	0.12	2.01	1	0.26	0.028	3.31	MICOS13
MICOS complex subunit MIC19 OS=Homo sapiens OX=9606 GN=CHCHD3 PE=1 SV=1	MIC19	Q9NX63	0.001	2.31	0.008	3.56	0.0061	1.18	CHCHD3	sig
MICOS complex subunit MIC26 OS=Homo sapiens OX=9606 GN=APOO PE=1 SV=1	MIC26	Q9BUR5	0.43	0.83	0.4	0.94	0.55	0.77	APOO
MICOS complex subunit MIC27 OS=Homo sapiens OX=9606 GN=APOOL PE=1 SV=1	MIC27	Q6UXV4	1	-0.96			0.59	0.07	APOOL
Cluster of Isoform 2 of MICOS complex subunit MIC60 OS=Homo sapiens OX=9606 GN=IMMT (sp|Q16891-2|MIC60_HUMAN)	MIC60	Q16891	0.88	0.28	0.17	-1.44	0.028	2.15	IMMT
Isoform 2 of Calcium uptake protein 1, mitochondrial OS=Homo sapiens OX=9606 GN=MICU1	MICU1	Q9BPX6	0.33	5.48			0.33	5.51	MICU1
Calcium uptake protein 2, mitochondrial OS=Homo sapiens OX=9606 GN=MICU2 PE=1 SV=2	MICU2	Q8IYU8	1	0.86			1	0.86	MICU2
Macrophage migration inhibitory factor OS=Homo sapiens OX=9606 GN=MIF PE=1 SV=4	MIF	P14174	0.87	0.25	1	-4.27	1	5.29	MIF
MICAL-like protein 1 OS=Homo sapiens OX=9606 GN=MICALL1 PE=1 SV=2	MILK1	Q8N3F8	0.1	0.75			0.33	0.75	MICALL1
Isoform 2 of MICAL-like protein 2 OS=Homo sapiens OX=9606 GN=MICALL2	MILK2	Q8IY33	0.33	0.69			0.33	0.69	MICALL2
Misshapen-like kinase 1 OS=Homo sapiens OX=9606 GN=MINK1 PE=1 SV=2	MINK1	Q8N4C8	0.1	0.57					MINK1
Multiple inositol polyphosphate phosphatase 1 OS=Homo sapiens OX=9606 GN=MINPP1 PE=1 SV=1	MINP1	Q9UNW1	0.99	0.12	0.73	-1.02	0.6	1.17	MINPP1
Msx2-interacting protein OS=Homo sapiens OX=9606 GN=SPEN PE=1 SV=1	MINT	Q96T58	0.007	-2.33	0.32	-0.74	0.008	-3.77	SPEN
GATOR complex protein MIOS OS=Homo sapiens OX=9606 GN=MIOS PE=1 SV=2	MIO	Q9NXC5	0.7	1.12			0.33	2.68	MIOS
Mitochondrial intermediate peptidase OS=Homo sapiens OX=9606 GN=MIPEP PE=1 SV=2	MIPEP	Q99797	0.0001	-2	0.14	-2.45	0.001	-1.87	MIPEP	sig
Isoform 2 of Mitochondrial Rho GTPase 1 OS=Homo sapiens OX=9606 GN=RHOT1	MIRO1	Q8IXI2	0.43	-1.99			0.4	-2	RHOT1
Mitochondrial Rho GTPase 2 OS=Homo sapiens OX=9606 GN=RHOT2 PE=1 SV=2	MIRO2	Q8IXI1	0.21	0.92	0.4	-1.59	0.099	1.14	RHOT2
Mitotic interactor and substrate of PLK1 OS=Homo sapiens OX=9606 GN=MISP PE=1 SV=1	MISP	Q8IVT2	0.36	-0.29	0.076	-0.95	0.86	0.11	MISP
Mitogen-activated protein kinase 1 OS=Homo sapiens OX=9606 GN=MAPK1 PE=1 SV=3	MK01	P28482	0.44	-1.05	0.33	-4.48	0.028	0.34	MAPK1
Mitogen-activated protein kinase 13 OS=Homo sapiens OX=9606 GN=MAPK13 PE=1 SV=1	MK13	O15264	1	0			1	0	MAPK13
MKI67 FHA domain-interacting nucleolar phosphoprotein OS=Homo sapiens OX=9606 GN=NIFK PE=1 SV=1	MK67I	Q9BYG3	0.59	0.53	0.24	-1.03	0.23	1.35	NIFK
Myosin regulatory light chain 12B OS=Homo sapiens OX=9606 GN=MYL12B PE=1 SV=2	ML12B	O14950	0.48	-0.56	0.4	-3.14	0.004	0.14	MYL12B
Malectin OS=Homo sapiens OX=9606 GN=MLEC PE=1 SV=1	MLEC	Q14165	0.69	0.53	0.65	-0.52	0.65	1.34	MLEC
Myeloid leukemia factor 2 OS=Homo sapiens OX=9606 GN=MLF2 PE=1 SV=1	MLF 2.00	Q15773	0.33	-3.63	0.33	-3.63			MLF 2.00
DNA mismatch repair protein Mlh1 OS=Homo sapiens GN=MLH1 PE=1 SV=1	MLH1	P40692	0.04	-2.53			0.049	-2.53	MLH1
Corrinoid adenosyltransferase OS=Homo sapiens OX=9606 GN=MMAB PE=1 SV=1	MMAB	Q96EY8	0.58	0.63	0.33	3.85	1	-1.27	MMAB
Isoform 2 of Membrane magnesium transporter 1 OS=Homo sapiens OX=9606 GN=MMGT1	MMGT1	Q8N4V1	0.028	2.18	0.33	4.51	0.33	0.47	MMGT1
Matrix metalloproteinase-14 OS=Homo sapiens OX=9606 GN=MMP14 PE=1 SV=3	MMP14	P50281	1	-5.71			1	-5.74	MMP14
Isoform 5 of MMS19 nucleotide excision repair protein homolog OS=Homo sapiens OX=9606 GN=MMS19	MMS19	Q96T76	1	-0.98			1	-0.98	MMS19
Protein MMS22-like OS=Homo sapiens OX=9606 GN=MMS22L PE=1 SV=3	MMS22	Q6ZRQ5	0.043	-2.1	1	2.33	0.009	-3.01	MMS22L
Isoform 2 of Methylmalonate-semialdehyde dehydrogenase [acylating], mitochondrial OS=Homo sapiens OX=9606 GN=ALDH6A1	MMSA	Q02252	0.26	1	0.77	0.3	0.25	1.36	ALDH6A1
Isoform 4 of Multiple myeloma tumor-associated protein 2 OS=Homo sapiens OX=9606 GN=MMTAG2	MMTA2	Q9BU76	0.18	-1.78	0.1	-3.93	0.33	0.83	C1orf35
Max-binding protein MNT OS=Homo sapiens OX=9606 GN=MNT PE=1 SV=1	MNT	Q99583	1	-0.24	1	-0.25			MNT
Isoform 2 of Mortality factor 4-like protein 1 OS=Homo sapiens OX=9606 GN=MORF4L1	MO4L1	Q9UBU8	0.00054	-2.89	0.008	-3.88	0.012	-2.26	MORF4L1	sig
Mortality factor 4-like protein 2 OS=Homo sapiens OX=9606 GN=MORF4L2 PE=1 SV=1	MO4L2	Q15014	0.32	1.79	1	-0.69	0.0071	2.66	MORF4L2
MOB kinase activator 1A OS=Homo sapiens OX=9606 GN=MOB1A PE=1 SV=4	MOB1A	Q9H8S9	0.7	-1.7	1	0	0.71	-1.73	MOB1A
MORF4 family-associated protein 1 OS=Homo sapiens OX=9606 GN=MRFAP1 PE=1 SV=1	MOFA1	Q9Y605	1	0			1	0	MRFAP1
Mannosyl-oligosaccharide glucosidase OS=Homo sapiens OX=9606 GN=MOGS PE=1 SV=5	MOGS	Q13724	0.5	-0.17	0.16	-0.78	0.65	0.23	MOGS
ATPase MORC2 OS=Homo sapiens OX=9606 GN=MORC2 PE=1 SV=2	MORC2	Q9Y6X9	0.00031	-2.9	0.33	-2.77	0.001	-2.93	MORC2	sig
MORC family CW-type zinc finger protein 3 OS=Homo sapiens OX=9606 GN=MORC3 PE=1 SV=3	MORC3	Q14149	0.33	-2.44			0.33	-2.44	MORC3
Monocarboxylate transporter 1 OS=Homo sapiens OX=9606 GN=SLC16A1 PE=1 SV=3	MOT1	P53985	0.0001	1.3	0.028	2.16	< 0.0001	0.84	SLC16A1	sig
Helicase MOV-10 OS=Homo sapiens OX=9606 GN=MOV10 PE=1 SV=2	MOV10	Q9HCE1	0.68	0.32	1	-0.24	0.62	0.42	MOV10
Isoform 2 of Dual specificity mitogen-activated protein kinase kinase 1 OS=Homo sapiens OX=9606 GN=MAP2K1	MP2K1	Q02750	1	0.73			1	0.73	MAP2K1
Microtubule-associated proteins 1A/1B light chain 3 beta 2 OS=Homo sapiens OX=9606 GN=MAP1LC3B2 PE=2 SV=1	MP3B2	A6NCE7	0.15	-0.31	1	-0.03	0.33	-0.56	MAP1LC3B2
Mitochondrial pyruvate carrier 1 OS=Homo sapiens OX=9606 GN=MPC1 PE=1 SV=1	MPC1	Q9Y5U8	0.1	0.93			0.33	0.55	MPC1
Mitochondrial pyruvate carrier 2 OS=Homo sapiens OX=9606 GN=MPC2 PE=1 SV=1	MPC2	O95563	0.001	2.45	0.1	4.24	0.0076	1.56	MPC2	sig
Isoform B of Phosphate carrier protein, mitochondrial OS=Homo sapiens OX=9606 GN=SLC25A3	MPCP	Q00325	0.0001	1	0.007	1	0.001	1.01	SLC25A3	sig
M-phase phosphoprotein 6 OS=Homo sapiens OX=9606 GN=MPHOSPH6 PE=1 SV=2	MPH6	Q99547	0.33	-1			0.33	-1	MPHOSPH6
U3 small nucleolar ribonucleoprotein protein MPP10 OS=Homo sapiens OX=9606 GN=MPHOSPH10 PE=1 SV=2	MPP10	O00566	0.083	-1.34	0.14	-1.78	0.22	-1.17	MPHOSPH10
Isoform 2 of MAGUK p55 subfamily member 5 OS=Homo sapiens OX=9606 GN=MPP5	MPP5	Q8N3R9	0.75	0.26			0.8	0.11	PALS1
MAGUK p55 subfamily member 6 OS=Homo sapiens OX=9606 GN=MPP6 PE=1 SV=2	MPP6	Q9NZW5	1	-0.07			1	-0.08	PALS2
MAGUK p55 subfamily member 7 OS=Homo sapiens OX=9606 GN=MPP7 PE=1 SV=1	MPP7	Q5T2T1	0.028	2.6			0.028	2.59	MPP7
Isoform 2 of M-phase phosphoprotein 8 OS=Homo sapiens OX=9606 GN=MPHOSPH8	MPP8	Q99549	0.001	-4.09			0.001	-4.32	MPHOSPH8	sig
Mitochondrial-processing peptidase subunit alpha OS=Homo sapiens OX=9606 GN=PMPCA PE=1 SV=2	MPPA	Q10713	0.1	1.03	0.47	0.5	0.18	1.4	PMPCA
Mitochondrial-processing peptidase subunit beta OS=Homo sapiens OX=9606 GN=PMPCB PE=1 SV=2	MPPB	O75439	0.35	0.68	0.74	0.34	0.4	1	PMPCB
Cation-dependent mannose-6-phosphate receptor OS=Homo sapiens OX=9606 GN=M6PR PE=1 SV=1	MPRD	P20645	0.9	0.4	1	-0.68	0.33	1.32	M6PR
Cation-independent mannose-6-phosphate receptor OS=Homo sapiens OX=9606 GN=IGF2R PE=1 SV=3	MPRI	P11717	0.85	0.11	0.004	-1.42	0.13	0.72	IGF2R
Isoform 2 of Myosin phosphatase Rho-interacting protein OS=Homo sapiens OX=9606 GN=MPRIP	MPRIP	Q6WCQ1	0.96	-0.01	0.48	1.09	0.73	-0.26	MPRIP
Isoform 2 of Mannose-P-dolichol utilization defect 1 protein OS=Homo sapiens OX=9606 GN=MPDU1	MPU1	O75352	0.028	1.9			0.1	2.04	MPDU1
Isoform 2 of Serine/threonine-protein kinase MRCK alpha OS=Homo sapiens OX=9606 GN=CDC42BPA	MRCKA	Q5VT25	1	-1.13					CDC42BPA
Cluster of Serine/threonine-protein kinase MRCK beta OS=Homo sapiens OX=9606 GN=CDC42BPB PE=1 SV=2 (sp|Q9Y5S2|MRCKB_HUMAN)	MRCKB	Q9Y5S2	0.053	-1.54	0.7	0.53	0.008	-2.17	CDC42BPB
Double-strand break repair protein MRE11 OS=Homo sapiens OX=9606 GN=MRE11 PE=1 SV=3	MRE11	P49959	0.0001	-2.69	0.017	-1.88	< 0.0001	-3.25	MRE11	sig
rRNA methyltransferase 1, mitochondrial OS=Homo sapiens OX=9606 GN=MRM1 PE=1 SV=1	MRM1	Q6IN84	1	-1.14			1	-1.11	MRM1
rRNA methyltransferase 2, mitochondrial OS=Homo sapiens OX=9606 GN=MRM2 PE=1 SV=1	MRM2	Q9UI43	0.33	3.54			0.33	3.55	MRM2
rRNA methyltransferase 3, mitochondrial OS=Homo sapiens OX=9606 GN=MRM3 PE=1 SV=2	MRM3	Q9HC36	0.018	2.62	0.7	0.13	0.008	4	MRM3
Isoform 9 of Multidrug resistance-associated protein 1 OS=Homo sapiens OX=9606 GN=ABCC1	MRP1	P33527	0.17	1.02	0.27	1.81	0.39	0.75	ABCC1
Multidrug resistance-associated protein 4 OS=Homo sapiens OX=9606 GN=ABCC4 PE=1 SV=3	MRP4	O15439	0.003	1.17	0.035	1.66	0.052	0.91	ABCC4	sig
Isoform 5 of Multidrug resistance-associated protein 5 OS=Homo sapiens OX=9606 GN=ABCC5	MRP5	O15440	0.4	2.02	1	1.16	1	2.42	ABCC5
Isoform 2 of Mitochondrial ribonuclease P catalytic subunit OS=Homo sapiens OX=9606 GN=KIAA0391	MRPP3	O15091	0.57	0.35	0.33	3.37	1	-0.5	PRORP
mRNA turnover protein 4 homolog OS=Homo sapiens OX=9606 GN=MRTO4 PE=1 SV=2	MRT4	Q9UKD2	0.016	-1.42	0.11	-1.94	0.021	-0.95	MRTO4
Isoform 2 of DNA mismatch repair protein Msh2 OS=Homo sapiens OX=9606 GN=MSH2	MSH2	P43246	0.001	-2.7	0.33	-1.81	0.008	-3.08	MSH2	sig
DNA mismatch repair protein Msh3 OS=Homo sapiens OX=9606 GN=MSH3 PE=1 SV=4	MSH3	P20585	0.08	-1.22	0.33	-2.2	0.19	-1.06	MSH3
Isoform 2 of RNA-binding protein Musashi homolog 2 OS=Homo sapiens OX=9606 GN=MSI2	MSI2H	Q96DH6	1	-0.5			1	-6.85	MSI2
Isoform 2 of Methylsterol monooxygenase 1 OS=Homo sapiens OX=9606 GN=MSMO1	MSMO1	Q15800	0.7	-1.74			0.33	-3.17	MSMO1
Isoform 2 of Motile sperm domain-containing protein 1 OS=Homo sapiens OX=9606 GN=MOSPD1	MSPD1	Q9UJG1	0.16	-2.12	1	-2.55	0.43	-2.01	MOSPD1
Isoform 3 of Metastasis-associated protein MTA1 OS=Homo sapiens OX=9606 GN=MTA1	MTA1	Q13330	0.0001	-3.45	0.028	-2.95	0.001	-3.67	MTA1	sig
Metastasis-associated protein MTA2 OS=Homo sapiens OX=9606 GN=MTA2 PE=1 SV=1	MTA2	O94776	0.001	-1.89	0.002	-1.99	0.049	-1.78	MTA2	sig
Isoform 2 of Metastasis-associated protein MTA3 OS=Homo sapiens OX=9606 GN=MTA3	MTA3	Q9BTC8	0.33	-1.53			0.6	-1.42	MTA3
Isoform 2 of Microtubule-associated protein 2 OS=Homo sapiens OX=9606 GN=MAP2	MTAP2	P11137	1	-0.83	1	-0.83			MAP2
Isoform 2 of Mitochondrial carrier homolog 1 OS=Homo sapiens OX=9606 GN=MTCH1	MTCH1	Q9NZJ7	0.18	1.17	0.52	1.26	0.32	1.13	MTCH1
Mitochondrial carrier homolog 2 OS=Homo sapiens OX=9606 GN=MTCH2 PE=1 SV=1	MTCH2	Q9Y6C9	0.03	1.53	0.00015	3.17	0.95	-0.38	MTCH2
Bifunctional methylenetetrahydrofolate dehydrogenase/cyclohydrolase, mitochondrial OS=Homo sapiens OX=9606 GN=MTHFD2 PE=1 SV=2	MTDC	P13995	0.001	1.14	0.33	0.74	0.00016	1.31	MTHFD2	sig
Transcription termination factor 4, mitochondrial OS=Homo sapiens OX=9606 GN=MTERF4 PE=1 SV=3	MTEF4	Q7Z6M4	0.33	3.25			0.33	3.21	MTERF4
Mitochondrial fission process protein 1 OS=Homo sapiens OX=9606 GN=MTFP1 PE=1 SV=1	MTFP1	Q9UDX5	0.62	-0.56	0.33	-4.05	0.54	0.44	MTFP1
Mitochondrial ribosome-associated GTPase 1 OS=Homo sapiens OX=9606 GN=MTG1 PE=1 SV=2	MTG1	Q9BT17	0.73	-0.43	0.33	-3.08	0.69	0.49	MTG1
Isoform 1 of Protein MTO1 homolog, mitochondrial OS=Homo sapiens OX=9606 GN=MTO1	MTO1	Q9Y2Z2	0.59	0.54			0.63	0.54	MTO1
Serine/threonine-protein kinase mTOR OS=Homo sapiens OX=9606 GN=MTOR PE=1 SV=1	MTOR	P42345	0.083	2.3			0.084	2.32	MTOR
Myotrophin OS=Homo sapiens OX=9606 GN=MTPN PE=1 SV=2	MTPN	P58546	1	0			1	0	MTPN
Exosome RNA helicase MTR4 OS=Homo sapiens OX=9606 GN=MTREX PE=1 SV=3	MTREX	P42285	0.0001	-2.78	0.003	-2.44	< 0.0001	-2.98	MTREX	sig
Isoform 2 of Mitochondrial tRNA-specific 2-thiouridylase 1 OS=Homo sapiens OX=9606 GN=TRMU	MTU1	O75648	1	-2.21	1	-2.21			TRMU
Isoform 3 of Metaxin-1 OS=Homo sapiens OX=9606 GN=MTX1	MTX1	Q13505	0.48	0.84	0.95	0.11	0.42	1.47	MTX1
Isoform 2 of Metaxin-2 OS=Homo sapiens OX=9606 GN=MTX2	MTX2	O75431	0.13	0.88	0.008	2.32	1	-0.19	MTX2
sp|Q8WXI7|MUC16_HUMAN	MUC16	Q8WXI7	0.028	0.72	0.33	1.12	0.33	0.38	MUC16
Mucin-5AC OS=Homo sapiens OX=9606 GN=MUC5AC PE=1 SV=4	MUC5A	P98088	0.14	-1.38	0.14	-1.37			MUC5AC
Methylmalonyl-CoA mutase, mitochondrial OS=Homo sapiens OX=9606 GN=MMUT PE=1 SV=4	MUTA	P22033	0.43	0.52	0.51	1.33	0.61	0.3	MMUT
Major vault protein OS=Homo sapiens OX=9606 GN=MVP PE=1 SV=4	MVP	Q14764	0.1	-2.74	1	-3.17	0.33	-2.51	MVP
Isoform 4 of Unconventional myosin-XVIIIa OS=Homo sapiens OX=9606 GN=MYO18A	MY18A	Q92614	0.9	-0.09	1	-1.24	0.87	0.09	MYO18A
Myeloid-associated differentiation marker OS=Homo sapiens OX=9606 GN=MYADM PE=1 SV=2	MYADM	Q96S97	0.33	1.13	0.33	2.73	1	-0.32	MYADM
c-Myc-binding protein OS=Homo sapiens OX=9606 GN=MYCBP PE=1 SV=3	MYCBP	Q99417	1	-0.29			1	-0.29	MYCBP
Myeloid-derived growth factor OS=Homo sapiens OX=9606 GN=MYDGF PE=1 SV=1	MYDGF	Q969H8	0.45	-0.86	0.4	-2.77	0.1	0.7	MYDGF
UPF0160 protein MYG1, mitochondrial OS=Homo sapiens OX=9606 GN=C12orf10 PE=1 SV=2	MYG1	Q9HB07	1	0	1	0	1	0	MYG1
Isoform 2 of Myosin-10 OS=Homo sapiens OX=9606 GN=MYH10	MYH10	P35580	0.013	-0.98	0.001	-1.87	0.14	-0.68	MYH10
Isoform 2 of Myosin-14 OS=Homo sapiens OX=9606 GN=MYH14	MYH14	Q7Z406	0.74	0.54			0.29	1.46	MYH14
Myosin-9 OS=Homo sapiens OX=9606 GN=MYH9 PE=1 SV=4	MYH9	P35579	0.054	-0.26	0.004	-0.64	0.79	-0.02	MYH9
Isoform Smooth muscle of Myosin light polypeptide 6 OS=Homo sapiens OX=9606 GN=MYL6	MYL6	P60660	0.6	0.3	1	-0.08	0.00052	0.54	MYL6
Unconventional myosin-XIX OS=Homo sapiens OX=9606 GN=MYO19 PE=1 SV=2	MYO19	Q96H55	0.81	-0.3	1	1.77	0.46	-0.99	MYO19
Cluster of Isoform 2 of Unconventional myosin-Ib OS=Homo sapiens OX=9606 GN=MYO1B (sp|O43795-2|MYO1B_HUMAN)	MYO1B	O43795	1	2.6	0.00036	1.24	1	2.55	MYO1B
Cluster of Isoform 2 of Unconventional myosin-Ic OS=Homo sapiens OX=9606 GN=MYO1C (sp|O00159-2|MYO1C_HUMAN)	MYO1C	O00159	0.33	2.06	0.00091	1.52	1	0.46	MYO1C
Unconventional myosin-Id OS=Homo sapiens OX=9606 GN=MYO1D PE=1 SV=2	MYO1D	O94832	0.72	-0.15	0.87	0.29	0.57	-0.28	MYO1D
Cluster of Isoform 2 of Unconventional myosin-Va OS=Homo sapiens OX=9606 GN=MYO5A (sp|Q9Y4I1-2|MYO5A_HUMAN)	MYO5A	Q9Y4I1	0.028	-2.33	0.4	-0.93	0.028	-4.69	MYO5A
Unconventional myosin-Vb OS=Homo sapiens OX=9606 GN=MYO5B PE=1 SV=3	MYO5B	Q9ULV0	0.33	0.38			0.33	0.37	MYO5B
Isoform 6 of Unconventional myosin-VI OS=Homo sapiens OX=9606 GN=MYO6	MYO6	Q9UM54	0.43	-0.42	0.003	-2.06	0.98	0.09	MYO6
Isoform 6 of Myoferlin OS=Homo sapiens OX=9606 GN=MYOF	MYOF	Q9NZM1	0.61	-0.1	0.062	-0.76	0.59	0.22	MYOF
Myogenesis-regulating glycosidase OS=Homo sapiens OX=9606 GN=MYORG PE=1 SV=2	MYORG	Q6NSJ0	0.33	0.75			0.33	0.75	MYORG
Isoform 3 of Protein phosphatase 1 regulatory subunit 12A OS=Homo sapiens OX=9606 GN=PPP1R12A	MYPT1	O14974	0.12	-1.01	0.91	-0.03	0.13	-1.28	PPP1R12A
Mitotic-spindle organizing protein 2B OS=Homo sapiens OX=9606 GN=MZT2B PE=1 SV=1	MZT2B	Q6NZ67	1	0			1	0	MZT2B
Isoform 2 of N-alpha-acetyltransferase 10 OS=Homo sapiens OX=9606 GN=NAA10	NAA10	P41227	0.82	0.03			0.7	-0.25	NAA10
N-alpha-acetyltransferase 15, NatA auxiliary subunit OS=Homo sapiens OX=9606 GN=NAA15 PE=1 SV=1	NAA15	Q9BXJ9	0.16	-1.15	0.1	-3.04	0.6	-0.55	NAA15
N-alpha-acetyltransferase 20 OS=Homo sapiens OX=9606 GN=NAA20 PE=1 SV=1	NAA20	P61599	0.7	1.01	1	-3.72	0.33	3.05	NAA20
Isoform 2 of N-alpha-acetyltransferase 25, NatB auxiliary subunit OS=Homo sapiens OX=9606 GN=NAA25	NAA25	Q14CX7	0.96	-0.04	0.13	-1.5	0.63	0.54	NAA25
Isoform 2 of N-alpha-acetyltransferase 40 OS=Homo sapiens OX=9606 GN=NAA40	NAA40	Q86UY6	1	-4.09			1	-4.12	NAA40
N-alpha-acetyltransferase 50 OS=Homo sapiens OX=9606 GN=NAA50 PE=1 SV=1	NAA50	Q9GZZ1	0.15	-4.53			0.1	-6.48	NAA50
Isoform skNAC-2 of Nascent polypeptide-associated complex subunit alpha, muscle-specific form OS=Homo sapiens OX=9606 GN=NACA	NACAM	E9PAV3	0.58	0.61	0.89	1.23	0.86	0.15	NACA
Nucleus accumbens-associated protein 1 OS=Homo sapiens OX=9606 GN=NACC1 PE=1 SV=1	NACC1	Q96RE7	0.1	-3.93	0.33	-3.15	1	-5.48	NACC1
Kanadaptin OS=Homo sapiens OX=9606 GN=SLC4A1AP PE=1 SV=1	NADAP	Q9BWU0	0.1	-1.63	0.33	-1.42			SLC4A1AP
Alpha-N-acetylgalactosaminidase OS=Homo sapiens OX=9606 GN=NAGA PE=1 SV=2	NAGAB	P17050	0.31	-2.56			0.4	-2.23	NAGA
Isoform 2 of N-acetyl-D-glucosamine kinase OS=Homo sapiens OX=9606 GN=NAGK	NAGK	Q9UJ70	1	0			0.66	0.9	NAGK
Isoform 2 of NAD kinase 2, mitochondrial OS=Homo sapiens OX=9606 GN=NADK2	NAKD2	Q4G0N4	0.076	0.84	0.008	1.52	0.57	0.32	NADK2
Nicotinamide phosphoribosyltransferase OS=Homo sapiens OX=9606 GN=NAMPT PE=1 SV=1	NAMPT	P43490	0.4	-0.36	0.051	-2.04	0.001	0.73	NAMPT
Isoform 3 of Nuclear autoantigenic sperm protein OS=Homo sapiens OX=9606 GN=NASP	NASP	P49321	0.31	-1.23	0.14	-2.47	0.8	-0.33	NASP
RNA cytidine acetyltransferase OS=Homo sapiens OX=9606 GN=NAT10 PE=1 SV=2	NAT10	Q9H0A0	0.001	-0.96	0.4	-0.5	0.001	-1.17	NAT10	sig
N-acetyltransferase 14 OS=Homo sapiens OX=9606 GN=NAT14 PE=1 SV=1	NAT14	Q8WUY8	0.33	0.28			0.33	0.28	NAT14
NADH-cytochrome b5 reductase 1 OS=Homo sapiens OX=9606 GN=CYB5R1 PE=1 SV=1	NB5R1	Q9UHQ9	0.56	0.53	0.39	-0.58	0.0009	1.39	CYB5R1
Isoform 2 of NADH-cytochrome b5 reductase 3 OS=Homo sapiens OX=9606 GN=CYB5R3	NB5R3	P00387	0.001	0.83	0.4	0.46	0.00047	1	CYB5R3	sig
Isoform 2 of Neuroblastoma-amplified sequence OS=Homo sapiens OX=9606 GN=NBAS	NBAS	A2RRP1	0.59	-0.66	1	0	0.56	-0.97	NBAS
Nibrin OS=Homo sapiens OX=9606 GN=NBN PE=1 SV=1	NBN	O60934	0.14	-2.35	0.33	-2.95	1	-1.79	NBN
Isoform 2 of Dr1-associated corepressor OS=Homo sapiens OX=9606 GN=DRAP1	NC2A	Q14919	0.85	0.3	0.33	1.61	1	-0.5	DRAP1
Protein Dr1 OS=Homo sapiens OX=9606 GN=DR1 PE=1 SV=1	NC2B	Q01658	1	-0.79			0.1	0.3	DR1
Nuclear cap-binding protein subunit 1 OS=Homo sapiens OX=9606 GN=NCBP1 PE=1 SV=1	NCBP1	Q09161	0.012	-1.46	< 0.0001	-3.45	0.26	-0.77	NCBP1
Isoform 3 of Nuclear cap-binding protein subunit 2 OS=Homo sapiens OX=9606 GN=NCBP2	NCBP2	P52298	0.33	-2.59			1	-0.18	NCBP2
Isoform 2 of Nuclear cap-binding protein subunit 3 OS=Homo sapiens OX=9606 GN=NCBP3	NCBP3	Q53F19	0.33	-5.52			0.33	-5.56	NCBP3
Isoform 2 of Neutral cholesterol ester hydrolase 1 OS=Homo sapiens OX=9606 GN=NCEH1	NCEH1	Q6PIU2	0.00047	1.31	0.001	0.94	0.033	1.67	NCEH1	sig
Isoform 2 of Nck-associated protein 1 OS=Homo sapiens OX=9606 GN=NCKAP1	NCKP1	Q9Y2A7	0.12	-1.14	0.15	-1.39	0.21	-1.07	NCKAP1
Isoform 2 of Nicalin OS=Homo sapiens OX=9606 GN=NCLN	NCLN	Q969V3	0.59	0.45	0.78	0.47	0.7	0.42	NCLN
Nuclear receptor coactivator 5 OS=Homo sapiens OX=9606 GN=NCOA5 PE=1 SV=2	NCOA5	Q9HCD5	0.00045	-2.69	0.028	-3.23	0.001	-2.4	NCOA5	sig
NADPH--cytochrome P450 reductase OS=Homo sapiens OX=9606 GN=POR PE=1 SV=2	NCPR	P16435	0.099	0.71	0.73	0.27	0.074	0.97	POR
Isoform 2 of Nucleoporin NDC1 OS=Homo sapiens OX=9606 GN=NDC1	NDC1	Q9BTX1	0.2	1.18	0.86	0.32	0.26	1.66	NDC1
Kinetochore protein NDC80 homolog OS=Homo sapiens OX=9606 GN=NDC80 PE=1 SV=1	NDC80	O14777	0.64	-1.26			0.65	-1.27	NDC80
Nucleoside diphosphate kinase 3 OS=Homo sapiens OX=9606 GN=NME3 PE=1 SV=2	NDK3	Q13232	0.001	1.96			0.004	2.09	NME3	sig
Nucleoside diphosphate kinase 6 OS=Homo sapiens OX=9606 GN=NME6 PE=1 SV=3	NDK6	O75414	0.7	-1.76			0.7	-1.76	NME6
Isoform 2 of Nucleoside diphosphate kinase A OS=Homo sapiens OX=9606 GN=NME1	NDKA	P15531	1	-3.17					NME1
Cluster of Isoform 3 of Nucleoside diphosphate kinase B OS=Homo sapiens OX=9606 GN=NME2 (sp|P22392-2|NDKB_HUMAN)	NDKB	P22392	0.99	0.04	0.66	0.5	1	-0.24	NME2
NADH dehydrogenase [ubiquinone] 1 alpha subcomplex subunit 2 OS=Homo sapiens OX=9606 GN=NDUFA2 PE=1 SV=3	NDUA2	O43678	0.86	0.59	1	-0.48	0.61	1.38	NDUFA2
NADH dehydrogenase [ubiquinone] 1 alpha subcomplex subunit 3 OS=Homo sapiens OX=9606 GN=NDUFA3 PE=1 SV=1	NDUA3	O95167	0.33	1.39	1	1.87			NDUFA3
Cytochrome c oxidase subunit NDUFA4 OS=Homo sapiens OX=9606 GN=NDUFA4 PE=1 SV=1	NDUA4	O00483	0.1	0.92	0.33	1.21	1	0.4	NDUFA4
NADH dehydrogenase [ubiquinone] 1 alpha subcomplex subunit 5 OS=Homo sapiens OX=9606 GN=NDUFA5 PE=1 SV=3	NDUA5	Q16718	0.00023	1.35	0.028	1.33	0.0063	1.32	NDUFA5	sig
NADH dehydrogenase [ubiquinone] 1 alpha subcomplex subunit 6 OS=Homo sapiens OX=9606 GN=NDUFA6 PE=1 SV=4	NDUA6	P56556	0.008	0.63	0.33	1.22	0.1	0.28	NDUFA6
NADH dehydrogenase [ubiquinone] 1 alpha subcomplex subunit 7 OS=Homo sapiens OX=9606 GN=NDUFA7 PE=1 SV=3	NDUA7	O95182	0.33	0.91	1	1.41	1	0.34	NDUFA7
NADH dehydrogenase [ubiquinone] 1 alpha subcomplex subunit 8 OS=Homo sapiens OX=9606 GN=NDUFA8 PE=1 SV=3	NDUA8	P51970	0.03	0.69	0.64	0.41	0.001	0.85	NDUFA8
NADH dehydrogenase [ubiquinone] 1 alpha subcomplex subunit 9, mitochondrial OS=Homo sapiens OX=9606 GN=NDUFA9 PE=1 SV=2	NDUA9	Q16795	0.093	1.11	0.8	-0.14	0.00039	1.97	NDUFA9
NADH dehydrogenase [ubiquinone] 1 alpha subcomplex subunit 10, mitochondrial OS=Homo sapiens OX=9606 GN=NDUFA10 PE=1 SV=1	NDUAA	O95299	0.57	0.45	0.28	1.89	0.79	-0.43	NDUFA10
NADH dehydrogenase [ubiquinone] 1 alpha subcomplex subunit 11 OS=Homo sapiens OX=9606 GN=NDUFA11 PE=1 SV=3	NDUAB	Q86Y39	0.99	0.11	1	-0.31	0.1	0.47	NDUFA11
NADH dehydrogenase [ubiquinone] 1 alpha subcomplex subunit 12 OS=Homo sapiens OX=9606 GN=NDUFA12 PE=1 SV=1	NDUAC	Q9UI09	0.46	-0.52	0.87	-0.38	0.47	-0.57	NDUFA12
NADH dehydrogenase [ubiquinone] 1 alpha subcomplex subunit 13 OS=Homo sapiens OX=9606 GN=NDUFA13 PE=1 SV=3	NDUAD	Q9P0J0	0.02	0.88	0.68	0.65	0.00033	0.95	NDUFA13
NADH dehydrogenase [ubiquinone] 1 beta subcomplex subunit 1 OS=Homo sapiens OX=9606 GN=NDUFB1 PE=1 SV=1	NDUB1	O75438	1	-1.96	1	-3.25	1	0.38	NDUFB1
NADH dehydrogenase [ubiquinone] 1 beta subcomplex subunit 3 OS=Homo sapiens OX=9606 GN=NDUFB3 PE=1 SV=3	NDUB3	O43676	1	0.18	1	-0.01	0.33	0.37	NDUFB3
Isoform 2 of NADH dehydrogenase [ubiquinone] 1 beta subcomplex subunit 4 OS=Homo sapiens OX=9606 GN=NDUFB4	NDUB4	O95168	0.036	1.09	0.28	0.86	0.028	1.31	NDUFB4
Isoform 2 of NADH dehydrogenase [ubiquinone] 1 beta subcomplex subunit 5, mitochondrial OS=Homo sapiens OX=9606 GN=NDUFB5	NDUB5	O43674	0.1	1			0.33	0.68	NDUFB5
NADH dehydrogenase [ubiquinone] 1 beta subcomplex subunit 6 OS=Homo sapiens OX=9606 GN=NDUFB6 PE=1 SV=3	NDUB6	O95139	0.55	0.76	1	-1.22	0.1	2.64	NDUFB6
NADH dehydrogenase [ubiquinone] 1 beta subcomplex subunit 7 OS=Homo sapiens OX=9606 GN=NDUFB7 PE=1 SV=4	NDUB7	P17568	0.7	0.23			1	-0.3	NDUFB7
Isoform 3 of NADH dehydrogenase [ubiquinone] 1 beta subcomplex subunit 8, mitochondrial OS=Homo sapiens OX=9606 GN=NDUFB8	NDUB8	O95169	0.42	1.43	0.33	-0.96	0.0003	2.13	NDUFB8
NADH dehydrogenase [ubiquinone] 1 beta subcomplex subunit 9 OS=Homo sapiens OX=9606 GN=NDUFB9 PE=1 SV=3	NDUB9	Q9Y6M9	0.96	0.03	0.52	-0.62	0.56	0.43	NDUFB9
NADH dehydrogenase [ubiquinone] 1 beta subcomplex subunit 10 OS=Homo sapiens OX=9606 GN=NDUFB10 PE=1 SV=3	NDUBA	O96000	0.67	0.38	< 0.0001	1.44	0.71	-0.49	NDUFB10
Isoform 2 of NADH dehydrogenase [ubiquinone] 1 beta subcomplex subunit 11, mitochondrial OS=Homo sapiens OX=9606 GN=NDUFB11	NDUBB	Q9NX14	1	0			1	0	NDUFB11
NADH dehydrogenase [ubiquinone] 1 subunit C2 OS=Homo sapiens OX=9606 GN=NDUFC2 PE=1 SV=1	NDUC2	O95298	0.68	0.26	0.33	1.52	0.96	-0.35	NDUFC2
NADH dehydrogenase [ubiquinone] 1 alpha subcomplex assembly factor 2 OS=Homo sapiens OX=9606 GN=NDUFAF2 PE=1 SV=1	NDUF2	Q8N183	0.029	1.33	0.13	1.22	0.2	1.39	NDUFAF2
NADH dehydrogenase [ubiquinone] 1 alpha subcomplex assembly factor 3 OS=Homo sapiens OX=9606 GN=NDUFAF3 PE=1 SV=1	NDUF3	Q9BU61	1	0.04	1	-0.68	0.008	0.43	NDUFAF3
NADH dehydrogenase [ubiquinone] 1 alpha subcomplex assembly factor 4 OS=Homo sapiens OX=9606 GN=NDUFAF4 PE=1 SV=1	NDUF4	Q9P032	0.77	0.04	0.4	0.8	1	-0.41	NDUFAF4
Isoform 2 of Arginine-hydroxylase NDUFAF5, mitochondrial OS=Homo sapiens OX=9606 GN=NDUFAF5	NDUF5	Q5TEU4	0.4	4.02			0.4	3.99	NDUFAF5
Protein arginine methyltransferase NDUFAF7, mitochondrial OS=Homo sapiens OX=9606 GN=NDUFAF7 PE=1 SV=1	NDUF7	Q7L592	0.62	0.61	0.7	-1.01	0.44	1.12	NDUFAF7
Isoform 2 of NADH-ubiquinone oxidoreductase 75 kDa subunit, mitochondrial OS=Homo sapiens OX=9606 GN=NDUFS1	NDUS1	P28331	0.034	0.65	0.22	0.63	0.13	0.66	NDUFS1
Isoform 2 of NADH dehydrogenase [ubiquinone] iron-sulfur protein 2, mitochondrial OS=Homo sapiens OX=9606 GN=NDUFS2	NDUS2	O75306	0.14	1.12	0.001	2.06	0.56	0.62	NDUFS2
NADH dehydrogenase [ubiquinone] iron-sulfur protein 3, mitochondrial OS=Homo sapiens OX=9606 GN=NDUFS3 PE=1 SV=1	NDUS3	O75489	0.07	0.7	0.51	0.5	0.045	0.82	NDUFS3
NADH dehydrogenase [ubiquinone] iron-sulfur protein 4, mitochondrial OS=Homo sapiens OX=9606 GN=NDUFS4 PE=1 SV=1	NDUS4	O43181	0.81	0.16			1	-0.13	NDUFS4
NADH dehydrogenase [ubiquinone] iron-sulfur protein 5 OS=Homo sapiens OX=9606 GN=NDUFS5 PE=1 SV=3	NDUS5	O43920	0.001	1.06	0.028	1.43	0.008	0.75	NDUFS5	sig
NADH dehydrogenase [ubiquinone] iron-sulfur protein 7, mitochondrial OS=Homo sapiens OX=9606 GN=NDUFS7 PE=1 SV=3	NDUS7	O75251	0.7	-0.23	1	1.59	1	-1.23	NDUFS7
NADH dehydrogenase [ubiquinone] iron-sulfur protein 8, mitochondrial OS=Homo sapiens OX=9606 GN=NDUFS8 PE=1 SV=1	NDUS8	O00217	0.047	0.74	0.028	1.55	0.89	0.17	NDUFS8
Isoform 2 of NADH dehydrogenase [ubiquinone] flavoprotein 1, mitochondrial OS=Homo sapiens OX=9606 GN=NDUFV1	NDUV1	P49821	0.5	0.45	0.62	0.65	0.73	0.24	NDUFV1
NADH dehydrogenase [ubiquinone] flavoprotein 2, mitochondrial OS=Homo sapiens OX=9606 GN=NDUFV2 PE=1 SV=2	NDUV2	P19404	0.19	0.55	0.1	1.42	1	0.09	NDUFV2
Isoform 2 of NADH dehydrogenase [ubiquinone] flavoprotein 3, mitochondrial OS=Homo sapiens OX=9606 GN=NDUFV3	NDUV3	P56181	0.42	-1.05	0.87	-0.77	0.72	-1.37	NDUFV3
Isoform 3 of Neurabin-1 OS=Homo sapiens OX=9606 GN=PPP1R9A	NEB1	Q9ULJ8	1	-0.15			1	-2.7	PPP1R9A
Isoform 2 of Adaptin ear-binding coat-associated protein 2 OS=Homo sapiens OX=9606 GN=NECAP2	NECP2	Q9NVZ3	1	0.91			1	0.9	NECAP2
Nectin-2 OS=Homo sapiens OX=9606 GN=NECTIN2 PE=1 SV=1	NECT2	Q92692	0.61	-0.69	0.4	-2.3	1	-0.13	NECTIN2
Isoform 2 of E3 ubiquitin-protein ligase NEDD4-like OS=Homo sapiens OX=9606 GN=NEDD4L	NED4L	Q96PU5	1	-1.97			1	-1.98	NEDD4L
Negative elongation factor A OS=Homo sapiens OX=9606 GN=NELFA PE=1 SV=3	NELFA	Q9H3P2	0.028	-4.54	1	-3.54	0.1	-4.91	NELFA
Isoform 2 of Negative elongation factor B OS=Homo sapiens OX=9606 GN=NELFB	NELFB	Q8WX92	0.1	-3.35			0.33	-3.91	NELFB
Isoform NELF-D of Negative elongation factor C/D OS=Homo sapiens OX=9606 GN=NELFCD	NELFD	Q8IXH7	0.1	-5.31	1	0	0.1	-5.34	NELFCD
Isoform 3 of Nuclear export mediator factor NEMF OS=Homo sapiens OX=9606 GN=NEMF	NEMF	O60524	0.4	-0.73			1	-0.19	NEMF
Isoform 2 of Nuclear envelope integral membrane protein 1 OS=Homo sapiens OX=9606 GN=NEMP1	NEMP1	O14524	1	-2.7	1	-2.7			NEMP1
Neudesin OS=Homo sapiens OX=9606 GN=NENF PE=1 SV=1	NENF	Q9UMX5	1	-0.75			1	-0.73	NENF
Ribosomal RNA small subunit methyltransferase NEP1 OS=Homo sapiens OX=9606 GN=EMG1 PE=1 SV=4	NEP1	Q92979	0.11	-1.65	0.045	-2.48	0.5	-1.26	EMG1
Isoform 2 of Nucleolus and neural progenitor protein OS=Homo sapiens OX=9606 GN=NEPRO	NEPRO	Q6NW34	0.009	-2.42	0.041	-1.82	0.4	-3.42	NEPRO
N-acylneuraminate cytidylyltransferase OS=Homo sapiens OX=9606 GN=CMAS PE=1 SV=2	NEUA	Q8NFW8	0.58	0.52	0.54	0.65	0.79	0.39	CMAS
Neurolysin, mitochondrial OS=Homo sapiens OX=9606 GN=NLN PE=1 SV=1	NEUL	Q9BYT8	0.98	-0.01	0.1	3.37	0.31	-0.65	NLN
Sialidase-1 OS=Homo sapiens OX=9606 GN=NEU1 PE=1 SV=1	NEUR1	Q99519	0.1	3.4	1	0	0.1	3.36	NEU1
Isoform 1 of Neurofibromin OS=Homo sapiens OX=9606 GN=NF1	NF1	P21359	0.067	-2.48			0.17	-2.76	NF1
Isoform 2 of Nuclear factor 1 A-type OS=Homo sapiens OX=9606 GN=NFIA	NFIA	Q12857	1	-0.72			1	-0.72	NFIA
Isoform 4 of Nuclear factor 1 B-type OS=Homo sapiens OX=9606 GN=NFIB	NFIB	O00712	1	-2.1			1	-2.1	NFIB
Isoform 2 of Nuclear factor related to kappa-B-binding protein OS=Homo sapiens OX=9606 GN=NFRKB	NFRKB	Q6P4R8	0.0001	-3.9	0.028	-2.39	< 0.0001	-4.43	NFRKB	sig
Isoform Cytoplasmic of Cysteine desulfurase, mitochondrial OS=Homo sapiens OX=9606 GN=NFS1	NFS1	Q9Y697	0.57	-0.59	0.1	1.7	0.21	-1.6	NFS1
Isoform 3 of NFU1 iron-sulfur cluster scaffold homolog, mitochondrial OS=Homo sapiens OX=9606 GN=NFU1	NFU1	Q9UMS0	0.99	0.04	0.6	1.32	1	-0.84	NFU1
Isoform 2 of NF-X1-type zinc finger protein NFXL1 OS=Homo sapiens OX=9606 GN=NFXL1	NFXL1	Q6ZNB6	1	0.91			1	4.32	NFXL1
Isoform 1 of Nuclear transcription factor Y subunit gamma OS=Homo sapiens OX=9606 GN=NFYC	NFYC	Q13952	1	4.89			1	4.92	NFYC
Isoform 2 of Neuroguidin OS=Homo sapiens OX=9606 GN=NGDN	NGDN	Q8NEJ9	0.62	-0.61	0.4	-1.98	0.96	-0.17	NGDN
NHP2-like protein 1 OS=Homo sapiens OX=9606 GN=SNU13 PE=1 SV=3	NH2L1	P55769	0.91	0.04	0.49	0.39	1	-0.18	SNU13
H/ACA ribonucleoprotein complex subunit 2 OS=Homo sapiens OX=9606 GN=NHP2 PE=1 SV=1	NHP2	Q9NX24	0.79	0.18	0.54	0.77	1	-0.43	NHP2
Na(+)/H(+) exchange regulatory cofactor NHE-RF1 OS=Homo sapiens OX=9606 GN=SLC9A3R1 PE=1 SV=4	NHRF1	O14745	0.94	0.17	0.41	-0.93	0.59	1.41	SLC9A3R1
Isoform 2 of Niban-like protein 1 OS=Homo sapiens OX=9606 GN=FAM129B	NIBL1	Q96TA1	0.043	-1.55	0.21	-1.6	0.14	-1.53	NIBAN2
Isoform 2 of Nicastrin OS=Homo sapiens OX=9606 GN=NCSTN	NICA	Q92542	1	0.04	0.1	2.02	0.4	-0.85	NCSTN
Isoform 2 of NIF3-like protein 1 OS=Homo sapiens OX=9606 GN=NIF3L1	NIF3L	Q9GZT8	0.29	1.69	1	-1.47	0.14	3.06	NIF3L1
60S ribosome subunit biogenesis protein NIP7 homolog OS=Homo sapiens OX=9606 GN=NIP7 PE=1 SV=1	NIP7	Q9Y221	0.79	-0.27	0.89	-0.19	0.89	-0.36	NIP7
Isoform 2 of Nipped-B-like protein OS=Homo sapiens OX=9606 GN=NIPBL	NIPBL	Q6KC79	0.002	-2.91			0.006	-2.93	NIPBL	sig
Protein NipSnap homolog 1 OS=Homo sapiens OX=9606 GN=NIPSNAP1 PE=1 SV=1	NIPS1	Q9BPW8	0.25	0.66	0.98	0.08	0.038	1.03	NIPSNAP1
Protein NipSnap homolog 2 OS=Homo sapiens OX=9606 GN=NIPSNAP2 PE=1 SV=1	NIPS2	O75323	0.82	0.38	1	0.03	0.76	0.54	NIPSNAP2
Isoform 1 of Deaminated glutathione amidase OS=Homo sapiens OX=9606 GN=NIT1	NIT1	Q86X76	1	0			1	0	NIT1
Omega-amidase NIT2 OS=Homo sapiens OX=9606 GN=NIT2 PE=1 SV=1	NIT2	Q9NQR4	1	-0.55	1	1.21	1	-0.96	NIT2
Isoform 2 of NF-kappa-B-repressing factor OS=Homo sapiens OX=9606 GN=NKRF	NKRF	O15226	0.0002	-3.15	< 0.0001	-3.81	0.086	-2.67	NKRF	sig
Notchless protein homolog 1 OS=Homo sapiens OX=9606 GN=NLE1 PE=1 SV=4	NLE1	Q9NVX2	0.44	-0.61			0.44	-0.86	NLE1
Isoform 2 of NLR family member X1 OS=Homo sapiens OX=9606 GN=NLRX1	NLRX1	Q86UT6	0.7	-1.44			0.7	-1.48	NLRX1
Isoform SCP2 of Non-specific lipid-transfer protein OS=Homo sapiens OX=9606 GN=SCP2	NLTP	P22307	0.8	-0.08	0.77	0.46	0.43	-0.65	SCP2
60S ribosomal export protein NMD3 OS=Homo sapiens OX=9606 GN=NMD3 PE=1 SV=1	NMD3	Q96D46	0.56	-0.98	0.7	1.87	0.26	-2.14	NMD3
Nicotinamide/nicotinic acid mononucleotide adenylyltransferase 1 OS=Homo sapiens OX=9606 GN=NMNAT1 PE=1 SV=1	NMNA1	Q9HAN9	0.45	-1.2	1	0.12	0.4	-2.86	NMNAT1
Isoform Short of Glycylpeptide N-tetradecanoyltransferase 1 OS=Homo sapiens OX=9606 GN=NMT1	NMT1	P30419	0.61	0.45	0.73	-0.43	0.31	1.06	NMT1
Isoform 2 of NAD(P)H-hydrate epimerase OS=Homo sapiens OX=9606 GN=NAXE	NNRE	Q8NCW5	0.88	-0.16	0.1	-3.31	0.4	1.32	NAXE
NAD(P) transhydrogenase, mitochondrial OS=Homo sapiens OX=9606 GN=NNT PE=1 SV=3	NNTM	Q13423	0.037	0.92	0.001	1.72	0.6	0.4	NNT
Nitric oxide-associated protein 1 OS=Homo sapiens OX=9606 GN=NOA1 PE=1 SV=2	NOA1	Q8NC60	0.14	-1.93			0.13	-1.95	NOA1
RNA-binding protein NOB1 OS=Homo sapiens OX=9606 GN=NOB1 PE=1 SV=1	NOB1	Q9ULX3	0.7	-0.6			1	0.21	NOB1
Nucleolar complex protein 2 homolog OS=Homo sapiens OX=9606 GN=NOC2L PE=1 SV=4	NOC2L	Q9Y3T9	0.0001	-2.43	0.001	-2.22	0.00011	-2.55	NOC2L	sig
Nucleolar complex protein 3 homolog OS=Homo sapiens OX=9606 GN=NOC3L PE=1 SV=1	NOC3L	Q8WTT2	0.0001	-2.48	0.02	-2.3	< 0.0001	-2.57	NOC3L	sig
Nucleolar complex protein 4 homolog OS=Homo sapiens OX=9606 GN=NOC4L PE=1 SV=1	NOC4L	Q9BVI4	0.00058	-2.25	0.14	-1.28	0.0005	-2.64	NOC4L	sig
Nucleolar GTP-binding protein 1 OS=Homo sapiens OX=9606 GN=GTPBP4 PE=1 SV=3	NOG1	Q9BZE4	0.95	-0.06	0.68	0.38	0.52	-0.34	GTPBP4
Nucleolar GTP-binding protein 2 OS=Homo sapiens OX=9606 GN=GNL2 PE=1 SV=1	NOG2	Q13823	0.004	-2.08	0.001	-2.88	0.14	-1.68	GNL2	sig
Isoform 4 of Nucleolar protein 10 OS=Homo sapiens OX=9606 GN=NOL10	NOL10	Q9BSC4	0.0001	-3.18	0.14	-1.83	0.001	-3.94	NOL10	sig
Nucleolar protein 11 OS=Homo sapiens OX=9606 GN=NOL11 PE=1 SV=1	NOL11	Q9H8H0	0.21	0.7	0.17	1.37	0.56	0.45	NOL11
Isoform 4 of Nucleolar protein 6 OS=Homo sapiens OX=9606 GN=NOL6	NOL6	Q9H6R4	0.058	-1.23	0.15	1.44	0.001	-2.27	NOL6
Nucleolar protein 7 OS=Homo sapiens OX=9606 GN=NOL7 PE=1 SV=2	NOL7	Q9UMY1	0.27	-1.56	0.76	0.45	0.028	-3.35	NOL7
Isoform 2 of Nucleolar protein 8 OS=Homo sapiens OX=9606 GN=NOL8	NOL8	Q76FK4	0.028	-2.38	0.33	-2.07	0.33	-2.7	NOL8
Polynucleotide 5'-hydroxyl-kinase NOL9 OS=Homo sapiens OX=9606 GN=NOL9 PE=1 SV=1	NOL9	Q5SY16	0.29	-1.65	1	0.01	0.14	-2.45	NOL9
Cluster of Isoform 3 of Nucleolar and coiled-body phosphoprotein 1 OS=Homo sapiens OX=9606 GN=NOLC1 (sp|Q14978-3|NOLC1_HUMAN)	NOLC1	Q14978	0.13	-0.07	0.33	-0.16	1	-0.01	NOLC1
Nucleolar MIF4G domain-containing protein 1 OS=Homo sapiens OX=9606 GN=NOM1 PE=1 SV=1	NOM1	Q5C9Z4	0.4	-1.61	0.33	-2.89	1	0.81	NOM1
Nodal modulator 3 OS=Homo sapiens OX=9606 GN=NOMO3 PE=3 SV=2	NOMO3	P69849	0.59	0.28	0.52	-0.54	0.27	0.63	NOMO3
Non-POU domain-containing octamer-binding protein OS=Homo sapiens OX=9606 GN=NONO PE=1 SV=4	NONO	Q15233	0.85	0.1	0.67	-0.17	0.54	0.35	NONO
H/ACA ribonucleoprotein complex subunit 3 OS=Homo sapiens OX=9606 GN=NOP10 PE=1 SV=1	NOP10	Q9NPE3	0.7	0.42	1	1.45	1	-0.02	NOP10
Nucleolar protein 14 OS=Homo sapiens OX=9606 GN=NOP14 PE=1 SV=3	NOP14	P78316	0.0001	-3.51	0.15	-1.97	< 0.0001	-4.09	NOP14	sig
Nucleolar protein 16 OS=Homo sapiens OX=9606 GN=NOP16 PE=1 SV=2	NOP16	Q9Y3C1	0.081	-1.02	0.71	-0.78	0.18	-1.13	NOP16
Isoform 4 of Probable 28S rRNA (cytosine(4447)-C(5))-methyltransferase OS=Homo sapiens OX=9606 GN=NOP2	NOP2	P46087	0.00019	-1.14	0.35	-0.35	0.00056	-1.74	NOP2	sig
Ribosome biogenesis protein NOP53 OS=Homo sapiens OX=9606 GN=NOP53 PE=1 SV=2	NOP53	Q9NZM5	0.001	-5.28	0.33	-3.18	0.028	-6.3	NOP53	sig
Nucleolar protein 56 OS=Homo sapiens OX=9606 GN=NOP56 PE=1 SV=4	NOP56	O00567	0.33	0.41	0.058	1.12	0.72	-0.12	NOP56
Nucleolar protein 58 OS=Homo sapiens OX=9606 GN=NOP58 PE=1 SV=1	NOP58	Q9Y2X3	0.34	0.45	0.00094	1.08	0.76	-0.04	NOP58
Nucleolar protein 9 OS=Homo sapiens OX=9606 GN=NOP9 PE=1 SV=1	NOP9	Q86U38	0.0001	-2.52	0.013	-2.34	0.001	-2.66	NOP9	sig
[truncated: 1,703 more rows]

## Sheet: Supplementary Table 5
Supplementary Table 5: Summary of nuclear proteome changes in Nup93-AID-depleted cells
ID	protIDs	uniprotacc	PVal	log2FC	PVal_r1	log2FC_r1	PVal_r2	log2FC_r2	HGNC symbol	sig
Isoform Short of 14-3-3 protein beta/alpha OS=Homo sapiens OX=9606 GN=YWHAB	1433B	P31946	0.002	0.79	0.008	1.3	0.5	0.16	YWHAB	sig
14-3-3 protein epsilon OS=Homo sapiens OX=9606 GN=YWHAE PE=1 SV=1	1433E	P62258	0.005	2.24	0.022	2.53	0.0016	1.84	YWHAE
14-3-3 protein eta OS=Homo sapiens OX=9606 GN=YWHAH PE=1 SV=4	1433F	Q04917	0.18	1.34	0.028	1.49	0.42	1.23	YWHAH
14-3-3 protein gamma OS=Homo sapiens OX=9606 GN=YWHAG PE=1 SV=2	1433G	P61981	1	-0.27	1	-0.94	0.028	0.2	YWHAG
14-3-3 protein sigma OS=Homo sapiens OX=9606 GN=SFN PE=1 SV=1	1433S	P31947	0.87	-0.01	0.16	0.87	0.44	-0.87	SFN
14-3-3 protein theta OS=Homo sapiens OX=9606 GN=YWHAQ PE=1 SV=1	1433T	P27348	0.78	0.34	0.11	1.94	0.44	-1.4	YWHAQ
14-3-3 protein zeta/delta OS=Homo sapiens OX=9606 GN=YWHAZ PE=1 SV=1	1433Z	P63104	0.78	0.36	0.52	-0.3	0.1	1.05	YWHAZ
HLA class I histocompatibility antigen, A-2 alpha chain OS=Homo sapiens OX=9606 GN=HLA-A PE=1 SV=1	1A02	P01892	0.041	-2.26	0.056	-2.85
Cluster of HLA class I histocompatibility antigen, A-24 alpha chain OS=Homo sapiens OX=9606 GN=HLA-A PE=1 SV=2 (sp|P05534|1A24_HUMAN)	1A24	P05534	0.042	-1.31	0.45	-1.4	1	0.48
HLA class I histocompatibility antigen, Cw-7 alpha chain OS=Homo sapiens OX=9606 GN=HLA-C PE=1 SV=3	1C07	P10321	0.32	-2.39					HLA-C
HLA class I histocompatibility antigen, Cw-8 alpha chain OS=Homo sapiens OX=9606 GN=HLA-C PE=1 SV=1	1C08	P30505	1	-0.04
Isoform Delta-2 of Serine/threonine-protein phosphatase 2A 56 kDa regulatory subunit delta isoform OS=Homo sapiens OX=9606 GN=PPP2R5D	2A5D	Q14738	0.33	4.76					PPP2R5D
Isoform 2 of Serine/threonine-protein phosphatase 2A 56 kDa regulatory subunit epsilon isoform OS=Homo sapiens OX=9606 GN=PPP2R5E	2A5E	Q16537	1	-0.9			1	0.11	PPP2R5E
Cluster of Isoform Gamma-1 of Serine/threonine-protein phosphatase 2A 56 kDa regulatory subunit gamma isoform OS=Homo sapiens OX=9606 GN=PPP2R5C (sp|Q13362-2|2A5G_HUMAN)	2A5G	Q13362	0.56	1.15	0.74	0.72	1	-0.21	PPP2R5C
Serine/threonine-protein phosphatase 2A 65 kDa regulatory subunit A alpha isoform OS=Homo sapiens OX=9606 GN=PPP2R1A PE=1 SV=4	2AAA	P30153	0.87	-0.12	0.34	0.74	0.42	-0.9	PPP2R1A
Isoform 2 of Serine/threonine-protein phosphatase 2A 65 kDa regulatory subunit A beta isoform OS=Homo sapiens OX=9606 GN=PPP2R1B	2AAB	P30154	0.19	-2	0.13	-2.46			PPP2R1B
Isoform 2 of Serine/threonine-protein phosphatase 2A 55 kDa regulatory subunit B alpha isoform OS=Homo sapiens OX=9606 GN=PPP2R2A	2ABA	P63151	0.001	2.85	0.33	4.78	0.028	1.85	PPP2R2A	sig
HLA class II histocompatibility antigen, DRB1-3 chain OS=Homo sapiens OX=9606 GN=HLA-DRB1 PE=1 SV=2	2B13	P01912	1	-4.45
Cluster of HLA class II histocompatibility antigen, DRB1-10 beta chain OS=Homo sapiens OX=9606 GN=HLA-DRB1 PE=1 SV=2 (sp|Q30167|2B1A_HUMAN)	2B1A	Q30167	0.028	-5.11	0.028	-5.09
3-hydroxyisobutyrate dehydrogenase, mitochondrial OS=Homo sapiens OX=9606 GN=HIBADH PE=1 SV=2	3HIDH	P31937	0.023	-1.44	0.17	-0.86	0.068	-2.61	HIBADH
Isoform 2 of DNA-3-methyladenine glycosylase OS=Homo sapiens OX=9606 GN=MPG	3MG	P29372	0.56	0.97	0.00057	2.05	1	-2.99	MPG
Isoform 2 of Protein 4.1 OS=Homo sapiens OX=9606 GN=EPB41	41	P11171	0.33	-2.07	0.33	-2.08			EPB41
Isoform 3 of 4F2 cell-surface antigen heavy chain OS=Homo sapiens OX=9606 GN=SLC3A2	4F2	P08195	0.6	-0.07	0.82	-0.04	0.56	-0.1	SLC3A2
Isoform 1 of Cytosolic 5'-nucleotidase 3A OS=Homo sapiens OX=9606 GN=NT5C3A	5NT3A	Q9H0P0	0.063	-2.75	0.051	-2.78			NT5C3A
Isoform 2 of 5'-nucleotidase OS=Homo sapiens OX=9606 GN=NT5E	5NTD	P21589	0.47	-0.45	0.046	-1.63	0.2	0.9	NT5E
Isoform 2 of 6-phosphogluconate dehydrogenase, decarboxylating OS=Homo sapiens OX=9606 GN=PGD	6PGD	P52209	0.46	0.91	0.51	1.43	0.97	0.12	PGD
6-phosphogluconolactonase OS=Homo sapiens OX=9606 GN=PGLS PE=1 SV=2	6PGL	O95336	0.12	2.93	0.14	2.94			PGLS
Aladin OS=Homo sapiens OX=9606 GN=AAAS PE=1 SV=1	AAAS	Q9NRG9	0.69	-0.57	0.31	-1.29	0.7	0.74	AAAS
Neutral amino acid transporter B(0) OS=Homo sapiens OX=9606 GN=SLC1A5 PE=1 SV=2	AAAT	Q15758	0.025	-0.85	0.075	-1.21	0.21	-0.46	SLC1A5
Isoform 2 of AP2-associated protein kinase 1 OS=Homo sapiens OX=9606 GN=AAK1	AAK1	Q2M2I8	0.25	-1.17	0.71	-0.82	0.34	-1.51	AAK1
Isoform 2 of 5'-AMP-activated protein kinase subunit gamma-1 OS=Homo sapiens OX=9606 GN=PRKAG1	AAKG1	P54619	0.93	0.27	0.54	-1.18	0.33	3.47	PRKAG1
Isoform 2 of 5'-AMP-activated protein kinase catalytic subunit alpha-1 OS=Homo sapiens OX=9606 GN=PRKAA1	AAPK1	Q13131	0.29	-2.28	0.7	-1.26	1	-5.49	PRKAA1
Alpha-aminoadipic semialdehyde synthase, mitochondrial OS=Homo sapiens OX=9606 GN=AASS PE=1 SV=1	AASS	Q9UDR5	1	-0.27	1	-0.29			AASS
Aspartate aminotransferase, cytoplasmic OS=Homo sapiens OX=9606 GN=GOT1 PE=1 SV=3	AATC	P17174	0.3	2.89	0.29	3.48	1	-0.37	GOT1
Protein AATF OS=Homo sapiens OX=9606 GN=AATF PE=1 SV=1	AATF	Q9NY61	0.0001	-3.65	< 0.0001	-3.36	0.001	-4.1	AATF	sig
Aspartate aminotransferase, mitochondrial OS=Homo sapiens OX=9606 GN=GOT2 PE=1 SV=3	AATM	P00505	0.086	0.59	0.061	0.98	0.76	0.17	GOT2
DNA dC->dU-editing enzyme APOBEC-3B OS=Homo sapiens OX=9606 GN=APOBEC3B PE=1 SV=1	ABC3B	Q9UH17	0.06	-0.7	0.38	-0.47	0.13	-1.06	APOBEC3B
DNA dC->dU-editing enzyme APOBEC-3C OS=Homo sapiens OX=9606 GN=APOBEC3C PE=1 SV=2	ABC3C	Q9NRW3	0.83	0.13	0.81	0.23	0.4	-0.19	APOBEC3C
Isoform 2 of ATP-binding cassette sub-family B member 7, mitochondrial OS=Homo sapiens OX=9606 GN=ABCB7	ABCB7	O75027	0.85	0.19	0.9	0.24	0.99	0.13	ABCB7
ATP-binding cassette sub-family B member 10, mitochondrial OS=Homo sapiens OX=9606 GN=ABCB10 PE=1 SV=2	ABCBA	Q9NRK6	0.87	-0.33	0.39	-1.58	0.4	2.68	ABCB10
ATP-binding cassette sub-family D member 3 OS=Homo sapiens OX=9606 GN=ABCD3 PE=1 SV=1	ABCD3	P28288	0.19	0.68	0.13	1.15	0.93	-0.09	ABCD3
ATP-binding cassette sub-family E member 1 OS=Homo sapiens OX=9606 GN=ABCE1 PE=1 SV=1	ABCE1	P61221	0.64	0.43	0.75	-0.13	0.38	1.3	ABCE1
Isoform 2 of ATP-binding cassette sub-family F member 1 OS=Homo sapiens OX=9606 GN=ABCF1	ABCF1	Q8NE71	0.066	0.62	0.026	0.9	0.52	0.35	ABCF1
Isoform 2 of ATP-binding cassette sub-family F member 2 OS=Homo sapiens OX=9606 GN=ABCF2	ABCF2	Q9UG63	0.057	-1.7	0.03	-1.86	0.55	-1.43	ABCF2
Isoform 2 of Monoacylglycerol lipase ABHD12 OS=Homo sapiens OX=9606 GN=ABHD12	ABD12	Q8N2K0	0.13	-2.94	0.4	-2.11	1	-5.54	ABHD12
1-acylglycerol-3-phosphate O-acyltransferase ABHD5 OS=Homo sapiens OX=9606 GN=ABHD5 PE=1 SV=1	ABHD5	Q8WTS1	0.33	-4.02	0.33	-4.01			ABHD5
Monoacylglycerol lipase ABHD6 OS=Homo sapiens OX=9606 GN=ABHD6 PE=1 SV=1	ABHD6	Q9BV23	1	-0.53	0.4	-3.16	0.33	3.75	ABHD6
Mycophenolic acid acyl-glucuronide esterase, mitochondrial OS=Homo sapiens OX=9606 GN=ABHD10 PE=1 SV=1	ABHDA	Q9NUJ1	0.37	-0.73	0.058	-1.7	0.51	1.38	ABHD10
Protein ABHD11 OS=Homo sapiens OX=9606 GN=ABHD11 PE=1 SV=1	ABHDB	Q8NFV4	0.51	0.54	0.42	0.88	0.87	-0.07	ABHD11
Protein ABHD14B OS=Homo sapiens OX=9606 GN=ABHD14B PE=1 SV=1	ABHEB	Q96IU4	1	1.08	1	1.08			ABHD14B
Protein ABHD16A OS=Homo sapiens OX=9606 GN=ABHD16A PE=1 SV=3	ABHGA	O95870	0.62	-0.55	0.96	-0.59	1	-0.48	ABHD16A
Cluster of Isoform 10 of Abl interactor 1 OS=Homo sapiens OX=9606 GN=ABI1 (sp|Q8IZP0-10|ABI1_HUMAN)	ABI1	Q8IZP0	0.44	-1.13	1	-0.12			ABI1
Isoform 2 of Abl interactor 2 OS=Homo sapiens OX=9606 GN=ABI2	ABI2	Q9NYB9	1	0.94					ABI2
Isoform 3 of Actin-binding LIM protein 1 OS=Homo sapiens OX=9606 GN=ABLIM1	ABLM1	O14639	0.35	-1.17	0.3	-1.48	1	0.46	ABLIM1
Costars family protein ABRACL OS=Homo sapiens OX=9606 GN=ABRACL PE=1 SV=1	ABRAL	Q9P1F3	0.33	0.29			0.33	0.27	ABRACL
Isoform 2 of Acetyl-CoA carboxylase 1 OS=Homo sapiens OX=9606 GN=ACACA	ACACA	Q13085	0.14	1.52	0.31	1.81	0.0079	1.15	ACACA
Isobutyryl-CoA dehydrogenase, mitochondrial OS=Homo sapiens OX=9606 GN=ACAD8 PE=1 SV=1	ACAD8	Q9UKU7	1	-0.95	1	-0.91			ACAD8
Acyl-CoA dehydrogenase family member 9, mitochondrial OS=Homo sapiens OX=9606 GN=ACAD9 PE=1 SV=1	ACAD9	Q9H845	0.78	0.16	0.7	-0.38	0.45	1	ACAD9
Isoform 2 of Medium-chain specific acyl-CoA dehydrogenase, mitochondrial OS=Homo sapiens OX=9606 GN=ACADM	ACADM	P11310	0.86	0.19	0.94	0.08	0.77	0.25	ACADM
Short-chain specific acyl-CoA dehydrogenase, mitochondrial OS=Homo sapiens OX=9606 GN=ACADS PE=1 SV=1	ACADS	P16219	1	-0.95	1	0.85	1	-1.98	ACADS
Isoform 2 of Very long-chain specific acyl-CoA dehydrogenase, mitochondrial OS=Homo sapiens OX=9606 GN=ACADVL	ACADV	P49748	0.43	0.36	0.98	0.08	0.29	0.69	ACADVL
Acetyl-coenzyme A transporter 1 OS=Homo sapiens OX=9606 GN=SLC33A1 PE=1 SV=1	ACATN	O00400	0.33	1.15	1	0.38	1	1.8	SLC33A1
Isoform 2 of Acyl-CoA-binding domain-containing protein 5 OS=Homo sapiens OX=9606 GN=ACBD5	ACBD5	Q5T8D3	0.35	-0.7	0.66	-0.27	1	-1.8	ACBD5
Isoform 2 of Acyl-CoA-binding protein OS=Homo sapiens OX=9606 GN=DBI	ACBP	P07108	0.33	0.2			0.33	0.2	DBI
Isoform 2 of Short/branched chain specific acyl-CoA dehydrogenase, mitochondrial OS=Homo sapiens OX=9606 GN=ACADSB	ACDSB	P45954	1	-0.06	1	-0.23	0.33	0.39	ACADSB
Isoform 4 of Apoptotic chromatin condensation inducer in the nucleus OS=Homo sapiens OX=9606 GN=ACIN1	ACINU	Q9UKV3	0.39	-0.32	0.62	-0.29	0.47	-0.33	ACIN1
Actin-like protein 6A OS=Homo sapiens OX=9606 GN=ACTL6A PE=1 SV=1	ACL6A	O96019	0.29	-0.84	0.046	-1.87	0.94	0.19	ACTL6A
ATP-citrate synthase OS=Homo sapiens OX=9606 GN=ACLY PE=1 SV=3	ACLY	P53396	0.095	0.67	1	0.05	0.037	1.33	ACLY
Acyl-coenzyme A thioesterase 13 OS=Homo sapiens OX=9606 GN=ACOT13 PE=1 SV=1	ACO13	Q9NPJ3	0.1	0.86	0.33	1.11	1	0.32	ACOT13
Cytoplasmic aconitate hydratase OS=Homo sapiens OX=9606 GN=ACO1 PE=1 SV=3	ACOC	P21399	0.043	-2.34	0.14	-2.61	0.1	-1.96	ACO1
Aconitate hydratase, mitochondrial OS=Homo sapiens OX=9606 GN=ACO2 PE=1 SV=2	ACON	Q99798	0.56	-0.14	0.23	-0.54	0.63	0.3	ACO2
Acyl-coenzyme A thioesterase 1 OS=Homo sapiens OX=9606 GN=ACOT1 PE=1 SV=1	ACOT1	Q86TX2	0.7	0.6	1	-0.2			ACOT1
Cluster of Acyl-coenzyme A thioesterase 2, mitochondrial OS=Homo sapiens OX=9606 GN=ACOT2 PE=1 SV=6 (sp|P49753|ACOT2_HUMAN)	ACOT2	P49753	0.56	0.62			0.33	1.81	ACOT2
Acyl-coenzyme A thioesterase 8 OS=Homo sapiens OX=9606 GN=ACOT8 PE=1 SV=1	ACOT8	O14734	1	-2.28	1	-2.3			ACOT8
Acyl-coenzyme A thioesterase 9, mitochondrial OS=Homo sapiens OX=9606 GN=ACOT9 PE=1 SV=2	ACOT9	Q9Y305	0.76	-0.12	0.8	-0.17	0.86	-0.04	ACOT9
Isoform 2 of Peroxisomal acyl-coenzyme A oxidase 1 OS=Homo sapiens OX=9606 GN=ACOX1	ACOX1	Q15067	0.78	-0.25	0.23	-1.13	0.5	0.84	ACOX1
Isoform 2 of Peroxisomal acyl-coenzyme A oxidase 3 OS=Homo sapiens OX=9606 GN=ACOX3	ACOX3	O15254	0.33	-2.41	0.33	-2.4			ACOX3
Acyl carrier protein, mitochondrial OS=Homo sapiens OX=9606 GN=NDUFAB1 PE=1 SV=3	ACPM	O14561	0.7	1.71			1	-0.68	NDUFAB1
Isoform 2 of Acyl-CoA synthetase family member 2, mitochondrial OS=Homo sapiens OX=9606 GN=ACSF2	ACSF2	Q96CM8	0.025	2.68	0.086	3.63	0.11	1.46	ACSF2
Acyl-CoA synthetase family member 3, mitochondrial OS=Homo sapiens OX=9606 GN=ACSF3 PE=1 SV=3	ACSF3	Q4G176	0.53	-0.62	0.34	-1.61	0.028	0.58	ACSF3
Isoform 2 of Long-chain-fatty-acid--CoA ligase 1 OS=Homo sapiens OX=9606 GN=ACSL1	ACSL1	P33121	0.036	-1.6	0.022	-1.94	1	-0.04	ACSL1
Long-chain-fatty-acid--CoA ligase 3 OS=Homo sapiens OX=9606 GN=ACSL3 PE=1 SV=3	ACSL3	O95573	0.051	1.31	0.004	1.6	0.38	0.94	ACSL3
Isoform Short of Long-chain-fatty-acid--CoA ligase 4 OS=Homo sapiens OX=9606 GN=ACSL4	ACSL4	O60488	0.084	2.64	0.6	1.39	0.028	3.78	ACSL4
Isoform 2 of Long-chain-fatty-acid--CoA ligase 5 OS=Homo sapiens OX=9606 GN=ACSL5	ACSL5	Q9ULC5	0.46	-0.32	0.13	-0.88	0.72	0.21	ACSL5
Actin, cytoplasmic 1 OS=Homo sapiens OX=9606 GN=ACTB PE=1 SV=1	ACTB	P60709	1	0.31					ACTB
Beta-actin-like protein 2 OS=Homo sapiens OX=9606 GN=ACTBL2 PE=1 SV=2	ACTBL	Q562R1	1	-2.99					ACTBL2
Actin, alpha cardiac muscle 1 OS=Homo sapiens OX=9606 GN=ACTC1 PE=1 SV=1	ACTC	P68032	1	0.12					ACTC1
Cluster of Actin, cytoplasmic 2 OS=Homo sapiens OX=9606 GN=ACTG1 PE=1 SV=1 (sp|P63261|ACTG_HUMAN)	ACTG	P63261	0.92	-0.55	0.4	0.57	0.69	-1.23	ACTG1
Alpha-actinin-1 OS=Homo sapiens OX=9606 GN=ACTN1 PE=1 SV=2	ACTN1	P12814	0.076	0.62	0.14	0.74	0.35	0.45	ACTN1
Alpha-actinin-4 OS=Homo sapiens OX=9606 GN=ACTN4 PE=1 SV=2	ACTN4	O43707	0.49	0.23	0.5	-0.19	0.16	0.7	ACTN4
Alpha-centractin OS=Homo sapiens OX=9606 GN=ACTR1A PE=1 SV=1	ACTZ	P61163	0.29	1.11	0.13	1.71	0.33	-0.7	ACTR1A
Acylphosphatase-1 OS=Homo sapiens OX=9606 GN=ACYP1 PE=1 SV=2	ACYP1	P07311	1	0.34			1	0.33	ACYP1
Acylphosphatase-2 OS=Homo sapiens OX=9606 GN=ACYP2 PE=1 SV=2	ACYP2	P14621	1	2.63			1	2.54	ACYP2
Disintegrin and metalloproteinase domain-containing protein 10 OS=Homo sapiens OX=9606 GN=ADAM10 PE=1 SV=1	ADA10	O14672	0.0046	-1.84	0.005	-2.39	0.45	-1.18	ADAM10
Isoform 10 of Disintegrin and metalloproteinase domain-containing protein 15 OS=Homo sapiens OX=9606 GN=ADAM15	ADA15	Q13444	0.66	-1.64	0.66	-1.6			ADAM15
Isoform 2 of Disintegrin and metalloproteinase domain-containing protein 9 OS=Homo sapiens OX=9606 GN=ADAM9	ADAM9	Q13443	0.7	-1.21			1	-0.01	ADAM9
Alkyldihydroxyacetonephosphate synthase, peroxisomal OS=Homo sapiens OX=9606 GN=AGPS PE=1 SV=1	ADAS	O00116	0.89	0.02	0.32	-0.59	0.048	0.79	AGPS
Isoform 2 of Alpha-adducin OS=Homo sapiens OX=9606 GN=ADD1	ADDA	P35611	0.11	-0.83	0.065	-1.08	0.48	-0.58	ADD1
Isoform 1 of Gamma-adducin OS=Homo sapiens OX=9606 GN=ADD3	ADDG	Q9UEY8	0.94	-0.09	0.21	-1.32	0.12	2.62	ADD3
Activity-dependent neuroprotector homeobox protein OS=Homo sapiens OX=9606 GN=ADNP PE=1 SV=1	ADNP	Q9H2P0	0.14	-0.87	0.03	-1.77	0.93	0.01	ADNP
Activity-dependent neuroprotector homeobox protein 2 OS=Homo sapiens OX=9606 GN=ADNP2 PE=1 SV=1	ADNP2	Q6IQ32	1	-0.17	1	-0.15			ADNP2
Isoform 2 of ADP-dependent glucokinase OS=Homo sapiens OX=9606 GN=ADPGK	ADPGK	Q9BRR6	0.14	0.43	0.17	0.61	0.78	0.17	ADPGK
L-aminoadipate-semialdehyde dehydrogenase-phosphopantetheinyl transferase OS=Homo sapiens OX=9606 GN=AASDHPPT PE=1 SV=2	ADPPT	Q9NRN7	1	-6.21	1	-6.21			AASDHPPT
Isoform 7 of NADPH:adrenodoxin oxidoreductase, mitochondrial OS=Homo sapiens OX=9606 GN=FDXR	ADRO	P22570	0.3	-0.58	0.081	-1.37	0.63	0.5	FDXR
ADP/ATP translocase 1 OS=Homo sapiens OX=9606 GN=SLC25A4 PE=1 SV=4	ADT1	P12235	0.54	0.3					SLC25A4
ADP/ATP translocase 2 OS=Homo sapiens OX=9606 GN=SLC25A5 PE=1 SV=7	ADT2	P05141	0.19	0.44	0.013	1			SLC25A5
Cluster of ADP/ATP translocase 3 OS=Homo sapiens OX=9606 GN=SLC25A6 PE=1 SV=4 (sp|P12236|ADT3_HUMAN)	ADT3	P12236	0.41	0.41	0.031	1.14	0.52	-0.38	SLC25A6
Isoform 2 of Afadin OS=Homo sapiens OX=9606 GN=AFDN	AFAD	P55196	0.68	0.22	0.35	-0.66	0.18	1.05	AFDN
AF4/FMR2 family member 4 OS=Homo sapiens OX=9606 GN=AFF4 PE=1 SV=1	AFF4	Q9UHB7	0.94	-0.12	0.89	-0.34	0.7	0.18	AFF4
Isoform 2 of ATPase family protein 2 homolog OS=Homo sapiens OX=9606 GN=SPATA5	AFG2H	Q8NB90	0.33	1.34	0.33	1.35			SPATA5
AFG3-like protein 2 OS=Homo sapiens OX=9606 GN=AFG3L2 PE=1 SV=2	AFG32	Q9Y4W6	0.046	1.27	0.028	1.85	0.62	0.45	AFG3L2
Dol-P-Glc:Glc(2)Man(9)GlcNAc(2)-PP-Dol alpha-1,2-glucosyltransferase OS=Homo sapiens OX=9606 GN=ALG10 PE=2 SV=1	AG10A	Q5BKT4	0.028	-4.22	0.1	-3.95			ALG10
Alpha-galactosidase A OS=Homo sapiens OX=9606 GN=GLA PE=1 SV=1	AGAL	P06280	0.85	0.27	0.1	-3.03	0.31	2.93	GLA
Isoform 2 of Arf-GAP domain and FG repeat-containing protein 1 OS=Homo sapiens OX=9606 GN=AGFG1	AGFG1	P52594	0.92	-0.68	0.89	-0.68			AGFG1
Acylglycerol kinase, mitochondrial OS=Homo sapiens OX=9606 GN=AGK PE=1 SV=2	AGK	Q53H12	0.88	0.1	0.7	-0.6	0.42	1.48	AGK
Isoform 2 of Protein argonaute-2 OS=Homo sapiens OX=9606 GN=AGO2	AGO2	Q9UKV8	0.028	3.65	0.33	4.21	0.33	3.06	AGO2
Anterior gradient protein 2 homolog OS=Homo sapiens OX=9606 GN=AGR2 PE=1 SV=1	AGR2	O95994	0.17	0.37	0.88	0.1	0.032	0.64	AGR2
Isoform 2 of Adhesion G-protein coupled receptor G1 OS=Homo sapiens OX=9606 GN=ADGRG1	AGRG1	Q9Y653	0.028	-3.46	0.33	-2.93	0.33	-3.9	ADGRG1
Isoform 6 of Agrin OS=Homo sapiens OX=9606 GN=AGRN	AGRIN	O00468	0.69	-0.79	1	-0.05	1	-1.9	AGRN
Neuroblast differentiation-associated protein AHNAK OS=Homo sapiens OX=9606 GN=AHNAK PE=1 SV=2	AHNK	Q09666	0.69	0.07	0.47	-0.08	0.11	0.23	AHNAK
sp|Q8IVF2-3|AHNK2_HUMAN	AHNK2	Q8IVF2	0.1	0.92	0.1	0.93			AHNAK2
Activator of 90 kDa heat shock protein ATPase homolog 1 OS=Homo sapiens OX=9606 GN=AHSA1 PE=1 SV=1	AHSA1	O95433	0.32	1.52	0.21	2.89	0.96	-0.19	AHSA1
Isoform 3 of Apoptosis-inducing factor 1, mitochondrial OS=Homo sapiens OX=9606 GN=AIFM1	AIFM1	O95831	0.18	0.6	0.59	0.36	0.13	0.86	AIFM1
Apoptosis-inducing factor 2 OS=Homo sapiens OX=9606 GN=AIFM2 PE=1 SV=1	AIFM2	Q9BRQ8	0.95	0.19	0.76	0.77			AIFM2
Isoform 2 of Aminoacyl tRNA synthase complex-interacting multifunctional protein 1 OS=Homo sapiens OX=9606 GN=AIMP1	AIMP1	Q12904	0.024	1.58	0.013	1.86	1	-0.02	AIMP1
Aminoacyl tRNA synthase complex-interacting multifunctional protein 2 OS=Homo sapiens OX=9606 GN=AIMP2 PE=1 SV=2	AIMP2	Q13155	0.62	1.33	0.52	2.19	0.33	-1.11	AIMP2
A-kinase anchor protein 17A OS=Homo sapiens OX=9606 GN=AKAP17A PE=1 SV=2	AK17A	Q02040	0.91	-0.4	0.69	-0.79	0.33	0.59	AKAP17A
Aldo-keto reductase family 1 member A1 OS=Homo sapiens OX=9606 GN=AKR1A1 PE=1 SV=3	AK1A1	P14550	1	0	1	0			AKR1A1
A-kinase anchor protein 1, mitochondrial OS=Homo sapiens OX=9606 GN=AKAP1 PE=1 SV=1	AKAP1	Q92667	0.99	0.22	1	0.23			AKAP1
A-kinase anchor protein 8 OS=Homo sapiens OX=9606 GN=AKAP8 PE=1 SV=1	AKAP8	O43823	0.1	-3.62	1	-3.98	0.33	-3.57	AKAP8
Aldehyde dehydrogenase X, mitochondrial OS=Homo sapiens OX=9606 GN=ALDH1B1 PE=1 SV=3	AL1B1	P30837	0.95	-0.04	0.35	-0.66	0.37	0.69	ALDH1B1
Isoform 2 of Fatty aldehyde dehydrogenase OS=Homo sapiens OX=9606 GN=ALDH3A2	AL3A2	P51648	0.32	0.49	1	0.11	0.092	0.79	ALDH3A2
Isoform 3 of Delta-1-pyrroline-5-carboxylate dehydrogenase, mitochondrial OS=Homo sapiens OX=9606 GN=ALDH4A1	AL4A1	P30038	0.15	-1.73	0.017	-2.82	0.6	0.58	ALDH4A1
Isoform 2 of Alpha-aminoadipic semialdehyde dehydrogenase OS=Homo sapiens OX=9606 GN=ALDH7A1	AL7A1	P49419	0.91	0.07	0.29	-0.54	0.47	0.63	ALDH7A1
4-trimethylaminobutyraldehyde dehydrogenase OS=Homo sapiens OX=9606 GN=ALDH9A1 PE=1 SV=3	AL9A1	P49189	0.59	0.4	0.93	-0.33	0.25	1.12	ALDH9A1
Aldehyde dehydrogenase, mitochondrial OS=Homo sapiens OX=9606 GN=ALDH2 PE=1 SV=2	ALDH2	P05091	0.26	0.72	0.93	-0.09	0.098	1.83	ALDH2
Cluster of Fructose-bisphosphate aldolase A OS=Homo sapiens OX=9606 GN=ALDOA PE=1 SV=2 (sp|P04075|ALDOA_HUMAN)	ALDOA	P04075	0.11	-0.94	0.097	-1.12	0.62	-0.64	ALDOA
Fructose-bisphosphate aldolase C OS=Homo sapiens OX=9606 GN=ALDOC PE=1 SV=2	ALDOC	P09972	0.4	-3.68					ALDOC
Chitobiosyldiphosphodolichol beta-mannosyltransferase OS=Homo sapiens OX=9606 GN=ALG1 PE=1 SV=2	ALG1	Q9BT22	0.4	-1.82	1	-0.13	1	-5.7	ALG1
GDP-Man:Man(3)GlcNAc(2)-PP-Dol alpha-1,2-mannosyltransferase OS=Homo sapiens OX=9606 GN=ALG11 PE=1 SV=2	ALG11	Q2TAA5	1	-0.29			1	-0.43	ALG11
Isoform 2 of Alpha-1,3/1,6-mannosyltransferase ALG2 OS=Homo sapiens OX=9606 GN=ALG2	ALG2	Q9H553	0.33	1.81	0.4	2.92	1	0.21	ALG2
Isoform 2 of Dolichyl-phosphate beta-glucosyltransferase OS=Homo sapiens OX=9606 GN=ALG5	ALG5	Q9Y673	1	-0.09	0.54	0.78	0.53	-1.49	ALG5
Isoform 2 of Probable dolichyl pyrophosphate Glc1Man9GlcNAc2 alpha-1,3-glucosyltransferase OS=Homo sapiens OX=9606 GN=ALG8	ALG8	Q9BVK2	1	-1.51	0.33	-5.08	1	6.19	ALG8
Isoform 2 of Alpha-1,2-mannosyltransferase ALG9 OS=Homo sapiens OX=9606 GN=ALG9	ALG9	Q9H6U8	0.028	1.25	0.1	1.48			ALG9
Isoform 1 of RNA demethylase ALKBH5 OS=Homo sapiens OX=9606 GN=ALKBH5	ALKB5	Q6P6C2	1	0.33	1	0.34			ALKBH5
FAD-linked sulfhydryl oxidase ALR OS=Homo sapiens OX=9606 GN=GFER PE=1 SV=2	ALR	P55789	0.1	0.74			0.33	0.8	GFER
Isoform 4 of Alpha-methylacyl-CoA racemase OS=Homo sapiens OX=9606 GN=AMACR	AMACR	Q9UHK6	1	0.39	1	0.39			AMACR
E3 ubiquitin-protein ligase AMFR OS=Homo sapiens OX=9606 GN=AMFR PE=1 SV=2	AMFR	Q9UKV5	0.028	-4.1	0.028	-4.1			AMFR
Aminopeptidase B OS=Homo sapiens OX=9606 GN=RNPEP PE=1 SV=2	AMPB	Q9H4A4	0.1	2.93	0.33	4.28	1	0.48	RNPEP
Isoform 2 of Cytosol aminopeptidase OS=Homo sapiens OX=9606 GN=LAP3	AMPL	P28838	0.6	-0.48	0.28	-1.24	0.56	0.51	LAP3
Alpha-2-macroglobulin receptor-associated protein OS=Homo sapiens OX=9606 GN=LRPAP1 PE=1 SV=1	AMRP	P30533	0.42	-1.2	0.4	-1.66	1	0.09	LRPAP1
Acidic leucine-rich nuclear phosphoprotein 32 family member A OS=Homo sapiens OX=9606 GN=ANP32A PE=1 SV=1	AN32A	P39687	0.028	3.48	0.1	2.28			ANP32A
Isoform 2 of Acidic leucine-rich nuclear phosphoprotein 32 family member B OS=Homo sapiens OX=9606 GN=ANP32B	AN32B	Q92688	0.27	1.49	0.49	1.99	0.32	2.39	ANP32B
Isoform 3 of Acidic leucine-rich nuclear phosphoprotein 32 family member E OS=Homo sapiens OX=9606 GN=ANP32E	AN32E	Q9BTT0	1	9.34	1	9.34			ANP32E
Alpha-N-acetylglucosaminidase OS=Homo sapiens OX=9606 GN=NAGLU PE=1 SV=2	ANAG	P54802	0.4	-1.63	0.4	-1.61			NAGLU
Isoform 2 of Anaphase-promoting complex subunit 2 OS=Homo sapiens OX=9606 GN=ANAPC2	ANC2	Q9UJX6	0.65	1.52	0.4	3.55			ANAPC2
Isoform 2 of Rabankyrin-5 OS=Homo sapiens OX=9606 GN=ANKFY1	ANFY1	Q9P2R3	0.71	-0.72	1	-1.42	1	-0.09	ANKFY1
Isoform 2 of Ankyrin-3 OS=Homo sapiens OX=9606 GN=ANK3	ANK3	Q12955	0.023	-1.84	0.044	-2.32	1	-1.08	ANK3
Isoform 4 of Ankyrin repeat and KH domain-containing protein 1 OS=Homo sapiens OX=9606 GN=ANKHD1	ANKH1	Q8IWZ3	0.33	-3.51					ANKHD1
Ankyrin repeat and LEM domain-containing protein 2 OS=Homo sapiens OX=9606 GN=ANKLE2 PE=1 SV=4	ANKL2	Q86XL3	0.33	-5.5			0.33	-5.52	ANKLE2
Isoform 2 of Anillin OS=Homo sapiens OX=9606 GN=ANLN	ANLN	Q9NQW6	0.1	-0.64	0.16	-0.81	0.4	-0.48	ANLN
Isoform 2 of Protein arginine N-methyltransferase 1 OS=Homo sapiens OX=9606 GN=PRMT1	ANM1	Q99873	0.29	-0.65	0.33	-0.83	0.72	-0.34	PRMT1
Isoform 2 of Protein arginine N-methyltransferase 5 OS=Homo sapiens OX=9606 GN=PRMT5	ANM5	O14744	1	0.4	1	0.39			PRMT5
Isoform 2 of Anoctamin-10 OS=Homo sapiens OX=9606 GN=ANO10	ANO10	Q9NW15	0.1	1.58			0.33	2.02	ANO10
Cluster of Isoform 2 of Ankyrin repeat domain-containing protein 17 OS=Homo sapiens OX=9606 GN=ANKRD17 (sp|O75179-2|ANR17_HUMAN)	ANR17	O75179	0.47	0.89	0.028	3.81	0.69	-0.77	ANKRD17
Ankyrin repeat domain-containing protein 22 OS=Homo sapiens OX=9606 GN=ANKRD22 PE=2 SV=1	ANR22	Q5VYY1	0.28	1.85	0.7	0.98	0.33	3.18	ANKRD22
Isoform 2 of Annexin A11 OS=Homo sapiens OX=9606 GN=ANXA11	ANX11	P50995	0.79	-0.2	0.48	1.27	0.15	-2.95	ANXA11
Annexin A1 OS=Homo sapiens OX=9606 GN=ANXA1 PE=1 SV=2	ANXA1	P04083	0.24	0.94	0.042	2.29	0.3	-0.72	ANXA1
Annexin A2 OS=Homo sapiens OX=9606 GN=ANXA2 PE=1 SV=2	ANXA2	P07355	0.056	0.62	0.053	1.04	0.69	0.13	ANXA2
Annexin A3 OS=Homo sapiens OX=9606 GN=ANXA3 PE=1 SV=3	ANXA3	P12429	0.43	0.86	0.095	2.06	0.46	-1.59	ANXA3
Annexin A4 OS=Homo sapiens OX=9606 GN=ANXA4 PE=1 SV=4	ANXA4	P09525	0.88	0.27	0.65	0.71	1	-0.52	ANXA4
Annexin A5 OS=Homo sapiens OX=9606 GN=ANXA5 PE=1 SV=2	ANXA5	P08758	0.041	0.86	< 0.0001	1.49	0.95	0.08	ANXA5
Annexin A6 OS=Homo sapiens OX=9606 GN=ANXA6 PE=1 SV=3	ANXA6	P08133	0.78	-0.11	0.74	-0.12	1	0	ANXA6
Isoform 2 of Annexin A7 OS=Homo sapiens OX=9606 GN=ANXA7	ANXA7	P20073	0.61	1.75	0.028	5.44	0.33	-6.21	ANXA7
Annexin A9 OS=Homo sapiens OX=9606 GN=ANXA9 PE=1 SV=3	ANXA9	O76027	1	0.18	1	0.18			ANXA9
Amine oxidase [flavin-containing] B OS=Homo sapiens OX=9606 GN=MAOB PE=1 SV=3	AOFB	P27338	0.46	-1.84	0.008	-4.95	0.33	6.28	MAOB
Isoform C of AP-1 complex subunit beta-1 OS=Homo sapiens OX=9606 GN=AP1B1	AP1B1	Q10567	0.48	0.91					AP1B1
Isoform 2 of AP-1 complex subunit gamma-1 OS=Homo sapiens OX=9606 GN=AP1G1	AP1G1	O43747	0.87	-0.12	0.51	-0.74	0.53	0.53	AP1G1
AP-1 complex subunit gamma-like 2 OS=Homo sapiens OX=9606 GN=AP1G2 PE=1 SV=1	AP1G2	O75843	1	1.55	1	1.56			AP1G2
Isoform 2 of AP-1 complex subunit mu-1 OS=Homo sapiens OX=9606 GN=AP1M1	AP1M1	Q9BXS5	0.7	-0.81	1	-1.18	1	-0.31	AP1M1
Isoform 2 of AP-1 complex subunit mu-2 OS=Homo sapiens OX=9606 GN=AP1M2	AP1M2	Q9Y6Q5	1	2	1	1.96			AP1M2
AP-1 complex subunit sigma-1A OS=Homo sapiens OX=9606 GN=AP1S1 PE=1 SV=1	AP1S1	P61966	0.45	-0.75	0.33	1.02	0.4	-2.01	AP1S1
Isoform B of AP-2 complex subunit alpha-1 OS=Homo sapiens OX=9606 GN=AP2A1	AP2A1	O95782	0.48	-0.43	0.001	-1.94	0.097	1.23	AP2A1
Isoform 2 of AP-2 complex subunit alpha-2 OS=Homo sapiens OX=9606 GN=AP2A2	AP2A2	O94973	0.54	0.38	0.37	0.38	0.73	0.34	AP2A2
Cluster of Isoform 2 of AP-2 complex subunit beta OS=Homo sapiens OX=9606 GN=AP2B1 (sp|P63010-2|AP2B1_HUMAN)	AP2B1	P63010	0.1	0.77	0.46	0.48	0.11	1.03	AP2B1
Isoform 2 of AP-2 complex subunit mu OS=Homo sapiens OX=9606 GN=AP2M1	AP2M1	Q96CW1	0.78	0.25	0.43	0.69	1	-0.25	AP2M1
AP-2 complex subunit sigma OS=Homo sapiens OX=9606 GN=AP2S1 PE=1 SV=2	AP2S1	P53680	1	-1.05	0.33	1.65	1	-4.05	AP2S1
Isoform 2 of AP-3 complex subunit beta-1 OS=Homo sapiens OX=9606 GN=AP3B1	AP3B1	O00203	0.00092	1.85	0.008	2.71	0.1	0.38	AP3B1	sig
Isoform 4 of AP-3 complex subunit delta-1 OS=Homo sapiens OX=9606 GN=AP3D1	AP3D1	O14617	0.41	-0.49	0.8	-0.16	0.45	-0.86	AP3D1
AP-3 complex subunit mu-1 OS=Homo sapiens OX=9606 GN=AP3M1 PE=1 SV=1	AP3M1	Q9Y2T2	1	1.22	1	1.22			AP3M1
AP-3 complex subunit sigma-1 OS=Homo sapiens OX=9606 GN=AP3S1 PE=1 SV=1	AP3S1	Q92572	1	-1.7	1	-1.69			AP3S1
AP-3 complex subunit sigma-2 OS=Homo sapiens OX=9606 GN=AP3S2 PE=2 SV=1	AP3S2	P59780	1	-4.66	1	-4.65			AP3S2
Bis(5'-nucleosyl)-tetraphosphatase [asymmetrical] OS=Homo sapiens OX=9606 GN=NUDT2 PE=1 SV=3	AP4A	P50583	1	0.4	1	0.4			NUDT2
Anaphase-promoting complex subunit 1 OS=Homo sapiens OX=9606 GN=ANAPC1 PE=1 SV=1	APC1	Q9H1A4	0.72	-0.15	0.24	-0.87	0.38	0.51	ANAPC1
Anaphase-promoting complex subunit 10 OS=Homo sapiens OX=9606 GN=ANAPC10 PE=1 SV=1	APC10	Q9UM13	1	-2.43	1	-2.45			ANAPC10
Anaphase-promoting complex subunit 16 OS=Homo sapiens OX=9606 GN=ANAPC16 PE=1 SV=1	APC16	Q96DE5	0.33	-4.02			0.33	-4.04	ANAPC16
Isoform 3 of Anaphase-promoting complex subunit 4 OS=Homo sapiens OX=9606 GN=ANAPC4	APC4	Q9UJX5	0.55	-1.15	0.54	-1.07	0.82	-1.31	ANAPC4
Anaphase-promoting complex subunit 5 OS=Homo sapiens OX=9606 GN=ANAPC5 PE=1 SV=2	APC5	Q9UJX4	0.9	0.02	0.92	0			ANAPC5
Isoform 2 of Anaphase-promoting complex subunit 7 OS=Homo sapiens OX=9606 GN=ANAPC7	APC7	Q9UJX3	0.12	-1.76	0.026	-2.92	0.7	1.38	ANAPC7
DNA-(apurinic or apyrimidinic site) lyase OS=Homo sapiens OX=9606 GN=APEX1 PE=1 SV=2	APEX1	P27695	0.007	2.64	0.053	3.34	0.05	1.87	APEX1
Isoform 2 of Apoptosis inhibitor 5 OS=Homo sapiens OX=9606 GN=API5	API5	Q9BZZ5	0.71	0.3	0.46	0.71	0.49	-0.65	API5
Isoform 2 of Amyloid-like protein 2 OS=Homo sapiens OX=9606 GN=APLP2	APLP2	Q06481	0.001	-2.23	0.008	-2.82	0.1	-1.27	APLP2	sig
Adipocyte plasma membrane-associated protein OS=Homo sapiens OX=9606 GN=APMAP PE=1 SV=2	APMAP	Q9HDC9	0.67	0.26	0.98	0.07	0.72	0.43	APMAP
Apolipoprotein B-100 OS=Homo sapiens OX=9606 GN=APOB PE=1 SV=2	APOB	P04114	0.25	1.65			0.28	1.64	APOB
Apolipoprotein L2 OS=Homo sapiens OX=9606 GN=APOL2 PE=1 SV=1	APOL2	Q9BQE5	1	-0.46	0.33	1.05	1	-1.89	APOL2
APP_Human_isoform751	APP		0.0001	-4.24	0.008	-3.56	0.001	-4.8		sig
Adenine phosphoribosyltransferase OS=Homo sapiens OX=9606 GN=APRT PE=1 SV=2	APT	P07741	0.33	-0.94	0.44	-1.64	1	-0.4	APRT
Isoform 11 of Aprataxin OS=Homo sapiens OX=9606 GN=APTX	APTX	Q7Z2E3	1	-1.73	1	-1.65			APTX
RNA helicase aquarius OS=Homo sapiens OX=9606 GN=AQR PE=1 SV=4	AQR	O60306	0.007	-1.69	0.0057	-1.82	0.54	-1.27	AQR
Isoform 3 of Arf-GAP with Rho-GAP domain, ANK repeat and PH domain-containing protein 1 OS=Homo sapiens OX=9606 GN=ARAP1	ARAP1	Q96P48	0.028	3.26	0.1	3.1	1	3.74	ARAP1
Beta-adrenergic receptor kinase 1 OS=Homo sapiens OX=9606 GN=GRK2 PE=1 SV=2	ARBK1	P25098	0.72	-0.61	0.73	-0.59			GRK2
Actin-related protein 2/3 complex subunit 1A OS=Homo sapiens OX=9606 GN=ARPC1A PE=2 SV=2	ARC1A	Q92747	0.28	2.19	0.59	1.77	1	3.58	ARPC1A
Actin-related protein 2/3 complex subunit 1B OS=Homo sapiens OX=9606 GN=ARPC1B PE=1 SV=3	ARC1B	O15143	0.43	-0.36	0.001	0.9	0.21	-1.6	ARPC1B
Cluster of ADP-ribosylation factor 1 OS=Homo sapiens OX=9606 GN=ARF1 PE=1 SV=2 (sp|P84077|ARF1_HUMAN)	ARF1	P84077	0.65	-0.11	0.69	0.52			ARF1
ADP-ribosylation factor 4 OS=Homo sapiens OX=9606 GN=ARF4 PE=1 SV=3	ARF4	P18085	0.55	-0.32			0.37	-0.76	ARF4
ADP-ribosylation factor 5 OS=Homo sapiens OX=9606 GN=ARF5 PE=1 SV=2	ARF5	P84085	0.4	-2.01					ARF5
ADP-ribosylation factor 6 OS=Homo sapiens OX=9606 GN=ARF6 PE=1 SV=2	ARF6	P62330	0.24	0.59	0.028	1.26	1	-0.02	ARF6
ADP-ribosylation factor GTPase-activating protein 2 OS=Homo sapiens OX=9606 GN=ARFGAP2 PE=1 SV=1	ARFG2	Q8N6H7	1	-0.47	0.4	-3.06	0.33	3.36	ARFGAP2
Isoform A of Arfaptin-1 OS=Homo sapiens OX=9606 GN=ARFIP1	ARFP1	P53367	0.33	1.53	0.33	1.53			ARFIP1
Isoform 2 of Arfaptin-2 OS=Homo sapiens OX=9606 GN=ARFIP2	ARFP2	P53365	0.32	1.32	0.001	2.22	1	-0.67	ARFIP2
Isoform 2 of Rho guanine nucleotide exchange factor 39 OS=Homo sapiens OX=9606 GN=ARHGEF39	ARG39	Q8N4T4	1	-4.48	1	-4.48			ARHGEF39
Arginase-2, mitochondrial OS=Homo sapiens OX=9606 GN=ARG2 PE=1 SV=1	ARGI2	P78540	0.4	-1.41	0.37	-1.4			ARG2
Isoform 3 of Rho guanine nucleotide exchange factor 1 OS=Homo sapiens OX=9606 GN=ARHGEF1	ARHG1	Q92888	0.016	2.68	0.028	2.68	0.051	2.72	ARHGEF1
Isoform 2 of Rho guanine nucleotide exchange factor 2 OS=Homo sapiens OX=9606 GN=ARHGEF2	ARHG2	Q92974	0.55	-0.85	0.26	-1.64	1	0.46	ARHGEF2
Isoform 1 of Rho guanine nucleotide exchange factor 7 OS=Homo sapiens OX=9606 GN=ARHGEF7	ARHG7	Q14155	0.57	0.73	0.028	2.7	0.33	-3.21	ARHGEF7
Isoform 2 of Rho guanine nucleotide exchange factor 12 OS=Homo sapiens OX=9606 GN=ARHGEF12	ARHGC	Q9NZN5	0.6	1.47	0.33	4.22	1	-1.28	ARHGEF12
Rho guanine nucleotide exchange factor 16 OS=Homo sapiens OX=9606 GN=ARHGEF16 PE=1 SV=1	ARHGG	Q5VV41	0.28	-1.07	0.26	-1.06	1	-1.06	ARHGEF16
ADP-ribose glycohydrolase ARH3 OS=Homo sapiens OX=9606 GN=ADPRHL2 PE=1 SV=1	ARHL2	Q9NX46	0.76	0.71	0.49	1.68	0.72	-1.25	ADPRS
AT-rich interactive domain-containing protein 1A OS=Homo sapiens OX=9606 GN=ARID1A PE=1 SV=3	ARI1A	O14497	0.12	-0.48	0.005	-1.33	0.33	0.39	ARID1A
Isoform 2 of AT-rich interactive domain-containing protein 1B OS=Homo sapiens OX=9606 GN=ARID1B	ARI1B	Q8NFD5	0.59	1.04	1	1.63	0.33	0.42	ARID1B
AT-rich interactive domain-containing protein 3A OS=Homo sapiens OX=9606 GN=ARID3A PE=1 SV=2	ARI3A	Q99856	0.33	-4.34			0.33	-4.35	ARID3A
Isoform 2 of AT-rich interactive domain-containing protein 4B OS=Homo sapiens OX=9606 GN=ARID4B	ARI4B	Q4LE39	0.66	-1.93	0.33	-3.97	1	0.08	ARID4B
Isoform 2 of AT-rich interactive domain-containing protein 2 OS=Homo sapiens OX=9606 GN=ARID2	ARID2	Q68CP9	0.091	-1.53	0.44	-2.2	0.44	-1.14	ARID2
Aflatoxin B1 aldehyde reductase member 2 OS=Homo sapiens OX=9606 GN=AKR7A2 PE=1 SV=3	ARK72	O43488	0.028	4.32	0.1	3.55			AKR7A2
Isoform 2 of ADP-ribosylation factor-like protein 1 OS=Homo sapiens OX=9606 GN=ARL1	ARL 1.00	P40616	0.91	-0.13	0.86	-0.35	0.1	0.33	ARL 1.00
ADP-ribosylation factor-like protein 15 OS=Homo sapiens OX=9606 GN=ARL15 PE=1 SV=1	ARL 15.00	Q9NXU5	1	0.99	1	0.99			ARL 15.00
ADP-ribosylation factor-like protein 2 OS=Homo sapiens OX=9606 GN=ARL2 PE=1 SV=4	ARL 2.00	P36404	0.59	1.12	1	-0.33	0.33	3.36	ARL 2.00
ADP-ribosylation factor-like protein 3 OS=Homo sapiens OX=9606 GN=ARL3 PE=1 SV=2	ARL 3.00	P36405	0.28	2.75	0.1	5.1	1	-1.02	ARL 3.00
ADP-ribosylation factor-like protein 8A OS=Homo sapiens OX=9606 GN=ARL8A PE=1 SV=1	ARL8A	Q96BM9	0.79	0.12					ARL8A
Cluster of ADP-ribosylation factor-like protein 8B OS=Homo sapiens OX=9606 GN=ARL8B PE=1 SV=1 (sp|Q9NVJ2|ARL8B_HUMAN)	ARL8B	Q9NVJ2	0.067	0.93	0.49	1.11	0.0034	0.74	ARL8B
Isoform 3 of Armadillo repeat-containing protein 10 OS=Homo sapiens OX=9606 GN=ARMC10	ARM 10.00	Q8N2F6	0.93	0.25	0.52	1.42	0.4	-2.16	ARMC10
Armadillo repeat-containing protein 1 OS=Homo sapiens OX=9606 GN=ARMC1 PE=1 SV=1	ARMC1	Q9NVT9	0.13	-2.98	0.4	-3.05			ARMC1
Armadillo repeat-containing X-linked protein 3 OS=Homo sapiens OX=9606 GN=ARMCX3 PE=1 SV=1	ARMX3	Q9UH62	0.045	-4.36	0.028	-5.47	1	0.33	ARMCX3
Active regulator of SIRT1 OS=Homo sapiens OX=9606 GN=RPS19BP1 PE=1 SV=1	AROS	Q86WX3	0.13	-3.36	0.14	-3.37			RPS19BP1
Actin-related protein 2 OS=Homo sapiens OX=9606 GN=ACTR2 PE=1 SV=1	ARP 2.00	P61160	0.004	-2.6	0.018	-2.76	0.4	-2.16	ACTR2
Actin-related protein 3 OS=Homo sapiens OX=9606 GN=ACTR3 PE=1 SV=3	ARP 3.00	P61158	0.73	-0.19	0.13	-1	0.28	0.81	ACTR3
Actin-related protein 5 OS=Homo sapiens OX=9606 GN=ACTR5 PE=1 SV=2	ARP 5.00	Q9H9F9	0.33	1.52	0.33	1.52			ACTR5
Actin-related protein 2/3 complex subunit 5-like protein OS=Homo sapiens OX=9606 GN=ARPC5L PE=1 SV=1	ARP5L	Q9BPX5	0.54	0.65	1	-1.32	0.1	2.85	ARPC5L
Actin-related protein 2/3 complex subunit 2 OS=Homo sapiens OX=9606 GN=ARPC2 PE=1 SV=1	ARPC2	O15144	0.89	0.02	0.62	-0.24	0.71	0.36	ARPC2
Actin-related protein 2/3 complex subunit 3 OS=Homo sapiens OX=9606 GN=ARPC3 PE=1 SV=3	ARPC3	O15145	0.099	0.55	0.008	0.91	0.89	0.01	ARPC3
Actin-related protein 2/3 complex subunit 4 OS=Homo sapiens OX=9606 GN=ARPC4 PE=1 SV=3	ARPC4	P59998	0.25	-0.92	0.47	-0.63	1	-1.5	ARPC4
Actin-related protein 2/3 complex subunit 5 OS=Homo sapiens OX=9606 GN=ARPC5 PE=1 SV=3	ARPC5	O15511	0.57	-0.32	1	0.16	1	-1.06	ARPC5
Isoform 2 of Acid ceramidase OS=Homo sapiens OX=9606 GN=ASAH1	ASAH1	Q13510	0.42	0.71	0.76	-1	0.001	2.55	ASAH1
Isoform 3 of Activating signal cointegrator 1 complex subunit 2 OS=Homo sapiens OX=9606 GN=ASCC2	ASCC2	Q9H1I8	0.54	1.44	0.54	1.43			ASCC2
Activating signal cointegrator 1 complex subunit 3 OS=Homo sapiens OX=9606 GN=ASCC3 PE=1 SV=3	ASCC3	Q8N3C0	0.65	-0.2	0.55	0.4	0.35	-0.72	ASCC3
Isoform 3 of Set1/Ash2 histone methyltransferase complex subunit ASH2 OS=Homo sapiens OX=9606 GN=ASH2L	ASH2L	Q9UBL3	0.1	2.47	0.1	2.53			ASH2L
Isoform 4 of Sphingomyelin phosphodiesterase OS=Homo sapiens OX=9606 GN=SMPD1	ASM	P17405	1	0.36	0.33	-3.39	1	7.34	SMPD1
Isoform 2 of Acid sphingomyelinase-like phosphodiesterase 3b OS=Homo sapiens OX=9606 GN=SMPDL3B	ASM3B	Q92485	0.88	-0.62	1	0.16	0.53	-0.82	SMPDL3B
ATPase ASNA1 OS=Homo sapiens OX=9606 GN=ASNA1 PE=1 SV=2	ASNA	O43681	0.55	0.81	0.56	1.01	0.33	0.33	GET3
Isoform 2 of Asparagine synthetase [glutamine-hydrolyzing] OS=Homo sapiens OX=9606 GN=ASNS	ASNS	P08243	0.94	0.25	0.97	0.18	1	0.51	ASNS
Aspartyl/asparaginyl beta-hydroxylase OS=Homo sapiens OX=9606 GN=ASPH PE=1 SV=3	ASPH	Q12797	0.64	0.24	0.62	0.41	0.99	0.01	ASPH
sp|Q8IZT6|ASPM_HUMAN	ASPM	Q8IZT6	1	-5.17	1	-5.17			ASPM
Isoform 2 of Apoptosis-stimulating of p53 protein 2 OS=Homo sapiens OX=9606 GN=TP53BP2	ASPP2	Q13625	0.12	-2.05	0.13	-2.46	1	-0.28	TP53BP2
Argininosuccinate synthase OS=Homo sapiens OX=9606 GN=ASS1 PE=1 SV=2	ASSY	P00966	0.1	6.45	0.1	6.43			ASS1
Probable phospholipid-transporting ATPase IF OS=Homo sapiens OX=9606 GN=ATP11B PE=1 SV=2	AT11B	Q9Y2G3	1	0	1	0			ATP11B
Manganese-transporting ATPase 13A1 OS=Homo sapiens OX=9606 GN=ATP13A1 PE=1 SV=2	AT131	Q9HD20	0.52	0.33	0.21	1.02	0.55	-0.43	ATP13A1
Cluster of Isoform 4 of Sodium/potassium-transporting ATPase subunit alpha-1 OS=Homo sapiens OX=9606 GN=ATP1A1 (sp|P05023-4|AT1A1_HUMAN)	AT1A1	P05023	0.44	0.35	0.84	0.21	0.27	0.53	ATP1A1
Isoform 2 of Sodium/potassium-transporting ATPase subunit alpha-3 OS=Homo sapiens OX=9606 GN=ATP1A3	AT1A3	P13637	0.62	-1.09					ATP1A3
Sodium/potassium-transporting ATPase subunit alpha-4 OS=Homo sapiens OX=9606 GN=ATP1A4 PE=1 SV=3	AT1A4	Q13733	0.33	0.68					ATP1A4
Isoform 2 of Sodium/potassium-transporting ATPase subunit beta-1 OS=Homo sapiens OX=9606 GN=ATP1B1	AT1B1	P05026	0.16	-0.58	0.15	-0.93	0.72	-0.11	ATP1B1
Sodium/potassium-transporting ATPase subunit beta-3 OS=Homo sapiens OX=9606 GN=ATP1B3 PE=1 SV=1	AT1B3	P54709	0.98	-0.13	0.31	-1.52	0.001	1.62	ATP1B3
Sarcoplasmic/endoplasmic reticulum calcium ATPase 2 OS=Homo sapiens OX=9606 GN=ATP2A2 PE=1 SV=1	AT2A2	P16615	0.39	0.32	0.93	-0.04	0.2	0.6	ATP2A2
Cluster of Isoform D of Plasma membrane calcium-transporting ATPase 1 OS=Homo sapiens OX=9606 GN=ATP2B1 (sp|P20020-1|AT2B1_HUMAN)	AT2B1	P20020	0.82	0.11	0.22	-0.77	0.12	1.19	ATP2B1
Isoform XA of Plasma membrane calcium-transporting ATPase 3 OS=Homo sapiens OX=9606 GN=ATP2B3	AT2B3	Q16720	0.33	0.81					ATP2B3
Isoform XA of Plasma membrane calcium-transporting ATPase 4 OS=Homo sapiens OX=9606 GN=ATP2B4	AT2B4	P23634	1	1.23					ATP2B4
Isoform 4 of Calcium-transporting ATPase type 2C member 1 OS=Homo sapiens OX=9606 GN=ATP2C1	AT2C1	P98194	0.76	0.21	0.8	0.26	0.51	0.17	ATP2C1
ATP synthase F(0) complex subunit B1, mitochondrial OS=Homo sapiens OX=9606 GN=ATP5PB PE=1 SV=2	AT5F1	P24539	0.65	0.23	0.56	0.51	0.7	-0.19	ATP5PB
ATPase family AAA domain-containing protein 1 OS=Homo sapiens OX=9606 GN=ATAD1 PE=1 SV=1	ATAD1	Q8NBU5	0.64	0.77	0.75	0.98	0.82	0.48	ATAD1
Isoform 2 of ATPase family AAA domain-containing protein 5 OS=Homo sapiens OX=9606 GN=ATAD5	ATAD5	Q96QE3	1	-1.54	1	-1.53			ATAD5
ATPase family AAA domain-containing protein 3A OS=Homo sapiens OX=9606 GN=ATAD3A PE=1 SV=2	ATD3A	Q9NVI7	0.85	0.15	0.79	0.17	0.19	-0.62	ATAD3A
ATPase family AAA domain-containing protein 3B OS=Homo sapiens OX=9606 GN=ATAD3B PE=1 SV=1	ATD3B	Q5T9A4	0.19	-0.78					ATAD3B
Isoform 2 of Ubiquitin-like-conjugating enzyme ATG3 OS=Homo sapiens OX=9606 GN=ATG3	ATG3	Q9NT62	0.33	5	0.33	5.02			ATG3
Isoform 2 of Atlastin-1 OS=Homo sapiens OX=9606 GN=ATL1	ATLA1	Q8WXF7	1	0.97			1	5.27	ATL1
Isoform 2 of Atlastin-2 OS=Homo sapiens OX=9606 GN=ATL2	ATLA2	Q8NHH9	0.003	-2.31	0.07	-2.15	0.17	-2.54	ATL2
Atlastin-3 OS=Homo sapiens OX=9606 GN=ATL3 PE=1 SV=1	ATLA3	Q6DD88	0.96	-0.02	1	-0.09	0.028	0.19	ATL3
Serine-protein kinase ATM OS=Homo sapiens OX=9606 GN=ATM PE=1 SV=4	ATM	Q13315	0.39	0.63	0.67	0.49	0.45	0.7	ATM
ATP synthase subunit d, mitochondrial OS=Homo sapiens OX=9606 GN=ATP5PD PE=1 SV=3	ATP5H	O75947	0.0001	1.4	0.00021	1.42	0.001	1.31	ATP5PD	sig
ATP synthase subunit e, mitochondrial OS=Homo sapiens OX=9606 GN=ATP5ME PE=1 SV=2	ATP5I	P56385	0.9	-0.1	0.33	-4.54	0.32	1.76	ATP5ME
Isoform 2 of ATP synthase-coupling factor 6, mitochondrial OS=Homo sapiens OX=9606 GN=ATP5PF	ATP5J	P18859	0.028	0.43	1	0	0.028	0.42	ATP5PF
ATP synthase subunit g, mitochondrial OS=Homo sapiens OX=9606 GN=ATP5MG PE=1 SV=3	ATP5L	O75964	0.64	-0.13	0.87	0.2	0.42	-0.37	ATP5MG
ATP synthase subunit s, mitochondrial OS=Homo sapiens OX=9606 GN=DMAC2L PE=1 SV=3	ATP5S	Q99766	0.57	-1.15	1	-2.67	1	0.12	DMAC2L
ATP synthase protein 8 OS=Homo sapiens OX=9606 GN=MT-ATP8 PE=1 SV=1	ATP8	P03928	0.33	0.45			0.33	0.44	MT-ATP8
ATP synthase subunit alpha, mitochondrial OS=Homo sapiens OX=9606 GN=ATP5F1A PE=1 SV=1	ATPA	P25705	0.18	0.52	0.24	0.72	0.64	0.26	ATP5F1A
ATP synthase subunit beta, mitochondrial OS=Homo sapiens OX=9606 GN=ATP5F1B PE=1 SV=3	ATPB	P06576	0.051	0.48	0.2	0.31	0.17	0.65	ATP5F1B
ATP synthase subunit delta, mitochondrial OS=Homo sapiens OX=9606 GN=ATP5F1D PE=1 SV=2	ATPD	P30049	0.001	0.89	0.1	0.67	0.1	1.08	ATP5F1D	sig
Isoform 2 of ATP synthase mitochondrial F1 complex assembly factor 1 OS=Homo sapiens OX=9606 GN=ATPAF1	ATPF1	Q5TC12	0.008	0.83	0.1	1.02	0.33	0.51	ATPAF1
ATP synthase mitochondrial F1 complex assembly factor 2 OS=Homo sapiens OX=9606 GN=ATPAF2 PE=1 SV=1	ATPF2	Q8N5M1	0.2	-1.27	0.43	-1.67	1	-0.7	ATPAF2
ATP synthase subunit gamma, mitochondrial OS=Homo sapiens OX=9606 GN=ATP5F1C PE=1 SV=1	ATPG	P36542	0.019	1.01	0.39	0.42	0.02	1.8	ATP5F1C
Isoform 3 of ATP synthase subunit f, mitochondrial OS=Homo sapiens OX=9606 GN=ATP5MF	ATPK	P56134	0.64	-0.15	0.48	-0.45	0.4	0.21	ATP5MF
ATP synthase subunit O, mitochondrial OS=Homo sapiens OX=9606 GN=ATP5PO PE=1 SV=1	ATPO	P48047	0.00074	0.86	< 0.0001	1.07	0.32	0.63	ATP5PO	sig
Isoform 2 of Serine/threonine-protein kinase ATR OS=Homo sapiens OX=9606 GN=ATR	ATR	Q13535	0.041	0.76	0.34	0.62	0.076	0.86	ATR
Isoform 2 of ATR-interacting protein OS=Homo sapiens OX=9606 GN=ATRIP	ATRIP	Q8WXE1	0.33	2.7	0.33	2.72			ATRIP
Isoform 2 of Attractin OS=Homo sapiens OX=9606 GN=ATRN	ATRN	O75882	1	3.98			1	3.97	ATRN
Isoform 2 of Transcriptional regulator ATRX OS=Homo sapiens OX=9606 GN=ATRX	ATRX	P46100	0.74	-0.26	0.54	-0.7	0.54	0.37	ATRX
Ataxin-10 OS=Homo sapiens OX=9606 GN=ATXN10 PE=1 SV=1	ATX10	Q9UBB4	0.2	2.24	0.001	4.86	0.1	-4.26	ATXN10
Isoform 2 of Ataxin-2 OS=Homo sapiens OX=9606 GN=ATXN2	ATX2	Q99700	0.25	1.11	0.001	2.63	0.74	-0.46	ATXN2
Isoform 2 of Ataxin-2-like protein OS=Homo sapiens OX=9606 GN=ATXN2L	ATX2L	Q8WWM7	0.085	0.78	0.22	0.95	0.001	0.54	ATXN2L
Isoform 2 of Ancient ubiquitous protein 1 OS=Homo sapiens OX=9606 GN=AUP1	AUP1	Q9Y679	0.028	4.3	0.1	3.56	1	6.97	AUP1
Isoform 4 of Aurora kinase B OS=Homo sapiens OX=9606 GN=AURKB	AURKB	Q96GD4	0.053	-1.58	0.21	-1.2	0.43	-2.46	AURKB
Isoform Bcl-X(S) of Bcl-2-like protein 1 OS=Homo sapiens OX=9606 GN=BCL2L1	B2CL1	Q07817	1	0.05	1	1.54			BCL2L1
Bcl-2-like protein 13 OS=Homo sapiens OX=9606 GN=BCL2L13 PE=1 SV=1	B2L13	Q9BXK5	0.54	0.5	0.86	-0.17	0.33	1.32	BCL2L13
Isoform B1 of Anion exchange protein 2 OS=Homo sapiens OX=9606 GN=SLC4A2	B3A2	P04920	0.068	-1.74	0.044	-2.87	0.4	0.2	SLC4A2
Isoform Short of Beta-1,4-galactosyltransferase 1 OS=Homo sapiens OX=9606 GN=B4GALT1	B4GT1	P15291	0.89	0.25	1	-0.17	0.85	0.64	B4GALT1
Bcl2-associated agonist of cell death OS=Homo sapiens OX=9606 GN=BAD PE=1 SV=3	BAD	Q92934	0.4	-3.06	0.4	-3.07			BAD
Barrier-to-autointegration factor OS=Homo sapiens OX=9606 GN=BANF1 PE=1 SV=1	BAF	O75531	0.96	0.09	1	1.18	1	-0.48	BANF1
BAG family molecular chaperone regulator 2 OS=Homo sapiens OX=9606 GN=BAG2 PE=1 SV=1	BAG2	O95816	0.99	0.17	0.54	1.23	0.42	-1.42	BAG2
BAG family molecular chaperone regulator 3 OS=Homo sapiens OX=9606 GN=BAG3 PE=1 SV=3	BAG3	O95817	1	-0.55	0.33	0.78	1	-3.18	BAG3
Isoform 2 of BAG family molecular chaperone regulator 5 OS=Homo sapiens OX=9606 GN=BAG5	BAG5	Q9UL15	0.028	1.09	0.028	1.09			BAG5
Isoform 2 of Large proline-rich protein BAG6 OS=Homo sapiens OX=9606 GN=BAG6	BAG6	P46379	0.077	1.48	0.00033	3.08	0.74	-0.53	BAG6
Isoform 2 of Brain-specific angiogenesis inhibitor 1-associated protein 2 OS=Homo sapiens OX=9606 GN=BAIAP2	BAIP2	Q9UQB8	0.44	-0.69	0.14	-1.33	0.7	2.33	BAIAP2
Isoform 2 of Bcl-2 homologous antagonist/killer OS=Homo sapiens OX=9606 GN=BAK1	BAK	Q16611	1	1.6	1	8.76			BAK1
Ubiquitin carboxyl-terminal hydrolase BAP1 OS=Homo sapiens OX=9606 GN=BAP1 PE=1 SV=2	BAP1	Q92560	0.33	-3.13	0.33	-3.12			BAP1
Isoform 3 of Chromatin complexes subunit BAP18 OS=Homo sapiens OX=9606 GN=BAP18	BAP18	Q8IXM2	0.4	-2.24	0.4	-2.22			C17orf49
Isoform 2 of B-cell receptor-associated protein 31 OS=Homo sapiens OX=9606 GN=BCAP31	BAP31	P51572	0.4	-0.66	1	-0.34			BCAP31
Cluster of Isoform 2 of Basigin OS=Homo sapiens OX=9606 GN=BSG (sp|P35613-2|BASI_HUMAN)	BASI	P35613	0.25	-1.47	0.1	-2.89	0.33	0.67	BSG
Isoform Beta of Apoptosis regulator BAX OS=Homo sapiens OX=9606 GN=BAX	BAX	Q07812	0.028	1.11	0.33	1.84	0.33	0.22	BAX
Bromodomain adjacent to zinc finger domain protein 1A OS=Homo sapiens OX=9606 GN=BAZ1A PE=1 SV=2	BAZ1A	Q9NRL2	0.22	-0.5	0.75	-0.19	0.075	-0.98	BAZ1A
Isoform 2 of Tyrosine-protein kinase BAZ1B OS=Homo sapiens OX=9606 GN=BAZ1B	BAZ1B	Q9UIG0	0.38	0.27	0.36	0.41	0.8	0.1	BAZ1B
Isoform 1 of Bromodomain adjacent to zinc finger domain protein 2A OS=Homo sapiens OX=9606 GN=BAZ2A	BAZ2A	Q9UIF9	0.15	-0.66	0.29	-0.74	0.42	-0.61	BAZ2A
Basal cell adhesion molecule OS=Homo sapiens OX=9606 GN=BCAM PE=1 SV=2	BCAM	P50895	0.077	-1.32	0.19	-1.33	1	-1.34	BCAM
Branched-chain-amino-acid aminotransferase, mitochondrial OS=Homo sapiens OX=9606 GN=BCAT2 PE=1 SV=2	BCAT2	O15382	0.96	-0.08	0.28	-0.79	0.28	1.29	BCAT2
BRCA2 and CDKN1A-interacting protein OS=Homo sapiens OX=9606 GN=BCCIP PE=1 SV=1	BCCIP	Q9P287	0.97	0	0.14	0.84	1	-1.76	BCCIP
Isoform 2 of [3-methyl-2-oxobutanoate dehydrogenase [lipoamide]] kinase, mitochondrial OS=Homo sapiens OX=9606 GN=BCKDK	BCKD	O14874	1	1.32	1	1.33			BCKDK
Cluster of Isoform 2 of Bcl-2-associated transcription factor 1 OS=Homo sapiens OX=9606 GN=BCLAF1 (sp|Q9NYF8-2|BCLF1_HUMAN)	BCLF1	Q9NYF8	0.43	-1.12	0.4	-1.57	0.051	1.16	BCLAF1
Mitochondrial chaperone BCS1 OS=Homo sapiens OX=9606 GN=BCS1L PE=1 SV=1	BCS1	Q9Y276	1	-0.63	0.4	-3.19	0.33	3.4	BCS1L
Biorientation of chromosomes in cell division protein 1-like 1 OS=Homo sapiens OX=9606 GN=BOD1L1 PE=1 SV=2	BD1L1	Q8NFC6	0.67	-0.09	0.97	0.11	0.99	-0.35	BOD1L1
D-beta-hydroxybutyrate dehydrogenase, mitochondrial OS=Homo sapiens OX=9606 GN=BDH1 PE=1 SV=3	BDH	Q02338	0.051	1.69	0.73	0.44	0.001	3.33	BDH1
BEN domain-containing protein 3 OS=Homo sapiens OX=9606 GN=BEND3 PE=1 SV=1	BEND3	Q5T5X7	0.6	-0.71	1	-2.54	0.7	-0.21	BEND3
BET1-like protein OS=Homo sapiens OX=9606 GN=BET1L PE=1 SV=1	BET1L	Q9NYM9	0.86	-0.9	0.33	-5.37	0.1	1.85	BET1L
Isoform 3 of Beta-galactosidase OS=Homo sapiens OX=9606 GN=GLB1	BGAL	P16278	0.56	0.36	0.24	-0.85	0.097	2.08	GLB1
Isoform Short BGIN of Bargin OS=Homo sapiens OX=9606 GN=BARGIN	BGIN	Q6ZT62	0.33	4.85	0.33	4.84
Isoform 2 of Beta-glucuronidase OS=Homo sapiens OX=9606 GN=GUSB	BGLR	P08236	1	0	1	0			GUSB
Isoform 2 of Bax inhibitor 1 OS=Homo sapiens OX=9606 GN=TMBIM6	BI1	P55061	0.33	-3.51	0.33	-3.52			TMBIM6
Brain-specific angiogenesis inhibitor 1-associated protein 2-like protein 1 OS=Homo sapiens OX=9606 GN=BAIAP2L1 PE=1 SV=2	BI2L1	Q9UHR4	0.9	0.2	0.79	-0.28	0.7	1.66	BAIAP2L1
Isoform 2 of BH3-interacting domain death agonist OS=Homo sapiens OX=9606 GN=BID	BID	P55957	0.001	1.91	0.028	2.29	0.028	1.47	BID	sig
Biliverdin reductase A OS=Homo sapiens OX=9606 GN=BLVRA PE=1 SV=2	BIEA	P53004	0.33	4.88	0.33	4.89			BLVRA
Brefeldin A-inhibited guanine nucleotide-exchange protein 2 OS=Homo sapiens OX=9606 GN=ARFGEF2 PE=1 SV=3	BIG2	Q9Y6D5	0.33	-3.73			0.33	-3.76	ARFGEF2
Isoform BIN1-13 of Myc box-dependent-interacting protein 1 OS=Homo sapiens OX=9606 GN=BIN1	BIN1	O00499	0.33	0.94	0.33	0.94			BIN1
Endoplasmic reticulum chaperone BiP OS=Homo sapiens OX=9606 GN=HSPA5 PE=1 SV=2	BIP	P11021	0.55	-0.15	0.39	-0.21	0.77	-0.1	HSPA5
Isoform 2 of Baculoviral IAP repeat-containing protein 5 OS=Homo sapiens OX=9606 GN=BIRC5	BIRC5	O15392	0.4	-3.6	1	-2.92			BIRC5
Baculoviral IAP repeat-containing protein 6 OS=Homo sapiens OX=9606 GN=BIRC6 PE=1 SV=2	BIRC6	Q9NR09	1	0.19			1	0.18	BIRC6
Isoform 2 of Biogenesis of lysosome-related organelles complex 1 subunit 1 OS=Homo sapiens OX=9606 GN=BLOC1S1	BL1S1	P78537	0.42	-1.28			0.43	-1.34	BLOC1S1
Bloom syndrome protein OS=Homo sapiens OX=9606 GN=BLM PE=1 SV=1	BLM	P54132	0.4	-1.93	0.33	-3.06	1	0.3	BLM
Flavin reductase (NADPH) OS=Homo sapiens OX=9606 GN=BLVRB PE=1 SV=3	BLVRB	P30043	0.79	1.43	0.48	2.94	1	-5.63	BLVRB
Polycomb complex protein BMI-1 OS=Homo sapiens OX=9606 GN=BMI1 PE=1 SV=2	BMI1	P35226	0.17	-2.27	0.13	-2.91	1	0.42	BMI1
Isoform 2 of BMP-2-inducible protein kinase OS=Homo sapiens OX=9606 GN=BMP2K	BMP2K	Q9NSY1	1	6.63	1	6.63			BMP2K
Ribosome biogenesis protein BMS1 homolog OS=Homo sapiens OX=9606 GN=BMS1 PE=1 SV=1	BMS1	Q14692	0.0001	-2.64	0.009	-1.95	< 0.0001	-3.31	BMS1	sig
BolA-like protein 2 OS=Homo sapiens OX=9606 GN=BOLA2 PE=1 SV=1	BOLA2	Q9H3K6	1	0			1	-0.01	BOLA2B
Isoform 2 of Ribosome biogenesis protein BOP1 OS=Homo sapiens OX=9606 GN=BOP1	BOP 1.00	Q14137	0.04	-1.05	0.71	-0.23	0.011	-2.02	BOP 1.00
Borealin OS=Homo sapiens OX=9606 GN=CDCA8 PE=1 SV=2	BOREA	Q53HL2	0.22	-0.96	0.4	-0.95	0.1	-0.99	CDCA8
Isoform 2 of 3'(2'),5'-bisphosphate nucleotidase 1 OS=Homo sapiens OX=9606 GN=BPNT1	BPNT1	O95861	1	0.19	0.71	1.27	0.4	-1.34	BPNT1
Isoform 2 of Nucleosome-remodeling factor subunit BPTF OS=Homo sapiens OX=9606 GN=BPTF	BPTF	Q12830	0.041	-1.22	0.11	-1.18	0.11	-1.25	BPTF
Isoform 2 of Bromodomain-containing protein 1 OS=Homo sapiens OX=9606 GN=BRD1	BRD1	O95696	0.33	1.08	0.33	1.1			BRD1
Isoform 2 of Bromodomain-containing protein 2 OS=Homo sapiens OX=9606 GN=BRD2	BRD2	P25440	0.31	1.17	0.84	0.16	0.28	1.91	BRD2
Bromodomain-containing protein 4 OS=Homo sapiens OX=9606 GN=BRD4 PE=1 SV=2	BRD4	O60885	0.7	0.33	0.62	0.7	0.99	-0.03	BRD4
Isoform 2 of Bromodomain-containing protein 7 OS=Homo sapiens OX=9606 GN=BRD7	BRD7	Q9NPI1	1	-7.51	1	-7.51			BRD7
Isoform 2 of Bromodomain-containing protein 8 OS=Homo sapiens OX=9606 GN=BRD8	BRD8	Q9H0E9	0.51	-1.43	0.66	-1.28			BRD8
E3 ubiquitin-protein ligase BRE1A OS=Homo sapiens OX=9606 GN=RNF20 PE=1 SV=2	BRE1A	Q5VTR2	0.4	-0.62	0.5	0.38	0.43	-1.74	RNF20
E3 ubiquitin-protein ligase BRE1B OS=Homo sapiens OX=9606 GN=RNF40 PE=1 SV=5	BRE1B	O75150	0.72	-0.18	0.08	-1.06	0.25	1.24	RNF40
BRI3-binding protein OS=Homo sapiens OX=9606 GN=BRI3BP PE=1 SV=1	BRI3B	Q8WY22	0.4	-1.08	1	-0.9			BRI3BP
Isoform 2 of Protein BRICK1 OS=Homo sapiens OX=9606 GN=BRK1	BRK1	Q8WUW1	0.1	0.35			0.1	0.34	BRK1
Isoform 2 of Peregrin OS=Homo sapiens OX=9606 GN=BRPF1	BRPF1	P55201	1	0.02	1	0			BRPF1
Ribosome biogenesis protein BRX1 homolog OS=Homo sapiens OX=9606 GN=BRIX1 PE=1 SV=2	BRX1	Q8TDN6	0.00066	-1.52	0.15	-0.99	0.001	-2.05	BRIX1	sig
TATA-binding protein-associated factor 172 OS=Homo sapiens OX=9606 GN=BTAF1 PE=1 SV=2	BTAF1	O14981	0.08	-0.94	0.004	-1.81	0.87	0.11	BTAF1
Isoform 2 of Transcription factor BTF3 OS=Homo sapiens OX=9606 GN=BTF3	BTF3	P20290	0.6	-0.32	0.008	0.92	0.14	-1.91	BTF3
Isoform 2 of Mitotic checkpoint protein BUB3 OS=Homo sapiens OX=9606 GN=BUB3	BUB3	O43684	0.002	-2.66	0.041	-2.62	0.001	-2.75	BUB3	sig
Isoform 2 of Protein BUD31 homolog OS=Homo sapiens OX=9606 GN=BUD31	BUD31	P41223	0.088	-1.26	0.084	0.31	0.008	-3.54	BUD31
Bystin OS=Homo sapiens OX=9606 GN=BYSL PE=1 SV=3	BYST	Q13895	0.004	-1.88	0.077	-2.17	0.001	-1.46	BYSL
Isoform 3 of Basic leucine zipper and W2 domain-containing protein 1 OS=Homo sapiens OX=9606 GN=BZW1	BZW1	Q7L1Q6	0.95	0.1	0.89	0.21	0.87	-0.09	BZW1
Basic leucine zipper and W2 domain-containing protein 2 OS=Homo sapiens OX=9606 GN=BZW2 PE=1 SV=1	BZW2	Q9Y6E2	0.41	0.9	0.00016	2.84	0.17	-1.28	BZW2
Isoform 2 of Centrosomal protein of 170 kDa protein B OS=Homo sapiens OX=9606 GN=CEP170B	C170B	Q9Y4F5	0.1	2	1	0	0.1	1.98	CEP170B
Complement component 1 Q subcomponent-binding protein, mitochondrial OS=Homo sapiens OX=9606 GN=C1QBP PE=1 SV=1	C1QBP	Q07021	0.74	0.15	0.74	-0.14	0.65	0.63	C1QBP
C-1-tetrahydrofolate synthase, cytoplasmic OS=Homo sapiens OX=9606 GN=MTHFD1 PE=1 SV=3	C1TC	P11586	0.0007	1.34	0.0054	1.33	0.06	1.29	MTHFD1	sig
Monofunctional C1-tetrahydrofolate synthase, mitochondrial OS=Homo sapiens OX=9606 GN=MTHFD1L PE=1 SV=1	C1TM	Q6UB35	0.054	0.88	0.66	0.25	0.002	1.83	MTHFD1L
Isoform 2 of CDKN2AIP N-terminal-like protein OS=Homo sapiens OX=9606 GN=CDKN2AIPNL	C2AIL	Q96HQ2	1	0.2			0.33	-2.66	CDKN2AIPNL
Isoform 2 of Phospholipid transfer protein C2CD2L OS=Homo sapiens OX=9606 GN=C2CD2L	C2C2L	O14523	1	-3.22	1	-3.22			C2CD2L
Isoform 3 of C2 domain-containing protein 2 OS=Homo sapiens OX=9606 GN=C2CD2	C2CD2	Q9Y426	1	-0.65	1	-1.29			C2CD2
Coiled-coil and C2 domain-containing protein 1A OS=Homo sapiens OX=9606 GN=CC2D1A PE=1 SV=1	C2D1A	Q6P1N0	0.11	-1.76	0.32	-1.19	1	-5.28	CC2D1A
Isoform 3 of Succinate dehydrogenase cytochrome b560 subunit, mitochondrial OS=Homo sapiens OX=9606 GN=SDHC	C560	Q99643	0.028	2.27	0.33	2.36	0.33	2.18	SDHC
Calcium-binding protein 39 OS=Homo sapiens OX=9606 GN=CAB39 PE=1 SV=1	CAB39	Q9Y376	0.24	-1.15	0.21	-1.37	1	0.17	CAB39
Isoform 6 of 45 kDa calcium-binding protein OS=Homo sapiens OX=9606 GN=SDF4	CAB45	Q9BRK5	0.5	-0.92	0.4	-1.48	1	-0.03
Isoform 4 of Calcium-binding and coiled-coil domain-containing protein 2 OS=Homo sapiens OX=9606 GN=CALCOCO2	CACO2	Q13137	0.4	-3.9	1	-2.86	1	-5.96	CALCOCO2
Isoform 2 of Carnitine O-acetyltransferase OS=Homo sapiens OX=9606 GN=CRAT	CACP	P43155	0.87	0.21	0.9	0.16	0.61	0.23	CRAT
Cadherin-17 OS=Homo sapiens OX=9606 GN=CDH17 PE=2 SV=3	CAD17	Q12864	1	-0.3	1	-0.43			CDH17
Cadherin-1 OS=Homo sapiens OX=9606 GN=CDH1 PE=1 SV=3	CADH1	P12830	0.45	-0.61	0.061	-1.31	0.98	0.26	CDH1
Putative transferase CAF17, mitochondrial OS=Homo sapiens OX=9606 GN=IBA57 PE=1 SV=1	CAF17	Q5T440	0.93	0.21	0.92	0.21			IBA57
Chromatin assembly factor 1 subunit A OS=Homo sapiens OX=9606 GN=CHAF1A PE=1 SV=3	CAF1A	Q13111	0.95	0.1	0.41	-0.56	0.57	0.93	CHAF1A
Chromatin assembly factor 1 subunit B OS=Homo sapiens OX=9606 GN=CHAF1B PE=1 SV=1	CAF1B	Q13112	0.17	-1.29	1	-0.47	0.14	-2.13	CHAF1B
Calmodulin-1 OS=Homo sapiens OX=9606 GN=CALM1 PE=1 SV=1	CALM1	P0DP23	0.007	0.64	0.001	1.07	1	0.06	CALM1
Calreticulin OS=Homo sapiens OX=9606 GN=CALR PE=1 SV=1	CALR	P27797	0.44	-0.28	0.001	-1.43	0.1	0.86	CALR
Isoform 3 of Calumenin OS=Homo sapiens OX=9606 GN=CALU	CALU	O43852	0.21	1.01	0.53	-0.75	0.078	2.41	CALU
Isoform 2 of Calnexin OS=Homo sapiens OX=9606 GN=CANX	CALX	P27824	0.29	0.22	0.68	0.15	0.16	0.28	CANX
Calmodulin-regulated spectrin-associated protein 3 OS=Homo sapiens OX=9606 GN=CAMSAP3 PE=1 SV=2	CAMP3	Q9P1Y5	0.93	-0.07	1	-0.03	1	-0.17	CAMSAP3
Calpain-1 catalytic subunit OS=Homo sapiens OX=9606 GN=CAPN1 PE=1 SV=1	CAN1	P07384	0.14	1.38	0.01	1.98	0.99	-0.04	CAPN1
Calpain-2 catalytic subunit OS=Homo sapiens OX=9606 GN=CAPN2 PE=1 SV=6	CAN2	P17655	0.001	3.45	0.00032	3.87			CAPN2	sig
Cullin-associated NEDD8-dissociated protein 1 OS=Homo sapiens OX=9606 GN=CAND1 PE=1 SV=2	CAND1	Q86VP6	0.14	0.49	0.003	1.11	0.69	-0.1	CAND1
Adenylyl cyclase-associated protein 1 OS=Homo sapiens OX=9606 GN=CAP1 PE=1 SV=5	CAP1	Q01518	0.42	1.02	0.0001	3.56	0.15	-3.05	CAP1
Isoform 2 of Caprin-1 OS=Homo sapiens OX=9606 GN=CAPRIN1	CAPR1	Q14444	0.32	0.6	0.94	-0.03	0.007	1.28	CAPRIN1
Isoform 2 of F-actin-capping protein subunit beta OS=Homo sapiens OX=9606 GN=CAPZB	CAPZB	P47756	0.49	0.29	0.86	-0.08	0.32	0.79	CAPZB
Isoform 2 of Caspase recruitment domain-containing protein 19 OS=Homo sapiens OX=9606 GN=CARD19	CAR19	Q96LW7	0.15	-3.19	0.4	-2.97			CARD19
CDKN2A-interacting protein OS=Homo sapiens OX=9606 GN=CDKN2AIP PE=1 SV=3	CARF	Q9NXV6	0.91	-0.07	0.78	0.33	0.6	-0.8	CDKN2AIP
Isoform 2 of F-actin-uncapping protein LRRC16A OS=Homo sapiens OX=9606 GN=CARMIL1	CARL1	Q5VZK9	0.72	-0.79	1	-0.17	1	-1.74	CARMIL1
Isoform 2 of Protein CASC4 OS=Homo sapiens OX=9606 GN=CASC4	CASC4	Q6P4E1	1	-1.11	1	-1.09			GOLM2
Protein CASP OS=Homo sapiens OX=9606 GN=CUX1 PE=1 SV=2	CASP	Q13948	1	-4.36					CUX1
Catalase OS=Homo sapiens OX=9606 GN=CAT PE=1 SV=3	CATA	P04040	0.89	0.01	0.018	-2.37	0.051	2.03	CAT
Cathepsin B OS=Homo sapiens OX=9606 GN=CTSB PE=1 SV=3	CATB	P07858	0.5	0.3	0.41	-0.44	0.001	1.13	CTSB
Dipeptidyl peptidase 1 OS=Homo sapiens OX=9606 GN=CTSC PE=1 SV=2	CATC	P53634	0.1	1.09			0.33	1.59	CTSC
Cathepsin D OS=Homo sapiens OX=9606 GN=CTSD PE=1 SV=1	CATD	P07339	0.27	-0.54	0.45	-0.65	0.49	-0.38	CTSD
Pro-cathepsin H OS=Homo sapiens OX=9606 GN=CTSH PE=1 SV=4	CATH	P09668	1	-1.47			0.33	0.74	CTSH
Isoform 2 of Cactin OS=Homo sapiens OX=9606 GN=CACTIN	CATIN	Q8WUQ7	0.43	-1.57	0.42	-1.58			CACTIN
Cathepsin L1 OS=Homo sapiens OX=9606 GN=CTSL PE=1 SV=2	CATL1	P07711	0.028	-5.1	0.33	-5.07	0.33	-5.18	CTSL
Caveolae-associated protein 1 OS=Homo sapiens OX=9606 GN=CAVIN1 PE=1 SV=1	CAVN1	Q6NZI2	1	-0.08	1	3.01	1	-6.47	CAVIN1
F-actin-capping protein subunit alpha-1 OS=Homo sapiens OX=9606 GN=CAPZA1 PE=1 SV=3	CAZA1	P52907	0.95	-0.08	1	0.07	0.51	-0.25	CAPZA1
F-actin-capping protein subunit alpha-2 OS=Homo sapiens OX=9606 GN=CAPZA2 PE=1 SV=3	CAZA2	P47755	1	-1.17	1	-1.6	1	0.15	CAPZA2
Uncharacterized protein C2orf72 OS=Homo sapiens OX=9606 GN=C2orf72 PE=1 SV=2	CB072	A6NCS6	0.33	0.34			0.33	0.34	C2orf72
Isoform 2 of CREB-binding protein OS=Homo sapiens OX=9606 GN=CREBBP	CBP	Q92793	0.33	-3.19					CREBBP
Isoform 2 of Cytosolic carboxypeptidase 1 OS=Homo sapiens OX=9606 GN=AGTPBP1	CBPC1	Q9UPW5	0.33	1.29	0.33	1.3			AGTPBP1
Carbonyl reductase [NADPH] 1 OS=Homo sapiens OX=9606 GN=CBR1 PE=1 SV=3	CBR1	P16152	1	-0.98	1	-2.21	1	0.28	CBR1
Chromobox protein homolog 1 OS=Homo sapiens OX=9606 GN=CBX1 PE=1 SV=1	CBX1	P83916	1	0.04	1	2.7			CBX1
Chromobox protein homolog 3 OS=Homo sapiens OX=9606 GN=CBX3 PE=1 SV=4	CBX3	Q13185	0.034	0.62	0.4	0.41	1	-0.34	CBX3
Chromobox protein homolog 5 OS=Homo sapiens OX=9606 GN=CBX5 PE=1 SV=1	CBX5	P45973	0.19	0.54	0.01	0.67	0.52	0.32	CBX5
Chromobox protein homolog 8 OS=Homo sapiens OX=9606 GN=CBX8 PE=1 SV=3	CBX8	Q9HC52	0.48	-0.7	1	0.01	1	-2.26	CBX8
Isoform 2 of Uncharacterized protein C3orf38 OS=Homo sapiens OX=9606 GN=C3orf38	CC038	Q5JPI3	1	-1.72	1	-1.74			C3orf38
Coiled-coil domain-containing protein 115 OS=Homo sapiens OX=9606 GN=CCDC115 PE=1 SV=1	CC115	Q96NT0	0.4	-2.49	0.4	-2.47			CCDC115
Coiled-coil domain-containing protein 124 OS=Homo sapiens OX=9606 GN=CCDC124 PE=1 SV=1	CC124	Q96CT7	0.44	-2.43	0.33	-5.58	0.33	0.59	CCDC124
Coiled-coil domain-containing protein 134 OS=Homo sapiens OX=9606 GN=CCDC134 PE=1 SV=1	CC134	Q9H6E4	0.81	0.37	0.47	-0.78	0.63	1.8	CCDC134
Coiled-coil domain-containing protein 137 OS=Homo sapiens OX=9606 GN=CCDC137 PE=1 SV=1	CC137	Q6PK04	1	-6.6	1	-6.6			CCDC137
Isoform 2 of Cell cycle control protein 50A OS=Homo sapiens OX=9606 GN=TMEM30A	CC50A	Q9NV96	1	-0.84	1	-0.87			TMEM30A
Isoform 2 of Coiled-coil domain-containing protein 90B, mitochondrial OS=Homo sapiens OX=9606 GN=CCDC90B	CC90B	Q9GZT6	1	0	1	0			CCDC90B
Isoform 2 of Cell division cycle and apoptosis regulator protein 1 OS=Homo sapiens OX=9606 GN=CCAR1	CCAR1	Q8IX12	0.15	-0.71	0.76	-0.24	0.063	-1.27	CCAR1
Isoform 2 of Cell cycle and apoptosis regulator protein 2 OS=Homo sapiens OX=9606 GN=CCAR2	CCAR2	Q8N163	0.001	-1.32	0.01	-1.35	0.075	-1.32	CCAR2	sig
Coiled-coil domain-containing protein 12 OS=Homo sapiens OX=9606 GN=CCDC12 PE=1 SV=1	CCD12	Q8WUD4	1	-1.83	1	-1.86			CCDC12
Coiled-coil domain-containing protein 22 OS=Homo sapiens OX=9606 GN=CCDC22 PE=1 SV=1	CCD22	O60826	0.41	0.61	0.34	0.93	1	0.07	CCDC22
Isoform 2 of Coiled-coil domain-containing protein 47 OS=Homo sapiens OX=9606 GN=CCDC47	CCD47	Q96A33	0.032	-1.14	0.003	-2.21	0.77	0.24	CCDC47
Coiled-coil domain-containing protein 51 OS=Homo sapiens OX=9606 GN=CCDC51 PE=1 SV=2	CCD51	Q96ER9	0.006	2.9	0.098	3.34	0.21	2.16	CCDC51
Coiled-coil domain-containing protein 58 OS=Homo sapiens OX=9606 GN=CCDC58 PE=1 SV=1	CCD58	Q4VC31	0.57	-0.53	0.59	-0.83	0.87	-0.06	MIX23
Coiled-coil domain-containing protein 86 OS=Homo sapiens OX=9606 GN=CCDC86 PE=1 SV=1	CCD86	Q9H6F5	0.41	0.82	0.51	1.13	0.77	0.39	CCDC86
Coiled-coil domain-containing protein 93 OS=Homo sapiens OX=9606 GN=CCDC93 PE=1 SV=2	CCD93	Q567U6	0.63	-1.32	0.14	-3.19	1	6.41	CCDC93
Coiled-coil domain-containing protein 97 OS=Homo sapiens OX=9606 GN=CCDC97 PE=1 SV=1	CCD97	Q96F63	1	0	1	0			CCDC97
Cytochrome c-type heme lyase OS=Homo sapiens OX=9606 GN=HCCS PE=1 SV=1	CCHL	P53701	0.95	0.06	0.99	-0.07	0.77	0.18	HCCS
Cyclin-C OS=Homo sapiens OX=9606 GN=CCNC PE=1 SV=2	CCNC	P24863	0.33	-3.76	0.33	-3.76			CCNC
Cyclin-H OS=Homo sapiens OX=9606 GN=CCNH PE=1 SV=1	CCNH	P51946	1	1	1	1			CCNH
Isoform 4 of Cyclin-K OS=Homo sapiens OX=9606 GN=CCNK	CCNK	O75909	0.25	-1.64	0.56	-0.82			CCNK
Isoform 4 of Cyclin-L1 OS=Homo sapiens OX=9606 GN=CCNL1	CCNL1	Q9UK58	0.028	-2.63	0.33	-3.08	0.33	-2.16	CCNL1
Cyclin-T1 OS=Homo sapiens OX=9606 GN=CCNT1 PE=1 SV=1	CCNT1	O60563	0.044	1.82	0.14	0.94			CCNT1
Isoform 2 of Cyclin-Y OS=Homo sapiens OX=9606 GN=CCNY	CCNY	Q8ND76	1	-4.09	1	-4.09			CCNY
Isoform SV1 of Cyclin-dependent kinase 11B OS=Homo sapiens OX=9606 GN=CDK11B	CD11B	P21127	0.57	-0.45	0.74	-0.31	0.72	-0.64	CDK11B
CD151 antigen OS=Homo sapiens OX=9606 GN=CD151 PE=1 SV=3	CD151	P48509	0.22	-1.4	1	-0.3	0.1	-2.12	CD151
Isoform 2 of CD166 antigen OS=Homo sapiens OX=9606 GN=ALCAM	CD166	Q13740	0.013	-1.87	0.024	-2.15	1	-1.07	ALCAM
Isoform 3 of CD276 antigen OS=Homo sapiens OX=9606 GN=CD276	CD276	Q5ZPR3	0.33	-2.05	0.33	-2.09			CD276
CD2-associated protein OS=Homo sapiens OX=9606 GN=CD2AP PE=1 SV=1	CD2AP	Q9Y5K6	0.095	0.72	0.74	0.23	0.00025	1.31	CD2AP
CD2 antigen cytoplasmic tail-binding protein 2 OS=Homo sapiens OX=9606 GN=CD2BP2 PE=1 SV=1	CD2B2	O95400	1	-2.2	1	-2.19	1	0	CD2BP2
Isoform 10 of CD44 antigen OS=Homo sapiens OX=9606 GN=CD44	CD44	P16070	0.55	-1.27	0.9	-0.53	0.33	-3.17	CD44
Leukocyte surface antigen CD47 OS=Homo sapiens OX=9606 GN=CD47 PE=1 SV=1	CD47	Q08722	0.44	-0.74	1	-0.47			CD47
Isoform 2 of CD59 glycoprotein OS=Homo sapiens OX=9606 GN=CD59	CD59	P13987	0.016	0.67	0.1	0.85	0.4	0.46	CD59
CD81 antigen OS=Homo sapiens OX=9606 GN=CD81 PE=1 SV=1	CD81	P60033	0.6	0.48	0.7	0.58	0.7	0.32	CD81
CD9 antigen OS=Homo sapiens OX=9606 GN=CD9 PE=1 SV=4	CD9	P21926	0.3	-0.5	0.7	-0.71	0.7	-0.28	CD9
Isoform 2 of CD97 antigen OS=Homo sapiens OX=9606 GN=CD97	CD97	P48960	0.2	-0.89	0.5	-0.79	0.24	-0.98	ADGRE5
Isoform 2 of Cell division cycle protein 16 homolog OS=Homo sapiens OX=9606 GN=CDC16	CDC16	Q13042	0.22	-1.98	0.008	-3.41			CDC16
Cell division cycle protein 23 homolog OS=Homo sapiens OX=9606 GN=CDC23 PE=1 SV=3	CDC23	Q9UJX2	1	-0.14	1	-1.48	0.33	1.69	CDC23
Isoform 2 of Cell division cycle protein 27 homolog OS=Homo sapiens OX=9606 GN=CDC27	CDC27	P30260	0.33	-0.83	0.031	-2.46	0.17	1.21	CDC27
Hsp90 co-chaperone Cdc37 OS=Homo sapiens OX=9606 GN=CDC37 PE=1 SV=1	CDC37	Q16543	0.28	2.06	0.32	3.31	0.1	0.36	CDC37
Cell division control protein 42 homolog OS=Homo sapiens OX=9606 GN=CDC42 PE=1 SV=2	CDC42	P60953	0.37	0.99	0.81	0.31	0.33	2.5	CDC42
Cell division cycle 5-like protein OS=Homo sapiens OX=9606 GN=CDC5L PE=1 SV=2	CDC5L	Q99459	0.007	-1.62	0.0038	-2.15	0.47	-0.79	CDC5L
Parafibromin OS=Homo sapiens OX=9606 GN=CDC73 PE=1 SV=1	CDC73	Q6P1J9	0.15	-3.08	0.14	-3.08			CDC73
Cell division cycle-associated protein 2 OS=Homo sapiens OX=9606 GN=CDCA2 PE=1 SV=2	CDCA2	Q69YH5	0.48	0.33	0.62	-0.33	0.003	1.36	CDCA2
Sororin OS=Homo sapiens OX=9606 GN=CDCA5 PE=1 SV=1	CDCA5	Q96FF9	0.1	3.23	0.1	3.26			CDCA5
CUB domain-containing protein 1 OS=Homo sapiens OX=9606 GN=CDCP1 PE=1 SV=3	CDCP1	Q9H5V8	0.076	-2.09	0.082	-2.25	0.41	-1.98	CDCP1
Isoform 3 of CDP-diacylglycerol--inositol 3-phosphatidyltransferase OS=Homo sapiens OX=9606 GN=CDIPT	CDIPT	O14735	0.7	0.22	1	-0.66	0.33	0.62	CDIPT
Cyclin-dependent kinase 1 OS=Homo sapiens OX=9606 GN=CDK1 PE=1 SV=3	CDK1	P06493	0.22	1.4	0.8	0.44	0.045	3.53	CDK1
Isoform 2 of Cyclin-dependent kinase 12 OS=Homo sapiens OX=9606 GN=CDK12	CDK12	Q9NYV4	0.2	-0.78	0.61	-0.32	0.11	-1.81	CDK12
Isoform 2 of Cyclin-dependent kinase 13 OS=Homo sapiens OX=9606 GN=CDK13	CDK13	Q14004	0.051	-2.67	0.051	-2.67			CDK13
Isoform 2 of Cyclin-dependent kinase 2 OS=Homo sapiens OX=9606 GN=CDK2	CDK2	P24941	0.24	1.33	0.29	0.85	1	2.19	CDK2
Cyclin-dependent kinase 7 OS=Homo sapiens OX=9606 GN=CDK7 PE=1 SV=1	CDK7	P50613	0.4	-2.3	1	-0.4			CDK7
Isoform 2 of Cyclin-dependent kinase 9 OS=Homo sapiens OX=9606 GN=CDK9	CDK9	P50750	0.6	2.46	0.6	2.42	1	0	CDK9
Phosphatidate cytidylyltransferase 1 OS=Homo sapiens OX=9606 GN=CDS1 PE=2 SV=2	CDS1	Q92903	1	-0.2	0.1	0.79	1	-1.27	CDS1
Phosphatidate cytidylyltransferase 2 OS=Homo sapiens OX=9606 GN=CDS2 PE=1 SV=1	CDS2	O95674	0.25	-1.28	0.4	-2.3	0.78	-0.79	CDS2
Isoform 2 of Protein CDV3 homolog OS=Homo sapiens OX=9606 GN=CDV3	CDV3	Q9UKY7	0.7	0.27	1	0.96	1	-0.03	CDV3
Homeobox protein CDX-2 OS=Homo sapiens OX=9606 GN=CDX2 PE=1 SV=3	CDX2	Q99626	1	-3.15	1	-3.15			CDX2
sp|Q5TB80-2|CE162_HUMAN	CE162	Q5TB80	0.33	1.26	0.33	1.26			CEP162
Isoform 2 of Centrosomal protein of 170 kDa OS=Homo sapiens OX=9606 GN=CEP170	CE170	Q5SW79	0.7	1.13			0.7	1.13	CEP170
CCAAT/enhancer-binding protein zeta OS=Homo sapiens OX=9606 GN=CEBPZ PE=1 SV=3	CEBPZ	Q03701	0.001	-1.12	0.056	-0.6	0.00068	-1.68	CEBPZ	sig
Cell surface hyaluronidase OS=Homo sapiens OX=9606 GN=CEMIP2 PE=1 SV=1	CEIP2	Q9UHN6	0.3	0.62	0.83	0.23	0.21	1.05	CEMIP2
Isoform 2 of CUGBP Elav-like family member 1 OS=Homo sapiens OX=9606 GN=CELF1	CELF1	Q92879	0.2	-0.82	0.32	-1.87	0.29	-0.08	CELF1
Centromere protein C OS=Homo sapiens OX=9606 GN=CENPC PE=1 SV=2	CENPC	Q03188	0.33	0.69	0.33	0.69			CENPC
Centromere protein F OS=Homo sapiens OX=9606 GN=CENPF PE=1 SV=3	CENPF	P49454	0.0001	-1.99	0.38	-0.89	< 0.0001	-2.32	CENPF	sig
Centrosomal protein of 55 kDa OS=Homo sapiens OX=9606 GN=CEP55 PE=1 SV=3	CEP55	Q53EZ4	1	3.02	1	2.9			CEP55
Choline/ethanolaminephosphotransferase 1 OS=Homo sapiens OX=9606 GN=CEPT1 PE=1 SV=1	CEPT1	Q9Y6K0	0.71	0.56	0.33	-1.86	0.33	2.95	CEPT1
Ceramide synthase 2 OS=Homo sapiens OX=9606 GN=CERS2 PE=1 SV=1	CERS2	Q96G23	0.6	0.64	0.71	0.55	0.59	0.68	CERS2
Isoform 2 of Ceramide synthase 6 OS=Homo sapiens OX=9606 GN=CERS6	CERS6	Q6ZMG9	0.33	1.06	0.33	1.04			CERS6
Uncharacterized protein C6orf132 OS=Homo sapiens OX=9606 GN=C6orf132 PE=1 SV=4	CF132	Q5T0Z8	0.62	-0.58	0.1	-2.69	0.1	1.45	C6orf132
Cilia- and flagella-associated protein 20 OS=Homo sapiens OX=9606 GN=CFAP20 PE=1 SV=1	CFA20	Q9Y6A4	1	-0.16	1	-0.26	1	0.18	CFAP20
Uncharacterized protein C7orf50 OS=Homo sapiens OX=9606 GN=C7orf50 PE=1 SV=1	CG050	Q9BRJ6	0.1	2.66	0.1	2.69			C7orf50
CGG triplet repeat-binding protein 1 OS=Homo sapiens OX=9606 GN=CGGBP1 PE=1 SV=2	CGBP1	Q9UFW8	1	-1.14	1	1.34			CGGBP1
2-hydroxyacylsphingosine 1-beta-galactosyltransferase OS=Homo sapiens OX=9606 GN=UGT8 PE=2 SV=2	CGT	Q16880	1	-0.26	1	-1.85			UGT8
Isoform 2 of UPF0488 protein C8orf33 OS=Homo sapiens OX=9606 GN=C8orf33	CH033	Q9H7E9	1	-0.09	1	-0.08			C8orf33
UPF0598 protein C8orf82 OS=Homo sapiens OX=9606 GN=C8orf82 PE=1 SV=2	CH082	Q6P1X6	0.38	-0.64	0.45	-0.72	1	-0.43	C8orf82
10 kDa heat shock protein, mitochondrial OS=Homo sapiens OX=9606 GN=HSPE1 PE=1 SV=2	CH10	P61604	0.74	0.36	0.99	0.19	0.001	0.54	HSPE1
60 kDa heat shock protein, mitochondrial OS=Homo sapiens OX=9606 GN=HSPD1 PE=1 SV=2	CH60	P10809	0.067	0.33	0.97	0.06	0.00039	0.59	HSPD1
Chromosome alignment-maintaining phosphoprotein 1 OS=Homo sapiens OX=9606 GN=CHAMP1 PE=1 SV=2	CHAP1	Q96JM3	0.36	-0.49	0.032	-1.44	0.27	1.01	CHAMP1
Coiled-coil-helix-coiled-coil-helix domain-containing protein 1 OS=Homo sapiens OX=9606 GN=CHCHD1 PE=1 SV=1	CHCH1	Q96BP2	0.008	2.12	0.1	3.15	0.33	0.63	CHCHD1
Coiled-coil-helix-coiled-coil-helix domain-containing protein 2 OS=Homo sapiens OX=9606 GN=CHCHD2 PE=1 SV=1	CHCH2	Q9Y6H1	0.041	-3	0.1	-3.37	1	-2.35	CHCHD2
Coiled-coil-helix-coiled-coil-helix domain-containing protein 5 OS=Homo sapiens OX=9606 GN=CHCHD5 PE=1 SV=1	CHCH5	Q9BSY4	0.56	0.42	1	-6.23	0.028	2.21	CHCHD5
Isoform 2 of Chromodomain-helicase-DNA-binding protein 1 OS=Homo sapiens OX=9606 GN=CHD1	CHD1	O14646	0.001	1.18	0.00037	1.98	0.5	0.36	CHD1	sig
Chromodomain-helicase-DNA-binding protein 1-like OS=Homo sapiens OX=9606 GN=CHD1L PE=1 SV=3	CHD1L	Q86WJ1	0.96	-0.03	0.75	0.34	0.98	-0.75	CHD1L
Isoform 2 of Chromodomain-helicase-DNA-binding protein 2 OS=Homo sapiens OX=9606 GN=CHD2	CHD2	O14647	0.2	-0.93	0.37	-1.17	0.53	-0.73	CHD2
Isoform 2 of Chromodomain-helicase-DNA-binding protein 3 OS=Homo sapiens OX=9606 GN=CHD3	CHD3	Q12873	0.2	-1.38					CHD3
Cluster of Isoform 2 of Chromodomain-helicase-DNA-binding protein 4 OS=Homo sapiens OX=9606 GN=CHD4 (sp|Q14839-2|CHD4_HUMAN)	CHD4	Q14839	0.075	-0.32	0.002	-0.86	0.35	0.2	CHD4
Chromodomain-helicase-DNA-binding protein 5 OS=Homo sapiens OX=9606 GN=CHD5 PE=1 SV=1	CHD5	Q8TDI0	1	0					CHD5
Chromodomain-helicase-DNA-binding protein 7 OS=Homo sapiens OX=9606 GN=CHD7 PE=1 SV=3	CHD7	Q9P2D1	0.57	-0.57					CHD7
Chromodomain-helicase-DNA-binding protein 8 OS=Homo sapiens OX=9606 GN=CHD8 PE=1 SV=5	CHD8	Q9HCK8	0.83	0.15	0.89	-0.03	0.9	-0.06	CHD8
Choline dehydrogenase, mitochondrial OS=Homo sapiens OX=9606 GN=CHDH PE=1 SV=2	CHDH	Q8NE62	0.18	-1.89	0.43	-1.76			CHDH
Calcium homeostasis endoplasmic reticulum protein OS=Homo sapiens OX=9606 GN=CHERP PE=1 SV=3	CHERP	Q8IWX8	0.21	-0.54	0.26	-0.84	0.8	-0.18	CHERP
Isoform 2 of Chitinase domain-containing protein 1 OS=Homo sapiens OX=9606 GN=CHID1	CHID1	Q9BWS9	0.22	-0.88	1	-0.02	0.43	-1.89	CHID1
Isoform 2 of E3 ubiquitin-protein ligase CHIP OS=Homo sapiens OX=9606 GN=STUB1	CHIP	Q9UNE7	0.1	4.53	0.1	4.53			STUB1
Isoform 2 of Serine/threonine-protein kinase Chk1 OS=Homo sapiens OX=9606 GN=CHEK1	CHK1	O14757	0.33	3.97	0.33	4.02			CHEK1
Charged multivesicular body protein 6 OS=Homo sapiens OX=9606 GN=CHMP6 PE=1 SV=3	CHMP6	Q96FZ7	1	-4.67	1	-4.66			CHMP6
Isoform 2 of Charged multivesicular body protein 7 OS=Homo sapiens OX=9606 GN=CHMP7	CHMP7	Q8WUX9	0.33	7.19	0.33	7.19			CHMP7
Calcineurin B homologous protein 1 OS=Homo sapiens OX=9606 GN=CHP1 PE=1 SV=3	CHP1	Q99653	0.6	0.25	0.049	0.49	1	-0.12	CHP1
Chromatin accessibility complex protein 1 OS=Homo sapiens OX=9606 GN=CHRAC1 PE=1 SV=1	CHRC1	Q9NRG0	1	0.74	1	0.74			CHRAC1
Isoform 3 of Chondroitin sulfate synthase 2 OS=Homo sapiens OX=9606 GN=CHPF	CHSS2	Q8IZ52	0.15	-2.54	1	-1.21	0.33	-3.88	CHPF
Isoform 2 of Chromatin target of PRMT1 protein OS=Homo sapiens OX=9606 GN=CHTOP	CHTOP	Q9Y3Y2	0.91	0.01	0.33	-0.65	0.1	0.48	CHTOP
Putative methyltransferase C9orf114 OS=Homo sapiens OX=9606 GN=SPOUT1 PE=1 SV=3	CI114	Q5T280	0.67	-0.39	0.68	-0.4	1	-0.35	SPOUT1
Isoform 2 of Cytosolic iron-sulfur assembly component 2A OS=Homo sapiens OX=9606 GN=CIAO2A	CIA2A	Q9H5X1	0.33	1.68	0.33	1.68			CIAO2A
Cytosolic iron-sulfur assembly component 2B OS=Homo sapiens OX=9606 GN=CIAO2B PE=1 SV=1	CIA2B	Q9Y3D0	0.1	3.66	0.1	3.67			CIAO2B
Complex I intermediate-associated protein 30, mitochondrial OS=Homo sapiens OX=9606 GN=NDUFAF1 PE=1 SV=2	CIA30	Q9Y375	0.3	-1.02	0.49	-0.83	1	-1.24	NDUFAF1
Cingulin OS=Homo sapiens OX=9606 GN=CGN PE=1 SV=2	CING	Q9P2M7	0.51	0.32	0.64	0.27	0.63	0.35	CGN
Isoform 2 of Protein CIP2A OS=Homo sapiens OX=9606 GN=CIP2A	CIP2A	Q8TCG1	0.33	4.41	0.33	4.43			CIP2A
Isoform 2 of Cold-inducible RNA-binding protein OS=Homo sapiens OX=9606 GN=CIRBP	CIRBP	Q14011	1	-1.68	1	-2.75	0.33	0.24	CIRBP
CDGSH iron-sulfur domain-containing protein 1 OS=Homo sapiens OX=9606 GN=CISD1 PE=1 SV=1	CISD1	Q9NZ45	0.14	0.59	0.1	1.08	0.9	0.15	CISD1
CDGSH iron-sulfur domain-containing protein 2 OS=Homo sapiens OX=9606 GN=CISD2 PE=1 SV=1	CISD2	Q8N5K1	0.48	0.98	0.56	1.25	0.001	0.7	CISD2
CDGSH iron-sulfur domain-containing protein 3, mitochondrial OS=Homo sapiens OX=9606 GN=CISD3 PE=1 SV=1	CISD3	P0C7P0	0.7	0.31	1	0.15			CISD3
Citrate synthase, mitochondrial OS=Homo sapiens OX=9606 GN=CS PE=1 SV=2	CISY	O75390	0.13	0.86	0.12	1.06	0.54	0.6	CS
Isoform 5 of Cip1-interacting zinc finger protein OS=Homo sapiens OX=9606 GN=CIZ1	CIZ1	Q9ULV3	0.68	-0.51	0.43	-1	0.69	0.06	CIZ1
Uncharacterized protein C11orf98 OS=Homo sapiens OX=9606 GN=C11orf98 PE=4 SV=1	CK098	E9PRG8	0.33	-0.72			1	-0.04	C11orf98
Isoform 2 of CDK5 regulatory subunit-associated protein 1 OS=Homo sapiens OX=9606 GN=CDK5RAP1	CK5P1	Q96SZ6	1	-2.66	1	0.87			CDK5RAP1
CDK5 regulatory subunit-associated protein 3 OS=Homo sapiens OX=9606 GN=CDK5RAP3 PE=1 SV=2	CK5P3	Q96JB5	0.5	-0.53	0.16	-1.29	0.56	0.49	CDK5RAP3
Isoform 3 of Cytoskeleton-associated protein 2 OS=Homo sapiens OX=9606 GN=CKAP2	CKAP2	Q8WWK9	0.0001	4.87	0.00015	5.16	0.001	4.53	CKAP2	sig
Cytoskeleton-associated protein 4 OS=Homo sapiens OX=9606 GN=CKAP4 PE=1 SV=2	CKAP4	Q07065	0.62	0.24	0.43	0.58	0.86	-0.14	CKAP4
Cytoskeleton-associated protein 5 OS=Homo sapiens OX=9606 GN=CKAP5 PE=1 SV=3	CKAP5	Q14008	0.12	0.34	0.0032	0.84	0.34	-0.18	CKAP5
Cyclin-dependent kinases regulatory subunit 2 OS=Homo sapiens OX=9606 GN=CKS2 PE=1 SV=1	CKS2	P33552	1	0.32			1	0.3	CKS2
CLIP-associating protein 1 OS=Homo sapiens OX=9606 GN=CLASP1 PE=1 SV=1	CLAP1	Q7Z460	0.55	-0.28	0.15	-1.16	0.55	0.36	CLASP1
Cluster of CLIP-associating protein 2 OS=Homo sapiens OX=9606 GN=CLASP2 PE=1 SV=3 (sp|O75122|CLAP2_HUMAN)	CLAP2	O75122	0.7	2.39	1	1.93	0.073	1.99	CLASP2
Isoform Non-brain of Clathrin light chain A OS=Homo sapiens OX=9606 GN=CLTA	CLCA	P09496	0.7	0.09	1	0.11	1	0.04	CLTA
Isoform 2 of H(+)/Cl(-) exchange transporter 3 OS=Homo sapiens OX=9606 GN=CLCN3	CLCN3	P51790	0.15	-3.59			0.1	-5.08	CLCN3
Isoform 2 of H(+)/Cl(-) exchange transporter 7 OS=Homo sapiens OX=9606 GN=CLCN7	CLCN7	P51798	1	-1.21			1	-1.21	CLCN7
Isoform 2 of Clathrin heavy chain 1 OS=Homo sapiens OX=9606 GN=CLTC	CLH1	Q00610	0.33	-0.12	0.82	0.12	0.067	-0.39	CLTC
Chloride intracellular channel protein 1 OS=Homo sapiens OX=9606 GN=CLIC1 PE=1 SV=4	CLIC1	O00299	0.69	0.43	1	0.13	0.001	0.7	CLIC1
Chloride intracellular channel protein 4 OS=Homo sapiens OX=9606 GN=CLIC4 PE=1 SV=4	CLIC4	Q9Y696	1	-0.36	1	-0.35	1	0	CLIC4
Isoform 2 of CAP-Gly domain-containing linker protein 1 OS=Homo sapiens OX=9606 GN=CLIP1	CLIP1	P30622	0.45	-0.88	0.46	-0.89			CLIP1
Isoform 3 of Dual specificity protein kinase CLK1 OS=Homo sapiens OX=9606 GN=CLK1	CLK1	P49759	1	0.47					CLK1
Isoform 1 of Dual specificity protein kinase CLK3 OS=Homo sapiens OX=9606 GN=CLK3	CLK3	P49761	0.072	-2.33	0.38	-1.62	0.1	-3.64	CLK3
Cluster of Dual specificity protein kinase CLK4 OS=Homo sapiens OX=9606 GN=CLK4 PE=1 SV=1 (sp|Q9HAZ1|CLK4_HUMAN)	CLK4	Q9HAZ1	0.33	0.68	0.33	0.68			CLK4
Ceroid-lipofuscinosis neuronal protein 6 OS=Homo sapiens OX=9606 GN=CLN6 PE=1 SV=1	CLN6	Q9NWW5	0.1	3.53	0.33	3.12			CLN6
Isoform 2 of Cleft lip and palate transmembrane protein 1-like protein OS=Homo sapiens OX=9606 GN=CLPTM1L	CLP1L	Q96KA5	0.82	-0.13	0.6	0.64	1	-0.87	CLPTM1L
Isoform 2 of Caseinolytic peptidase B protein homolog OS=Homo sapiens OX=9606 GN=CLPB	CLPB	Q9H078	0.55	-0.34	0.87	-0.11	0.87	-1.05	CLPB
ATP-dependent Clp protease proteolytic subunit, mitochondrial OS=Homo sapiens OX=9606 GN=CLPP PE=1 SV=1	CLPP	Q16740	0.14	-1.62	0.2	-2.32	0.5	-0.48	CLPP
Isoform 2 of Cleft lip and palate transmembrane protein 1 OS=Homo sapiens OX=9606 GN=CLPTM1	CLPT1	O96005	0.4	-0.58	0.2	-1.3	0.83	0.25	CLPTM1
ATP-dependent Clp protease ATP-binding subunit clpX-like, mitochondrial OS=Homo sapiens OX=9606 GN=CLPX PE=1 SV=2	CLPX	O76031	0.34	-0.52	0.7	-0.28	0.34	-0.84	CLPX
Clustered mitochondria protein homolog OS=Homo sapiens OX=9606 GN=CLUH PE=1 SV=2	CLU	O75153	0.4	-1.77	0.4	-1.78			CLUH
Isoform 2 of Clusterin OS=Homo sapiens OX=9606 GN=CLU	CLUS	P10909	0.008	-5.42	0.1	-5.5	0.33	-5.29	CLU
Calcium-binding mitochondrial carrier protein Aralar1 OS=Homo sapiens OX=9606 GN=SLC25A12 PE=1 SV=2	CMC1	O75746	0.69	0.48	0.78	0.46	0.56	0.49	SLC25A12
Isoform 2 of Calcium-binding mitochondrial carrier protein Aralar2 OS=Homo sapiens OX=9606 GN=SLC25A13	CMC2	Q9UJS0	0.021	1.02	0.29	0.66	0.009	1.48	SLC25A13
Isoform 2 of Protein CMSS1 OS=Homo sapiens OX=9606 GN=CMSS1	CMS1	Q9BQ75	0.002	-3.25	0.003	-3.26	0.33	-3.21	CMSS1	sig
Catechol O-methyltransferase domain-containing protein 1 OS=Homo sapiens OX=9606 GN=COMTD1 PE=1 SV=1	CMTD1	Q86VU5	0.74	0.33	0.87	0.25	0.1	0.46	COMTD1
Cap-specific mRNA (nucleoside-2'-O-)-methyltransferase 1 OS=Homo sapiens OX=9606 GN=CMTR1 PE=1 SV=1	CMTR1	Q8N1G2	0.58	0.84	0.6	0.83			CMTR1
Isoform CNPI of 2',3'-cyclic-nucleotide 3'-phosphodiesterase OS=Homo sapiens OX=9606 GN=CNP	CN37	P09543	0.86	0.11	0.33	-1.18	0.14	2	CNP
Isoform 2 of Cellular nucleic acid-binding protein OS=Homo sapiens OX=9606 GN=CNBP	CNBP	P62633	0.4	-2.1	1	-1.72	1	-2.42	CNBP
Condensin complex subunit 1 OS=Homo sapiens OX=9606 GN=NCAPD2 PE=1 SV=3	CND1	Q15021	0.81	0.12	0.00012	1.61	0.001	-1.51	NCAPD2
Condensin complex subunit 2 OS=Homo sapiens OX=9606 GN=NCAPH PE=1 SV=3	CND2	Q15003	0.016	1.18	0.33	3.05	0.14	0.27	NCAPH
Condensin complex subunit 3 OS=Homo sapiens OX=9606 GN=NCAPG PE=1 SV=1	CND3	Q9BPX3	0.77	-0.21	0.85	0.27	0.38	-0.93	NCAPG
Condensin-2 complex subunit D3 OS=Homo sapiens OX=9606 GN=NCAPD3 PE=1 SV=2	CNDD3	P42695	0.49	-0.34	0.17	-0.86	0.44	0.66	NCAPD3
Condensin-2 complex subunit G2 OS=Homo sapiens OX=9606 GN=NCAPG2 PE=1 SV=1	CNDG2	Q86XI2	0.63	0.33	0.13	1.06	0.6	-1.02	NCAPG2
Isoform 2 of Condensin-2 complex subunit H2 OS=Homo sapiens OX=9606 GN=NCAPH2	CNDH2	Q6IBW4	0.56	0.46	1	-0.7	1	5.56	NCAPH2
Isoform 2 of Cytosolic non-specific dipeptidase OS=Homo sapiens OX=9606 GN=CNDP2	CNDP2	Q96KP4	0.44	1.37	0.4	-1.34	0.15	3.51	CNDP2
Calponin-2 OS=Homo sapiens OX=9606 GN=CNN2 PE=1 SV=4	CNN2	Q99439	0.24	1.48	0.4	1.57	1	0.62	CNN2
Calponin-3 OS=Homo sapiens OX=9606 GN=CNN3 PE=1 SV=1	CNN3	Q15417	0.028	3.48	0.028	3.44			CNN3
Isoform 2 of Metal transporter CNNM3 OS=Homo sapiens OX=9606 GN=CNNM3	CNNM3	Q8NE01	0.008	-3.75	0.008	-3.74			CNNM3
Isoform 2 of CCR4-NOT transcription complex subunit 10 OS=Homo sapiens OX=9606 GN=CNOT10	CNO10	Q9H9A5	1	0.79	1	0.79			CNOT10
CCR4-NOT transcription complex subunit 1 OS=Homo sapiens OX=9606 GN=CNOT1 PE=1 SV=2	CNOT1	A5YKK6	0.004	1.01	0.042	1.47	0.071	0.62	CNOT1
CCR4-NOT transcription complex subunit 3 OS=Homo sapiens OX=9606 GN=CNOT3 PE=1 SV=1	CNOT3	O75175	1	-1.94	1	-5	1	0.78	CNOT3
Isoform 2 of CCR4-NOT transcription complex subunit 7 OS=Homo sapiens OX=9606 GN=CNOT7	CNOT7	Q9UIV1	0.34	-1.56	0.1	-3.25			CNOT7
CCR4-NOT transcription complex subunit 9 OS=Homo sapiens OX=9606 GN=CNOT9 PE=1 SV=1	CNOT9	Q92600	1	-1.7	1	-4.4	1	0.63	CNOT9
Protein canopy homolog 2 OS=Homo sapiens OX=9606 GN=CNPY2 PE=1 SV=1	CNPY2	Q9Y2B0	0.38	-0.57	0.17	-1.24	0.93	-0.03	CNPY2
Cytochrome c oxidase assembly factor 3 homolog, mitochondrial OS=Homo sapiens OX=9606 GN=COA3 PE=1 SV=1	COA3	Q9Y2R0	1	-1.2			0.1	0.38	COA3
Isoform 2 of Cytochrome c oxidase assembly factor 6 homolog OS=Homo sapiens OX=9606 GN=COA6	COA6	Q5JTJ3	0.033	1.46	0.33	4.14	0.2	0.44	COA6
Cytochrome c oxidase assembly factor 7 OS=Homo sapiens OX=9606 GN=COA7 PE=1 SV=2	COA7	Q96BR5	0.001	2.34	0.008	2.16	1	3.27	COA7	sig
Isoform 2 of Bifunctional coenzyme A synthase OS=Homo sapiens OX=9606 GN=COASY	COASY	Q13057	0.45	-1.03	0.4	-2.19	0.33	0.58	COASY
Cluster of Cofilin-1 OS=Homo sapiens OX=9606 GN=CFL1 PE=1 SV=3 (sp|P23528|COF1_HUMAN)	COF1	P23528	0.18	0.37	0.066	0.73	0.88	0	CFL1
Cofilin-2 OS=Homo sapiens OX=9606 GN=CFL2 PE=1 SV=1	COF2	Q9Y281	1	-0.43					CFL2
Conserved oligomeric Golgi complex subunit 1 OS=Homo sapiens OX=9606 GN=COG1 PE=1 SV=1	COG1	Q8WTW3	1	-0.08			1	-0.09	COG1
Isoform 2 of Conserved oligomeric Golgi complex subunit 2 OS=Homo sapiens OX=9606 GN=COG2	COG2	Q14746	1	-0.09	1	-0.08			COG2
Conserved oligomeric Golgi complex subunit 3 OS=Homo sapiens OX=9606 GN=COG3 PE=1 SV=3	COG3	Q96JB2	0.33	3.48	1	6.24	1	0.76	COG3
Coilin OS=Homo sapiens OX=9606 GN=COIL PE=1 SV=1	COIL	P38432	0.14	-2.03	0.4	-1.86			COIL
COMM domain-containing protein 1 OS=Homo sapiens OX=9606 GN=COMMD1 PE=1 SV=1	COMD1	Q8N668	0.7	-1.04	1	-1.48			COMMD1
COMM domain-containing protein 3 OS=Homo sapiens OX=9606 GN=COMMD3 PE=1 SV=1	COMD3	Q9UBI1	0.58	-1.61	0.4	-2.95	1	0.49	COMMD3
COMM domain-containing protein 4 OS=Homo sapiens OX=9606 GN=COMMD4 PE=1 SV=1	COMD4	Q9H0A8	1	-0.4	1	-0.74	1	0.19	COMMD4
COMM domain-containing protein 5 OS=Homo sapiens OX=9606 GN=COMMD5 PE=1 SV=1	COMD5	Q9GZQ3	0.28	2.23	0.33	3.73	0.7	1.15	COMMD5
Isoform 2 of COMM domain-containing protein 6 OS=Homo sapiens OX=9606 GN=COMMD6	COMD6	Q7Z4G1	0.33	0.32			0.33	0.32	COMMD6
COMM domain-containing protein 8 OS=Homo sapiens OX=9606 GN=COMMD8 PE=1 SV=1	COMD8	Q9NX08	0.1	2.11	1	1.52	0.33	2.41	COMMD8
Isoform 2 of COMM domain-containing protein 9 OS=Homo sapiens OX=9606 GN=COMMD9	COMD9	Q9P000	0.016	1.43	0.1	1.9	0.4	0.95	COMMD9
Isoform Soluble of Catechol O-methyltransferase OS=Homo sapiens OX=9606 GN=COMT	COMT	P21964	0.27	-0.99	0.35	-0.8	0.5	-1.34	COMT
Isoform 2 of Coatomer subunit alpha OS=Homo sapiens OX=9606 GN=COPA	COPA	P53621	0.072	0.47	0.6	0.23	0.049	0.67	COPA
Coatomer subunit beta OS=Homo sapiens OX=9606 GN=COPB1 PE=1 SV=3	COPB	P53618	0.035	0.76	0.23	0.75	0.095	0.75	COPB1
Isoform 2 of Coatomer subunit beta' OS=Homo sapiens OX=9606 GN=COPB2	COPB2	P35606	0.83	0.11	0.71	-0.28	0.56	0.53	COPB2
Coatomer subunit delta OS=Homo sapiens OX=9606 GN=ARCN1 PE=1 SV=1	COPD	P48444	0.039	0.87	0.028	1.46	0.92	0.01	ARCN1
Coatomer subunit epsilon OS=Homo sapiens OX=9606 GN=COPE PE=1 SV=3	COPE	O14579	0.058	-1.76	0.59	-0.66	0.064	-2.96	COPE
Coatomer subunit gamma-1 OS=Homo sapiens OX=9606 GN=COPG1 PE=1 SV=1	COPG1	Q9Y678	0.005	1.02	0.19	0.75	0.00067	1.22	COPG1
Coatomer subunit gamma-2 OS=Homo sapiens OX=9606 GN=COPG2 PE=1 SV=1	COPG2	Q9UBF2	0.15	1.59	0.2	2.52	0.68	0.51	COPG2
Coatomer subunit zeta-1 OS=Homo sapiens OX=9606 GN=COPZ1 PE=1 SV=1	COPZ1	P61923	0.00014	1.51	0.001	1.29	0.0036	1.77	COPZ1	sig
Ubiquinone biosynthesis O-methyltransferase, mitochondrial OS=Homo sapiens OX=9606 GN=COQ3 PE=1 SV=3	COQ3	Q9NZJ6	0.33	1.17	1	1.77	1	0.55	COQ3
Isoform 2 of Ubiquinone biosynthesis protein COQ4 homolog, mitochondrial OS=Homo sapiens OX=9606 GN=COQ4	COQ4	Q9Y3A0	1	2.62	1	2.72			COQ4
2-methoxy-6-polyprenyl-1,4-benzoquinol methylase, mitochondrial OS=Homo sapiens OX=9606 GN=COQ5 PE=1 SV=2	COQ5	Q5HYK3	0.26	1.53	1	-1.19	0.008	3.96	COQ5
Isoform 3 of Ubiquinone biosynthesis monooxygenase COQ6, mitochondrial OS=Homo sapiens OX=9606 GN=COQ6	COQ6	Q9Y2Z9	0.008	1.89	0.1	0.95	0.33	3.41	COQ6
5-demethoxyubiquinone hydroxylase, mitochondrial OS=Homo sapiens OX=9606 GN=COQ7 PE=1 SV=3	COQ7	Q99807	1	-0.89	0.1	0.65	1	-6.22	COQ7
Atypical kinase COQ8A, mitochondrial OS=Homo sapiens OX=9606 GN=COQ8A PE=1 SV=1	COQ8A	Q8NI60	0.96	0.11	0.64	0.94	1	-2.44	COQ8A
Isoform 2 of Atypical kinase COQ8B, mitochondrial OS=Homo sapiens OX=9606 GN=COQ8B	COQ8B	Q96D53	1	0.27	1	0.24			COQ8B
Ubiquinone biosynthesis protein COQ9, mitochondrial OS=Homo sapiens OX=9606 GN=COQ9 PE=1 SV=1	COQ9	O75208	0.22	-2.1	0.33	-2.31	1	-2.07	COQ9
Coronin-1A OS=Homo sapiens OX=9606 GN=CORO1A PE=1 SV=4	COR1A	P31146	0.36	0.47	0.92	-0.16	0.075	0.96	CORO1A
Coronin-1B OS=Homo sapiens OX=9606 GN=CORO1B PE=1 SV=1	COR1B	Q9BR76	0.98	0.04	0.05	-1.57	0.23	1.91	CORO1B
Isoform 2 of Coronin-1C OS=Homo sapiens OX=9606 GN=CORO1C	COR1C	Q9ULV4	0.88	-0.19	0.77	-0.34	0.98	-0.12	CORO1C
Isoform 3 of Coronin-7 OS=Homo sapiens OX=9606 GN=CORO7	CORO7	P57737	0.89	1.58	1	3.7	1	-0.94	CORO7
COUP transcription factor 2 OS=Homo sapiens OX=9606 GN=NR2F2 PE=1 SV=1	COT2	P24468	0.033	-1.61	0.51	-0.37	0.1	-4.31	NR2F2
Coactosin-like protein OS=Homo sapiens OX=9606 GN=COTL1 PE=1 SV=3	COTL1	Q14019	0.45	1.69	0.1	3.38	1	-0.74	COTL1
Cytochrome c oxidase subunit 1 OS=Homo sapiens OX=9606 GN=MT-CO1 PE=1 SV=1	COX1	P00395	0.4	-2.3			1	-1.53	MT-CO1
Cytochrome c oxidase assembly protein COX11, mitochondrial OS=Homo sapiens OX=9606 GN=COX11 PE=1 SV=3	COX11	Q9Y6N1	0.1	2.74	0.33	4			COX11
Isoform 2 of Cytochrome c oxidase assembly protein COX15 homolog OS=Homo sapiens OX=9606 GN=COX15	COX15	Q7KZN9	0.079	1.43	0.028	2.53	1	-0.12	COX15
Cytochrome c oxidase assembly protein COX16 homolog, mitochondrial OS=Homo sapiens OX=9606 GN=COX16 PE=1 SV=1	COX16	Q9P0S2	0.33	0.4	1	0.33	1	0.47	COX16
Cytochrome c oxidase copper chaperone OS=Homo sapiens OX=9606 GN=COX17 PE=1 SV=2	COX17	Q14061	1	-0.75			0.33	0.58	COX17
Cytochrome c oxidase subunit 2 OS=Homo sapiens OX=9606 GN=MT-CO2 PE=1 SV=1	COX2	P00403	1	0.13	1	-0.66	0.028	0.93	MT-CO2
Isoform 2 of Cytochrome c oxidase assembly protein COX20, mitochondrial OS=Homo sapiens OX=9606 GN=COX20	COX20	Q5RI15	0.55	0.78	0.008	2.39	0.61	-0.95	COX20
Cytochrome c oxidase subunit 4 isoform 1, mitochondrial OS=Homo sapiens OX=9606 GN=COX4I1 PE=1 SV=1	COX41	P13073	0.83	-0.02	0.19	-1.47	0.002	2.48	COX4I1
Cytochrome c oxidase subunit 5A, mitochondrial OS=Homo sapiens OX=9606 GN=COX5A PE=1 SV=2	COX5A	P20674	0.003	0.59	0.008	0.86	0.47	0.3	COX5A
Cytochrome c oxidase subunit 5B, mitochondrial OS=Homo sapiens OX=9606 GN=COX5B PE=1 SV=2	COX5B	P10606	0.94	0	0.8	-0.92	0.33	2.13	COX5B
Cytochrome c oxidase subunit 6C OS=Homo sapiens OX=9606 GN=COX6C PE=1 SV=2	COX6C	P09669	0.008	0.83	0.1	1.01	0.33	0.55	COX6C
Cytochrome c oxidase subunit 7A-related protein, mitochondrial OS=Homo sapiens OX=9606 GN=COX7A2L PE=1 SV=2	COX7R	O14548	0.001	0.63	0.1	0.83	0.1	0.42	COX7A2L	sig
COX assembly mitochondrial protein homolog OS=Homo sapiens OX=9606 GN=CMC1 PE=1 SV=1	COXM1	Q7Z7K0	0.1	2.1			0.33	2.18	CMC1
COX assembly mitochondrial protein 2 homolog OS=Homo sapiens OX=9606 GN=CMC2 PE=1 SV=1	COXM2	Q9NRP2	0.33	0.69			1	0.3	CMC2
UPF0505 protein C16orf62 OS=Homo sapiens OX=9606 GN=C16orf62 PE=1 SV=2	CP062	Q7Z3J2	0.095	1.78	1	-0.03	0.001	2.69	VPS35L
Isoform 2 of Cytochrome P450 2S1 OS=Homo sapiens OX=9606 GN=CYP2S1	CP2S1	Q96SQ9	0.028	-3.82	0.1	-3.29	1	-5.44	CYP2S1
Lanosterol 14-alpha demethylase OS=Homo sapiens OX=9606 GN=CYP51A1 PE=1 SV=3	CP51A	Q16850	0.42	-0.86	0.67	-1.15	0.63	-0.67	CYP51A1
Isoform 2 of Copine-2 OS=Homo sapiens OX=9606 GN=CPNE2	CPNE2	Q96FN4	1	-4.45	1	-4.44			CPNE2
Copine-3 OS=Homo sapiens OX=9606 GN=CPNE3 PE=1 SV=1	CPNE3	O75131	0.92	0.06	0.94	0.05	0.33	0.44	CPNE3
Calpain small subunit 1 OS=Homo sapiens OX=9606 GN=CAPNS1 PE=1 SV=1	CPNS1	P04632	0.45	0.81	0.01	2.53	0.04	-1.76	CAPNS1
Cleavage and polyadenylation specificity factor subunit 1 OS=Homo sapiens OX=9606 GN=CPSF1 PE=1 SV=2	CPSF1	Q10570	0.0001	-1.99	0.00054	-1.69	0.003	-2.58	CPSF1	sig
Cleavage and polyadenylation specificity factor subunit 2 OS=Homo sapiens OX=9606 GN=CPSF2 PE=1 SV=2	CPSF2	Q9P2I0	0.003	-2.19	0.013	-2.07	0.14	-2.53	CPSF2
Cleavage and polyadenylation specificity factor subunit 3 OS=Homo sapiens OX=9606 GN=CPSF3 PE=1 SV=1	CPSF3	Q9UKF6	0.14	-1.14	0.11	-1.32	0.33	-0.35	CPSF3
Isoform 2 of Cleavage and polyadenylation specificity factor subunit 4 OS=Homo sapiens OX=9606 GN=CPSF4	CPSF4	O95639	0.1	-4.42	0.1	-4.41			CPSF4
Cleavage and polyadenylation specificity factor subunit 5 OS=Homo sapiens OX=9606 GN=NUDT21 PE=1 SV=1	CPSF5	O43809	0.61	-0.32	0.71	0.47	0.18	-1.43	NUDT21
Isoform 2 of Cleavage and polyadenylation specificity factor subunit 6 OS=Homo sapiens OX=9606 GN=CPSF6	CPSF6	Q16630	0.083	-1.29	0.22	-1.64	0.41	-0.76	CPSF6
Isoform 2 of Cleavage and polyadenylation specificity factor subunit 7 OS=Homo sapiens OX=9606 GN=CPSF7	CPSF7	Q8N684	0.039	-1.54	0.44	-0.57	0.028	-3.85	CPSF7
Carnitine O-palmitoyltransferase 1, liver isoform OS=Homo sapiens OX=9606 GN=CPT1A PE=1 SV=2	CPT1A	P50416	0.31	0.46	0.78	-0.11	0.19	1.07	CPT1A
sp|Q92523-4|CPT1B_HUMAN	CPT1B	Q92523	0.9	0.16	0.33	3.33	1	-2.76	CPT1B
Carnitine O-palmitoyltransferase 2, mitochondrial OS=Homo sapiens OX=9606 GN=CPT2 PE=1 SV=2	CPT2	P23786	0.24	0.7	0.89	-0.14	0.043	1.8	CPT2
Ceramide-1-phosphate transfer protein OS=Homo sapiens OX=9606 GN=CPTP PE=1 SV=1	CPTP	Q5TA50	1	2.28	1	2.28			CPTP
Probable serine carboxypeptidase CPVL OS=Homo sapiens OX=9606 GN=CPVL PE=1 SV=2	CPVL	Q9H3G5	0.49	-0.61	0.086	-1.94	0.23	1.16	CPVL
Beta/gamma crystallin domain-containing protein 1 OS=Homo sapiens OX=9606 GN=CRYBG1 PE=1 SV=3	CRBG1	Q9Y4K1	0.32	0.37	0.35	0.81	0.72	0.06
Beta/gamma crystallin domain-containing protein 2 OS=Homo sapiens OX=9606 GN=CRYBG2 PE=2 SV=2	CRBG2	Q8N1P7	0.63	-0.18	0.77	-0.16	0.66	-0.2	CRYBG2
Isoform CREB-B of Cyclic AMP-responsive element-binding protein 1 OS=Homo sapiens OX=9606 GN=CREB1	CREB1	P16220	0.008	3.44	0.1	3.28	0.33	3.66	CREB1
Isoform 2 of Crooked neck-like protein 1 OS=Homo sapiens OX=9606 GN=CRNKL1	CRNL1	Q9BZJ0	0.009	-2.24	0.03	-1.93			CRNKL1
Isoform 2 of Rootletin OS=Homo sapiens OX=9606 GN=CROCC	CROCC	Q5TZA2	0.33	0.81			1	0.46	CROCC
Cartilage-associated protein OS=Homo sapiens OX=9606 GN=CRTAP PE=1 SV=1	CRTAP	O75718	0.65	-0.71	0.4	-1.38	0.33	0.2	CRTAP
Isoform 2 of Protein crumbs homolog 3 OS=Homo sapiens OX=9606 GN=CRB3	CRUM3	Q9BUF7	1	-0.27	1	-0.27			CRB3
Isoform 4 of Cold shock domain-containing protein E1 OS=Homo sapiens OX=9606 GN=CSDE1	CSDE1	O75534	0.002	-2.32	0.01	-2.66	0.35	-1.88	CSDE1	sig
Casein kinase II subunit alpha OS=Homo sapiens OX=9606 GN=CSNK2A1 PE=1 SV=1	CSK 21.00	P68400	0.2	1.22	0.001	2.36	0.73	-0.62	CSNK2A1
Casein kinase II subunit alpha' OS=Homo sapiens OX=9606 GN=CSNK2A2 PE=1 SV=1	CSK 22.00	P19784	0.62	0.65	0.078	1.95	0.028	-3.98	CSNK2A2
Casein kinase II subunit beta OS=Homo sapiens OX=9606 GN=CSNK2B PE=1 SV=1	CSK2B	P67870	0.76	-0.4	0.78	0.56	1	-1.99	CSNK2B
Isoform 3 of Peripheral plasma membrane protein CASK OS=Homo sapiens OX=9606 GN=CASK	CSKP	O14936	0.2	-0.79	0.26	-1.1	0.95	-0.33	CASK
Protein CCSMST1 OS=Homo sapiens OX=9606 GN=CCSMST1 PE=2 SV=1	CSMT1	Q4G0I0	1	-0.13	1	-0.59	1	0.79	C16orf91
Isoform 4 of COP9 signalosome complex subunit 1 OS=Homo sapiens OX=9606 GN=GPS1	CSN1	Q13098	1	8.44	1	8.44			GPS1
Isoform 2 of COP9 signalosome complex subunit 2 OS=Homo sapiens OX=9606 GN=COPS2	CSN2	P61201	0.59	0.98	1	-1.12	0.33	3.02	COPS2
COP9 signalosome complex subunit 3 OS=Homo sapiens OX=9606 GN=COPS3 PE=1 SV=3	CSN3	Q9UNS2	0.39	2.08	0.028	4.97	0.33	-4.17	COPS3
Isoform 2 of COP9 signalosome complex subunit 4 OS=Homo sapiens OX=9606 GN=COPS4	CSN4	Q9BT78	1	-0.43	1	-0.41			COPS4
COP9 signalosome complex subunit 5 OS=Homo sapiens OX=9606 GN=COPS5 PE=1 SV=4	CSN5	Q92905	0.6	0.7	0.61	0.79			COPS5
COP9 signalosome complex subunit 6 OS=Homo sapiens OX=9606 GN=COPS6 PE=1 SV=1	CSN6	Q7L5N1	1	0.36	1	0.35			COPS6
COP9 signalosome complex subunit 7a OS=Homo sapiens OX=9606 GN=COPS7A PE=1 SV=1	CSN7A	Q9UBW8	1	-1.22	1	2.16			COPS7A
Isoform 2 of COP9 signalosome complex subunit 8 OS=Homo sapiens OX=9606 GN=COPS8	CSN8	Q99627	0.028	4.6	0.028	4.64			COPS8
Cysteine and glycine-rich protein 1 OS=Homo sapiens OX=9606 GN=CSRP1 PE=1 SV=3	CSRP1	P21291	0.3	-2.18	0.53	-1.46	1	-3.65	CSRP1
Cysteine and glycine-rich protein 2 OS=Homo sapiens OX=9606 GN=CSRP2 PE=1 SV=3	CSRP2	Q16527	1	-5.59	1	-5.59			CSRP2
Cleavage stimulation factor subunit 1 OS=Homo sapiens OX=9606 GN=CSTF1 PE=1 SV=1	CSTF1	Q05048	0.028	-4.39	0.1	-5.76	1	-0.27	CSTF1
Cluster of Isoform 2 of Cleavage stimulation factor subunit 2 OS=Homo sapiens OX=9606 GN=CSTF2 (sp|P33240-2|CSTF2_HUMAN)	CSTF2	P33240	0.008	-1.41	0.008	-2.26	0.43	-1.05	CSTF2
Cleavage stimulation factor subunit 3 OS=Homo sapiens OX=9606 GN=CSTF3 PE=1 SV=1	CSTF3	Q12996	0.0001	-2.85	< 0.0001	-2.62	0.001	-3.45	CSTF3	sig
Cleavage stimulation factor subunit 2 tau variant OS=Homo sapiens OX=9606 GN=CSTF2T PE=1 SV=1	CSTFT	Q9H0L4	0.33	-3.38					CSTF2T
Protein CUSTOS OS=Homo sapiens OX=9606 GN=CUSTOS PE=1 SV=2	CSTOS	Q96C57	1	-0.53	1	-0.85			C12orf43
Beta-catenin-like protein 1 OS=Homo sapiens OX=9606 GN=CTNNBL1 PE=1 SV=1	CTBL1	Q8WYA6	0.15	-1.08	0.31	-1.31	0.14	-0.65	CTNNBL1
Isoform 2 of C-terminal-binding protein 1 OS=Homo sapiens OX=9606 GN=CTBP1	CTBP1	Q13363	1	-5.42					CTBP1
Cluster of Isoform 2 of C-terminal-binding protein 2 OS=Homo sapiens OX=9606 GN=CTBP2 (sp|P56545-2|CTBP2_HUMAN)	CTBP2	P56545	0.18	-1.66	0.35	-1.69	0.43	-1.88	CTBP2
Transcriptional repressor CTCF OS=Homo sapiens OX=9606 GN=CTCF PE=1 SV=1	CTCF	P49711	0.51	0.46	0.47	1.02	1	-0.33	CTCF
Isoform 2 of CTD small phosphatase-like protein OS=Homo sapiens OX=9606 GN=CTDSPL	CTDSL	O15194	0.028	-3.99	0.1	-3.03	1	-6.76	CTDSPL
Isoform 2 of Chromosome transmission fidelity protein 18 homolog OS=Homo sapiens OX=9606 GN=CHTF18	CTF18	Q8WVB6	0.05	-1.96	0.15	-1.67	1	-2.45	CHTF18
Isoform 2 of Choline transporter-like protein 1 OS=Homo sapiens OX=9606 GN=SLC44A1	CTL1	Q8WWI5	0.33	-1.31	0.71	-0.5	0.33	-2.71	SLC44A1
Isoform 2 of Choline transporter-like protein 2 OS=Homo sapiens OX=9606 GN=SLC44A2	CTL2	Q8IWA5	0.29	-1.07	0.61	-0.66	1	-2.08	SLC44A2
Cluster of Catenin alpha-1 OS=Homo sapiens OX=9606 GN=CTNNA1 PE=1 SV=1 (sp|P35221|CTNA1_HUMAN)	CTNA1	P35221	0.068	-0.47	0.14	-0.6	0.37	-0.32	CTNNA1
Isoform 2 of Catenin alpha-2 OS=Homo sapiens OX=9606 GN=CTNNA2	CTNA2	P26232	1	0.01					CTNNA2
Catenin beta-1 OS=Homo sapiens OX=9606 GN=CTNNB1 PE=1 SV=1	CTNB1	P35222	0.54	0.2	0.55	0.25	0.83	0.16	CTNNB1
Isoform 2AC of Catenin delta-1 OS=Homo sapiens OX=9606 GN=CTNND1	CTND1	O60716	0.68	-0.06	0.4	-0.24	0.75	0.14	CTNND1
Isoform 2 of Alpha-catulin OS=Homo sapiens OX=9606 GN=CTNNAL1	CTNL1	Q9UBT7	0.17	-1.16	0.17	-1.17			CTNNAL1
High affinity cationic amino acid transporter 1 OS=Homo sapiens OX=9606 GN=SLC7A1 PE=1 SV=1	CTR1	P30825	0.28	-0.72	1	-0.51	0.1	-0.84	SLC7A1
RNA polymerase-associated protein CTR9 homolog OS=Homo sapiens OX=9606 GN=CTR9 PE=1 SV=1	CTR9	Q6PD62	0.064	-1.62	0.14	-1.27			CTR9
Isoform 4 of Citron Rho-interacting kinase OS=Homo sapiens OX=9606 GN=CIT	CTRO	O14578	0.74	0.23	0.94	0.09	0.73	0.36	CIT
Isoform 2 of CTD small phosphatase-like protein 2 OS=Homo sapiens OX=9606 GN=CTDSPL2	CTSL2	Q05D32	0.75	1.15	0.49	2.88			CTDSPL2
Cullin-1 OS=Homo sapiens OX=9606 GN=CUL1 PE=1 SV=2	CUL1	Q13616	0.89	0.13	0.41	0.71	0.21	-1.15	CUL1
Isoform 2 of Cullin-3 OS=Homo sapiens OX=9606 GN=CUL3	CUL3	Q13618	0.33	0.97	0.00064	3.35	0.28	-1.78	CUL3
Cullin-4A OS=Homo sapiens OX=9606 GN=CUL4A PE=1 SV=3	CUL4A	Q13619	0.59	-0.28	0.96	0.27			CUL4A
Isoform 2 of Cullin-4B OS=Homo sapiens OX=9606 GN=CUL4B	CUL4B	Q13620	0.005	1.74	< 0.0001	2.72	0.48	-0.62	CUL4B
Cullin-5 OS=Homo sapiens OX=9606 GN=CUL5 PE=1 SV=4	CUL5	Q93034	0.12	3.54	0.12	3.55			CUL5
Isoform A of Protein CutA OS=Homo sapiens OX=9606 GN=CUTA	CUTA	O60888	0.028	0.63	0.33	0.83	0.33	0.41	CUTA
Cluster of Isoform 3 of Homeobox protein cut-like 1 OS=Homo sapiens OX=9606 GN=CUX1 (sp|P39880-3|CUX1_HUMAN)	CUX1	P39880	0.002	-2.53	0.009	-2.75	0.001	-1.7	CUX1	sig
Pre-mRNA-splicing factor CWC22 homolog OS=Homo sapiens OX=9606 GN=CWC22 PE=1 SV=3	CWC22	Q9HCG8	0.27	-1.33	0.67	-0.63	0.4	-2.94	CWC22
Spliceosome-associated protein CWC27 homolog OS=Homo sapiens OX=9606 GN=CWC27 PE=1 SV=1	CWC27	Q6UX04	0.96	0.1	0.65	-1.2	0.33	4.23	CWC27
Cytochrome c oxidase subunit 6A1, mitochondrial OS=Homo sapiens OX=9606 GN=COX6A1 PE=1 SV=4	CX6A1	P12074	0.1	0.54	0.33	0.39			COX6A1
Cytochrome c oxidase subunit 6B1 OS=Homo sapiens OX=9606 GN=COX6B1 PE=1 SV=2	CX6B1	P14854	0.14	-1.03	0.33	-1.66	1	-0.41	COX6B1
Cytochrome c oxidase subunit 7A2, mitochondrial OS=Homo sapiens OX=9606 GN=COX7A2 PE=1 SV=1	CX7A2	P14406	0.7	2.04			0.33	4.63	COX7A2
Isoform 2 of Coxsackievirus and adenovirus receptor OS=Homo sapiens OX=9606 GN=CXADR	CXAR	P78310	0.4	-2.34	1	-0.91	1	-6.65	CXADR
C-X-C motif chemokine 5 OS=Homo sapiens OX=9606 GN=CXCL5 PE=1 SV=1	CXCL5	P42830	0.028	-2.6			0.028	-2.6	CXCL5
Cytochrome c1, heme protein, mitochondrial OS=Homo sapiens OX=9606 GN=CYC1 PE=1 SV=3	CY1	P08574	0.84	0.21	0.98	0.09	0.5	0.36	CYC1
Cytochrome b-245 light chain OS=Homo sapiens OX=9606 GN=CYBA PE=1 SV=3	CY24A	P13498	0.33	-4.44	0.33	-4.42			CYBA
Isoform 2 of Cytochrome b5 OS=Homo sapiens OX=9606 GN=CYB5A	CYB5	P00167	0.012	0.76	0.37	0.64	0.008	0.85	CYB5A
Cytochrome b5 type B OS=Homo sapiens OX=9606 GN=CYB5B PE=1 SV=2	CYB5B	O43169	0.62	0.91	0.65	1.72	1	-0.33	CYB5B
Isoform 2 of Cytochrome b-245 chaperone 1 OS=Homo sapiens OX=9606 GN=CYBC1	CYBC1	Q9BQA9	1	-5.91	1	-5.9			CYBC1
Calcyclin-binding protein OS=Homo sapiens OX=9606 GN=CACYBP PE=1 SV=2	CYBP	Q9HB71	0.38	0.88	0.0019	2.45	0.44	-1.13	CACYBP
Cytochrome c OS=Homo sapiens OX=9606 GN=CYCS PE=1 SV=2	CYC	P99999	0.0001	1.18	0.001	0.85	0.008	1.57	CYCS	sig
Cluster of Cytoplasmic FMR1-interacting protein 1 OS=Homo sapiens OX=9606 GN=CYFIP1 PE=1 SV=1 (sp|Q7L576|CYFP1_HUMAN)	CYFP1	Q7L576	0.94	0.03	0.98	0.03	0.92	-0.08	CYFIP1
Isoform 2 of Cytoplasmic FMR1-interacting protein 2 OS=Homo sapiens OX=9606 GN=CYFIP2	CYFP2	Q96F07	0.66	0.33					CYFIP2
Cystatin-B OS=Homo sapiens OX=9606 GN=CSTB PE=1 SV=2	CYTB	P04080	1	-0.4	0.7	0.15	1	-0.94	CSTB
Cystatin-C OS=Homo sapiens OX=9606 GN=CST3 PE=1 SV=1	CYTC	P01034	0.067	-2.91	0.1	-4.75	0.89	-1.46	CST3
Isoform 2 of Cytospin-A OS=Homo sapiens OX=9606 GN=SPECC1L	CYTSA	Q69YQ0	0.38	-0.92	0.89	0.13	0.15	-3.23	SPECC1L
Isoform 4 of Cytospin-B OS=Homo sapiens OX=9606 GN=SPECC1	CYTSB	Q5M775	0.008	0.87	0.028	1.08	1	0.07	SPECC1
Probable C-mannosyltransferase DPY19L1 OS=Homo sapiens OX=9606 GN=DPY19L1 PE=2 SV=1	D19L1	Q2PZI1	0.008	-2.05	0.1	-3.37	0.33	-0.14	DPY19L1
Epimerase family protein SDR39U1 OS=Homo sapiens OX=9606 GN=SDR39U1 PE=1 SV=3	D39U1	Q9NRG7	0.69	0.38	1	0.58	1	0.09	SDR39U1
Dolichyl-diphosphooligosaccharide--protein glycosyltransferase subunit DAD1 OS=Homo sapiens OX=9606 GN=DAD1 PE=1 SV=3	DAD1	P61803	1	0.12	1	0.14	0.7	0.11	DAD1
Isoform 1 of Complement decay-accelerating factor OS=Homo sapiens OX=9606 GN=CD55	DAF	P08174	0.4	-2.55	0.4	-2.56			CD55
Dystroglycan OS=Homo sapiens OX=9606 GN=DAG1 PE=1 SV=2	DAG1	Q14118	1	-2.02	1	-2.04			DAG1
Death-associated protein kinase 3 OS=Homo sapiens OX=9606 GN=DAPK3 PE=1 SV=1	DAPK3	O43293	0.33	8.02	0.33	8.02			DAPK3
Isoform 2 of DAZ-associated protein 1 OS=Homo sapiens OX=9606 GN=DAZAP1	DAZP1	Q96EP5	0.4	0.66	0.92	-0.06	0.1	1.72	DAZAP1
Isoform 2 of Diablo homolog, mitochondrial OS=Homo sapiens OX=9606 GN=DIABLO	DBLOH	Q9NR28	0.001	0.61	0.097	0.63	0.001	0.57	DIABLO	sig
Isoform 2B of Cytoplasmic dynein 1 intermediate chain 2 OS=Homo sapiens OX=9606 GN=DYNC1I2	DC1I2	Q13409	0.4	-2.44	1	-1.91			DYNC1I2
Cytoplasmic dynein 1 light intermediate chain 1 OS=Homo sapiens OX=9606 GN=DYNC1LI1 PE=1 SV=3	DC1L1	Q9Y6G9	0.53	-0.87	0.32	-2.18	0.33	1.64	DYNC1LI1
DDB1- and CUL4-associated factor 13 OS=Homo sapiens OX=9606 GN=DCAF13 PE=1 SV=2	DCA13	Q9NV06	0.51	-0.8	0.94	0.12	0.1	-3.31	DCAF13
Dephospho-CoA kinase domain-containing protein OS=Homo sapiens OX=9606 GN=DCAKD PE=1 SV=1	DCAKD	Q8WVC6	0.82	-0.44	0.44	-2.07	0.7	2.01	DCAKD
Discoidin, CUB and LCCL domain-containing protein 1 OS=Homo sapiens OX=9606 GN=DCBLD1 PE=1 SV=2	DCBD1	Q8N8Z6	1	-1.03	1	-2.48	0.33	0.44	DCBLD1
Isoform Cytoplasmic+peroxisomal of Malonyl-CoA decarboxylase, mitochondrial OS=Homo sapiens OX=9606 GN=MLYCD	DCMC	O95822	1	1.67	1	1.66			MLYCD
DCN1-like protein 1 OS=Homo sapiens OX=9606 GN=DCUN1D1 PE=1 SV=1	DCNL1	Q96GG9	0.33	-3.85	0.33	-3.85			DCUN1D1
DCN1-like protein 5 OS=Homo sapiens OX=9606 GN=DCUN1D5 PE=1 SV=1	DCNL5	Q9BTE7	0.001	3.36	0.008	4.53	0.33	0.41	DCUN1D5	sig
Isoform 2 of mRNA-decapping enzyme 1A OS=Homo sapiens OX=9606 GN=DCP1A	DCP1A	Q9NPI6	1	8.18	1	8.18			DCP1A
Isoform 3 of Dynactin subunit 1 OS=Homo sapiens OX=9606 GN=DCTN1	DCTN1	Q14203	0.49	0.76	0.55	0.84	0.028	0.5	DCTN1
Isoform 3 of Dynactin subunit 3 OS=Homo sapiens OX=9606 GN=DCTN3	DCTN3	O75935	0.33	-4.71	0.33	-4.66			DCTN3
Isoform 2 of Dynactin subunit 4 OS=Homo sapiens OX=9606 GN=DCTN4	DCTN4	Q9UJW0	1	-1.76	1	-1.76			DCTN4
Dynactin subunit 5 OS=Homo sapiens OX=9606 GN=DCTN5 PE=1 SV=1	DCTN5	Q9BTE1	1	1.01	1	1.01			DCTN5
dCTP pyrophosphatase 1 OS=Homo sapiens OX=9606 GN=DCTPP1 PE=1 SV=1	DCTP1	Q9H773	0.7	2.03	0.33	4.42			DCTPP1
L-xylulose reductase OS=Homo sapiens OX=9606 GN=DCXR PE=1 SV=2	DCXR	Q7Z4W1	0.98	0.02	0.45	-1.29	0.0006	1.67	DCXR
ATP-dependent RNA helicase DDX19A OS=Homo sapiens OX=9606 GN=DDX19A PE=1 SV=1	DD19A	Q9NUU7	0.37	2.18	0.38	2.53	1	-0.03	DDX19A
N(G),N(G)-dimethylarginine dimethylaminohydrolase 1 OS=Homo sapiens OX=9606 GN=DDAH1 PE=1 SV=3	DDAH1	O94760	0.4	-2.64	0.4	-2.67			DDAH1
DNA damage-binding protein 1 OS=Homo sapiens OX=9606 GN=DDB1 PE=1 SV=1	DDB1	Q16531	0.073	0.76	0.57	0.36	0.072	1.24	DDB1
DDRGK domain-containing protein 1 OS=Homo sapiens OX=9606 GN=DDRGK1 PE=1 SV=2	DDRGK	Q96HY6	0.29	0.94	0.13	2.01	0.96	0.04	DDRGK1
ATP-dependent RNA helicase DDX1 OS=Homo sapiens OX=9606 GN=DDX1 PE=1 SV=2	DDX1	Q92499	0.064	0.95	0.55	0.35	0.049	1.72	DDX1
Probable ATP-dependent RNA helicase DDX10 OS=Homo sapiens OX=9606 GN=DDX10 PE=1 SV=2	DDX10	Q13206	0.001	-2.22	0.031	-1.61	0.001	-3.23	DDX10	sig
Isoform 4 of ATP-dependent DNA helicase DDX11 OS=Homo sapiens OX=9606 GN=DDX11	DDX11	Q96FC9	1	4.27	1	4.28			DDX11
Probable ATP-dependent RNA helicase DDX17 OS=Homo sapiens OX=9606 GN=DDX17 PE=1 SV=2	DDX17	Q92841	0.28	-0.51	0.51	-0.47	0.36	-0.53	DDX17
ATP-dependent RNA helicase DDX18 OS=Homo sapiens OX=9606 GN=DDX18 PE=1 SV=2	DDX18	Q9NVP1	0.00049	-1.34	0.12	-0.59	0.00079	-2.7	DDX18	sig
Probable ATP-dependent RNA helicase DDX20 OS=Homo sapiens OX=9606 GN=DDX20 PE=1 SV=2	DDX20	Q9UHI6	0.84	-0.21	0.78	-0.49	0.59	0.31	DDX20
Nucleolar RNA helicase 2 OS=Homo sapiens OX=9606 GN=DDX21 PE=1 SV=5	DDX21	Q9NR30	0.41	-0.21	0.041	0.74	0.001	-1.33	DDX21
Probable ATP-dependent RNA helicase DDX23 OS=Homo sapiens OX=9606 GN=DDX23 PE=1 SV=3	DDX23	Q9BUQ8	0.78	0.22	0.46	-0.51	0.001	1.79	DDX23
ATP-dependent RNA helicase DDX24 OS=Homo sapiens OX=9606 GN=DDX24 PE=1 SV=1	DDX24	Q9GZR7	0.0001	-2.08	0.00078	-1.38	0.001	-3.28	DDX24	sig
Probable ATP-dependent RNA helicase DDX27 OS=Homo sapiens OX=9606 GN=DDX27 PE=1 SV=2	DDX27	Q96GQ7	0.57	0.2	0.72	0.21	0.9	0.17
Probable ATP-dependent RNA helicase DDX28 OS=Homo sapiens OX=9606 GN=DDX28 PE=1 SV=2	DDX28	Q9NUL7	0.33	-3.93	0.33	-3.93			DDX28
Probable ATP-dependent RNA helicase DDX31 OS=Homo sapiens OX=9606 GN=DDX31 PE=1 SV=2	DDX31	Q9H8H2	0.18	-1.81	0.43	-1.29	1	-4.84	DDX31
Cluster of ATP-dependent RNA helicase DDX3X OS=Homo sapiens OX=9606 GN=DDX3X PE=1 SV=3 (sp|O00571|DDX3X_HUMAN)	DDX3X	O00571	0.17	-1.01	0.69	-0.32	0.0025	-2.06	DDX3X
Isoform 2 of ATP-dependent RNA helicase DDX3Y OS=Homo sapiens OX=9606 GN=DDX3Y	DDX3Y	O15523	0.4	-1.18					DDX3Y
Probable ATP-dependent RNA helicase DDX41 OS=Homo sapiens OX=9606 GN=DDX41 PE=1 SV=2	DDX41	Q9UJV9	0.028	-4.06	0.028	-4.08			DDX41
ATP-dependent RNA helicase DDX42 OS=Homo sapiens OX=9606 GN=DDX42 PE=1 SV=1	DDX42	Q86XP3	0.1	-0.58	0.017	-1.12	0.8	0.11	DDX42
Probable ATP-dependent RNA helicase DDX46 OS=Homo sapiens OX=9606 GN=DDX46 PE=1 SV=2	DDX46	Q7L014	0.001	-1.25	0.02	-1.29	0.048	-1.23	DDX46	sig
Probable ATP-dependent RNA helicase DDX47 OS=Homo sapiens OX=9606 GN=DDX47 PE=1 SV=1	DDX47	Q9H0S4	0.83	0.15	0.66	0.23	0.99	0.04	DDX47
Probable ATP-dependent RNA helicase DDX49 OS=Homo sapiens OX=9606 GN=DDX49 PE=1 SV=1	DDX49	Q9Y6V7	1	-4.07	1	-4.07			DDX49
Probable ATP-dependent RNA helicase DDX5 OS=Homo sapiens OX=9606 GN=DDX5 PE=1 SV=1	DDX5	P17844	0.001	-0.68	0.00065	-0.96	0.37	-0.34	DDX5	sig
ATP-dependent RNA helicase DDX50 OS=Homo sapiens OX=9606 GN=DDX50 PE=1 SV=1	DDX50	Q9BQ39	0.25	-0.73	0.48	-0.73	0.18	-0.76	DDX50
ATP-dependent RNA helicase DDX51 OS=Homo sapiens OX=9606 GN=DDX51 PE=1 SV=3	DDX51	Q8N8A6	0.034	-1.6	0.049	-1.39	1	-5.07	DDX51
Probable ATP-dependent RNA helicase DDX52 OS=Homo sapiens OX=9606 GN=DDX52 PE=1 SV=3	DDX52	Q9Y2R4	0.0001	-3.83	0.012	-2.83	0.008	-5.56	DDX52	sig
Isoform 2 of ATP-dependent RNA helicase DDX54 OS=Homo sapiens OX=9606 GN=DDX54	DDX54	Q8TDD1	0.002	-1.27	0.65	-0.2	0.00023	-2.57	DDX54	sig
ATP-dependent RNA helicase DDX55 OS=Homo sapiens OX=9606 GN=DDX55 PE=1 SV=3	DDX55	Q8NHQ9	0.44	-1.58	0.43	-1.6			DDX55
Isoform 2 of Probable ATP-dependent RNA helicase DDX56 OS=Homo sapiens OX=9606 GN=DDX56	DDX56	Q9NY93	0.064	-1.06	0.87	-0.23	0.00058	-1.83	DDX56
Probable ATP-dependent RNA helicase DDX6 OS=Homo sapiens OX=9606 GN=DDX6 PE=1 SV=2	DDX6	P26196	0.55	0.64	0.29	1.51	0.73	-0.19	DDX6
Isoform 2 of 2,4-dienoyl-CoA reductase, mitochondrial OS=Homo sapiens OX=9606 GN=DECR1	DECR	Q16698	0.81	0.33	0.27	-1.1	0.28	1.83	DECR1
Peptide deformylase, mitochondrial OS=Homo sapiens OX=9606 GN=PDF PE=1 SV=1	DEFM	Q9HBH1	1	0.07	0.008	0.8	1	-0.88	PDF
Sphingolipid delta(4)-desaturase DES1 OS=Homo sapiens OX=9606 GN=DEGS1 PE=1 SV=1	DEGS1	O15121	0.33	3.32			0.33	3.22	DEGS1
Protein DEK OS=Homo sapiens OX=9606 GN=DEK PE=1 SV=1	DEK	P35659	0.75	0.2	0.3	1.14	0.17	-0.76	DEK
Isoform 3 of DENN domain-containing protein 4C OS=Homo sapiens OX=9606 GN=DENND4C	DEN4C	Q5VZ89	0.7	0.62	1	5.57	1	-1.88	DENND4C
Density-regulated protein OS=Homo sapiens OX=9606 GN=DENR PE=1 SV=2	DENR	O43583	0.33	0.43			1	0.29	DENR
Isoform 2 of Derlin-1 OS=Homo sapiens OX=9606 GN=DERL1	DERL1	Q9BUN8	0.17	-0.98	0.4	-1.54	1	-0.47	DERL1
Derlin-2 OS=Homo sapiens OX=9606 GN=DERL2 PE=1 SV=1	DERL2	Q9GZP9	0.44	-1.72	0.33	-4.07	0.33	0.61	DERL2
Desmoplakin OS=Homo sapiens OX=9606 GN=DSP PE=1 SV=3	DESP	P15924	0.58	-0.07	0.75	0.08	0.21	-0.22	DSP
Destrin OS=Homo sapiens OX=9606 GN=DSTN PE=1 SV=3	DEST	P60981	0.001	1.53	0.008	2.06	0.33	0.25	DSTN	sig
Diacylglycerol O-acyltransferase 1 OS=Homo sapiens OX=9606 GN=DGAT1 PE=1 SV=2	DGAT1	O75907	0.98	0.12	0.44	-1.81	0.008	1.67	DGAT1
Diacylglycerol kinase epsilon OS=Homo sapiens OX=9606 GN=DGKE PE=1 SV=1	DGKE	P52429	1	-1.12	1	-2.11			DGKE
Isoform 2 of Deoxyguanosine kinase, mitochondrial OS=Homo sapiens OX=9606 GN=DGUOK	DGUOK	Q16854	0.33	-4.58	0.33	-4.57			DGUOK
Estradiol 17-beta-dehydrogenase 11 OS=Homo sapiens OX=9606 GN=HSD17B11 PE=1 SV=3	DHB11	Q8NBQ5	0.27	-0.98	0.12	-2.52	0.45	0.6	HSD17B11
Very-long-chain 3-oxoacyl-CoA reductase OS=Homo sapiens OX=9606 GN=HSD17B12 PE=1 SV=2	DHB12	Q53GQ0	0.26	0.8	0.49	1.06	0.62	0.49	HSD17B12
Peroxisomal multifunctional enzyme type 2 OS=Homo sapiens OX=9606 GN=HSD17B4 PE=1 SV=3	DHB4	P51659	0.45	0.36	0.56	-0.44	0.013	1.47	HSD17B4
Isoform 2 of 3-keto-steroid reductase OS=Homo sapiens OX=9606 GN=HSD17B7	DHB7	P56937	1	0.12	1	0.07			HSD17B7
Estradiol 17-beta-dehydrogenase 8 OS=Homo sapiens OX=9606 GN=HSD17B8 PE=1 SV=2	DHB8	Q92506	0.43	1.53	0.48	1.76	1	0.47	HSD17B8
Isoform 2 of Delta(24)-sterol reductase OS=Homo sapiens OX=9606 GN=DHCR24	DHC24	Q15392	0.48	-0.38	0.16	-1.25	0.27	0.7	DHCR24
7-dehydrocholesterol reductase OS=Homo sapiens OX=9606 GN=DHCR7 PE=1 SV=1	DHCR7	Q9UBM7	0.52	-0.75	0.33	-1.03	1	-0.59	DHCR7
Glutamate dehydrogenase 1, mitochondrial OS=Homo sapiens OX=9606 GN=GLUD1 PE=1 SV=2	DHE3	P00367	0.064	0.44	0.84	-0.02	0.00047	0.93	GLUD1
Isoform 2 of Dihydropteridine reductase OS=Homo sapiens OX=9606 GN=QDPR	DHPR	P09417	0.1	0.98	0.1	0.98			QDPR
Dehydrogenase/reductase SDR family member 1 OS=Homo sapiens OX=9606 GN=DHRS1 PE=1 SV=1	DHRS1	Q96LJ7	1	-3.26	1	-3.26			DHRS1
Isoform 2 of Dehydrogenase/reductase SDR family member 7 OS=Homo sapiens OX=9606 GN=DHRS7	DHRS7	Q9Y394	0.31	0.82	1	-0.3	0.28	2.34	DHRS7
Isoform 2 of Succinate dehydrogenase [ubiquinone] cytochrome b small subunit, mitochondrial OS=Homo sapiens OX=9606 GN=SDHD	DHSD	O14521	0.33	0.41			0.33	0.4	SDHD
Pre-mRNA-splicing factor ATP-dependent RNA helicase DHX15 OS=Homo sapiens OX=9606 GN=DHX15 PE=1 SV=2	DHX15	O43143	0.0001	-1.55	0.0039	-1.43	0.004	-1.61	DHX15	sig
Pre-mRNA-splicing factor ATP-dependent RNA helicase DHX16 OS=Homo sapiens OX=9606 GN=DHX16 PE=1 SV=2	DHX16	O60231	0.46	-0.65	0.54	-0.57			DHX16
ATP-dependent RNA helicase DHX29 OS=Homo sapiens OX=9606 GN=DHX29 PE=1 SV=2	DHX29	Q7Z478	0.001	1.55	< 0.0001	2.05	0.86	0.26	DHX29	sig
Isoform 2 of ATP-dependent RNA helicase DHX30 OS=Homo sapiens OX=9606 GN=DHX30	DHX30	Q7L2E3	0.92	-0.01	0.5	0.39	0.43	-0.48	DHX30
ATP-dependent RNA helicase DHX33 OS=Homo sapiens OX=9606 GN=DHX33 PE=1 SV=2	DHX33	Q9H6R0	0.057	-1.75	0.052	-1.78			DHX33
Probable ATP-dependent RNA helicase DHX34 OS=Homo sapiens OX=9606 GN=DHX34 PE=1 SV=2	DHX34	Q14147	1	-0.29	1	-0.36			DHX34
Isoform 3 of ATP-dependent DNA/RNA helicase DHX36 OS=Homo sapiens OX=9606 GN=DHX36	DHX36	Q9H2U1	0.25	-0.77	0.31	-0.92	0.97	-0.6	DHX36
Probable ATP-dependent RNA helicase DHX37 OS=Homo sapiens OX=9606 GN=DHX37 PE=1 SV=1	DHX37	Q8IY37	0.28	1.89	0.1	2.78	1	0.6	DHX37
Putative ATP-dependent RNA helicase DHX57 OS=Homo sapiens OX=9606 GN=DHX57 PE=1 SV=2	DHX57	Q6P158	0.038	2.4	0.12	1.96	0.33	4.97	DHX57
ATP-dependent RNA helicase DHX8 OS=Homo sapiens OX=9606 GN=DHX8 PE=1 SV=1	DHX8	Q14562	0.0001	-3.68	< 0.0001	-3.67			DHX8	sig
ATP-dependent RNA helicase A OS=Homo sapiens OX=9606 GN=DHX9 PE=1 SV=4	DHX9	Q08211	0.0001	-0.95	0.024	-0.64	< 0.0001	-1.33	DHX9	sig
Isoform 2 of Protein diaphanous homolog 1 OS=Homo sapiens OX=9606 GN=DIAPH1	DIAP1	O60610	0.27	0.71	0.015	2.25	0.21	-1.1	DIAPH1
Isoform 4 of Protein diaphanous homolog 3 OS=Homo sapiens OX=9606 GN=DIAPH3	DIAP3	Q9NSV4	0.078	-1.63	0.13	-1.13	1	-2.89	DIAPH3
Isoform 2 of Mitochondrial dicarboxylate carrier OS=Homo sapiens OX=9606 GN=SLC25A10	DIC	Q9UBX3	0.92	-0.01	0.93	-0.02	1	0	SLC25A10
Death-inducer obliterator 1 OS=Homo sapiens OX=9606 GN=DIDO1 PE=1 SV=5	DIDO1	Q9BTC0	0.001	-1.04	0.001	-1.71	0.23	-0.4	DIDO1	sig
Digestive organ expansion factor homolog OS=Homo sapiens OX=9606 GN=DIEXF PE=1 SV=2	DIEXF	Q68CQ4	0.005	-3.26	0.023	-2.81	0.33	-4.89	UTP25
Probable dimethyladenosine transferase OS=Homo sapiens OX=9606 GN=DIMT1 PE=1 SV=1	DIM1	Q9UNQ2	0.4	1.31	0.12	2.28	1	-1.51	DIMT1
Disco-interacting protein 2 homolog B OS=Homo sapiens OX=9606 GN=DIP2B PE=1 SV=3	DIP2B	Q9P265	0.68	-0.2	0.52	-0.48	0.33	0.6	DIP2B
DnaJ homolog subfamily B member 11 OS=Homo sapiens OX=9606 GN=DNAJB11 PE=1 SV=1	DJB11	Q9UBS4	0.46	-0.51	0.54	-0.84	0.88	-0.19	DNAJB11
DnaJ homolog subfamily B member 12 OS=Homo sapiens OX=9606 GN=DNAJB12 PE=1 SV=5	DJB12	Q9NXW2	0.22	-1.09	0.43	-1.95	0.99	-0.31	DNAJB12
DnaJ homolog subfamily C member 10 OS=Homo sapiens OX=9606 GN=DNAJC10 PE=1 SV=2	DJC10	Q8IXB1	0.91	-0.16	0.34	-1.34	0.35	1.03	DNAJC10
Isoform 3 of DnaJ homolog subfamily C member 11 OS=Homo sapiens OX=9606 GN=DNAJC11	DJC11	Q9NVH1	0.15	1.08	0.33	1.03	0.43	1.09	DNAJC11
DnaJ homolog subfamily C member 13 OS=Homo sapiens OX=9606 GN=DNAJC13 PE=1 SV=5	DJC13	O75165	0.76	-0.13	0.001	-2	0.077	0.87	DNAJC13
DnaJ homolog subfamily C member 16 OS=Homo sapiens OX=9606 GN=DNAJC16 PE=2 SV=3	DJC16	Q9Y2G8	0.004	-2.74	0.25	-1.56	0.028	-4.26	DNAJC16
DnaJ homolog subfamily C member 17 OS=Homo sapiens OX=9606 GN=DNAJC17 PE=1 SV=1	DJC17	Q9NVM6	1	-2.31	1	-2.3			DNAJC17
H/ACA ribonucleoprotein complex subunit DKC1 OS=Homo sapiens OX=9606 GN=DKC1 PE=1 SV=3	DKC1	O60832	0.36	0.46	0.7	-0.2	0.19	1.03	DKC1
Isoform 3 of Dihydrolipoyl dehydrogenase, mitochondrial OS=Homo sapiens OX=9606 GN=DLD	DLDH	P09622	0.22	-0.75	0.25	-1.17	0.69	-0.35	DLD
Isoform 2 of Disks large homolog 1 OS=Homo sapiens OX=9606 GN=DLG1	DLG1	Q12959	0.68	-0.54	0.35	-1.88	0.00065	1.21	DLG1
Isoform 2 of Disks large homolog 3 OS=Homo sapiens OX=9606 GN=DLG3	DLG3	Q92796	1	1.89	1	1.89			DLG3
Isoform 4 of Disks large homolog 5 OS=Homo sapiens OX=9606 GN=DLG5	DLG5	Q8TDM6	0.1	-3.71	0.1	-3.66			DLG5
Isoform 3 of Disks large-associated protein 5 OS=Homo sapiens OX=9606 GN=DLGAP5	DLGP5	Q15398	0.39	-0.88	0.1	-2.85	1	-0.18	DLGAP5
Decaprenyl-diphosphate synthase subunit 2 OS=Homo sapiens OX=9606 GN=PDSS2 PE=1 SV=2	DLP1	Q86YH6	0.33	-2.3	0.33	-2.31			PDSS2
Dynein light chain roadblock-type 2 OS=Homo sapiens OX=9606 GN=DYNLRB2 PE=1 SV=1	DLRB2	Q8TF09	1	0.37			1	0.36	DYNLRB2
Isoform 4 of Distal membrane-arm assembly complex protein 2 OS=Homo sapiens OX=9606 GN=DMAC2	DMAC2	Q9NW81	0.4	-1.6	1	0.03			DMAC2
DNA methyltransferase 1-associated protein 1 OS=Homo sapiens OX=9606 GN=DMAP1 PE=1 SV=1	DMAP1	Q9NPF5	0.33	-2.92	0.33	-2.94	1	0	DMAP1
Isoform 3 of Dystrophin OS=Homo sapiens OX=9606 GN=DMD	DMD	P11532	1	5.41					DMD
Isoform 2 of DnaJ homolog subfamily A member 1 OS=Homo sapiens OX=9606 GN=DNAJA1	DNJA1	P31689	0.52	1.01	0.028	1.69	0.63	0.23	DNAJA1
DnaJ homolog subfamily A member 2 OS=Homo sapiens OX=9606 GN=DNAJA2 PE=1 SV=1	DNJA2	O60884	0.96	0.18	1	0.24	1	0.02	DNAJA2
Isoform 2 of DnaJ homolog subfamily A member 3, mitochondrial OS=Homo sapiens OX=9606 GN=DNAJA3	DNJA3	Q96EY1	0.62	0.47	0.66	0.47	0.63	0.51	DNAJA3
DnaJ homolog subfamily B member 1 OS=Homo sapiens OX=9606 GN=DNAJB1 PE=1 SV=4	DNJB1	P25685	0.53	0.95	0.52	1.22	0.4	0.14	DNAJB1
DnaJ homolog subfamily B member 6 OS=Homo sapiens OX=9606 GN=DNAJB6 PE=1 SV=2	DNJB6	O75190	0.44	-2.42	1	-2.18	1	-2.8	DNAJB6
DnaJ homolog subfamily C member 2 OS=Homo sapiens OX=9606 GN=DNAJC2 PE=1 SV=4	DNJC2	Q99543	0.28	0.8	0.32	1	0.24	0.19	DNAJC2
DnaJ homolog subfamily C member 3 OS=Homo sapiens OX=9606 GN=DNAJC3 PE=1 SV=1	DNJC3	Q13217	0.94	0.25	0.77	0.82	0.66	-0.36	DNAJC3
Isoform 2 of DnaJ homolog subfamily C member 5 OS=Homo sapiens OX=9606 GN=DNAJC5	DNJC5	Q9H3Z4	0.6	0.24	1	0.26	0.4	0.21	DNAJC5
DnaJ homolog subfamily C member 7 OS=Homo sapiens OX=9606 GN=DNAJC7 PE=1 SV=2	DNJC7	Q99615	0.016	3.76	0.01	3.77			DNAJC7
DnaJ homolog subfamily C member 8 OS=Homo sapiens OX=9606 GN=DNAJC8 PE=1 SV=2	DNJC8	O75937	0.073	-2.06	0.13	-1.86	0.7	-2.36	DNAJC8
DnaJ homolog subfamily C member 9 OS=Homo sapiens OX=9606 GN=DNAJC9 PE=1 SV=1	DNJC9	Q8WXX5	0.58	-0.26	0.005	1.5	0.063	-2.29	DNAJC9
Isoform 3 of DNA ligase 1 OS=Homo sapiens OX=9606 GN=LIG1	DNLI1	P18858	0.004	1.59	0.028	2.67	0.4	0.15	LIG1
Isoform 3 of DNA ligase 3 OS=Homo sapiens OX=9606 GN=LIG3	DNLI3	P49916	0.15	-0.73	0.16	-0.95	0.44	-0.48	LIG3
DNA ligase 4 OS=Homo sapiens OX=9606 GN=LIG4 PE=1 SV=2	DNLI4	P49917	0.7	0.86	1	6.86	1	-1.87	LIG4
DNL-type zinc finger protein OS=Homo sapiens OX=9606 GN=DNLZ PE=1 SV=1	DNLZ	Q5SXM8	1	-0.36	1	3.31			DNLZ
Isoform 4 of Dynamin-1-like protein OS=Homo sapiens OX=9606 GN=DNM1L	DNM1L	O00429	0.054	1.69	0.012	2.47	0.89	0	DNM1L
Isoform 2 of Dynamin-binding protein OS=Homo sapiens OX=9606 GN=DNMBP	DNMBP	Q6XZF7	0.86	-0.61	0.85	-0.6			DNMBP
Isoform 2 of DNA (cytosine-5)-methyltransferase 1 OS=Homo sapiens OX=9606 GN=DNMT1	DNMT1	P26358	0.46	0.26	0.25	0.46	0.96	0.01	DNMT1
Aspartyl aminopeptidase OS=Homo sapiens OX=9606 GN=DNPEP PE=1 SV=1	DNPEP	Q9ULA0	1	0.21	1	0.13	1	0.33	DNPEP
Isoform 2 of Deoxyribonuclease-2-alpha OS=Homo sapiens OX=9606 GN=DNASE2	DNS2A	O00115	1	-1.02			0.1	0.58	DNASE2
Dedicator of cytokinesis protein 1 OS=Homo sapiens OX=9606 GN=DOCK1 PE=1 SV=2	DOCK1	Q14185	0.072	1.95	0.54	1.51	0.028	2.47	DOCK1
Isoform 2 of Dedicator of cytokinesis protein 4 OS=Homo sapiens OX=9606 GN=DOCK4	DOCK4	Q8N1I0	0.33	-3.63	0.33	-3.62			DOCK4
Dedicator of cytokinesis protein 5 OS=Homo sapiens OX=9606 GN=DOCK5 PE=1 SV=3	DOCK5	Q9H7D0	0.096	1.01	0.44	0.7	0.064	1.48	DOCK5
Dedicator of cytokinesis protein 6 OS=Homo sapiens OX=9606 GN=DOCK6 PE=1 SV=3	DOCK6	Q96HP0	0.19	1.14	0.53	2.07	0.52	0.49	DOCK6
Isoform 2 of Dedicator of cytokinesis protein 7 OS=Homo sapiens OX=9606 GN=DOCK7	DOCK7	Q96N67	0.45	-0.5	0.38	-0.69	0.66	-0.37	DOCK7
Isoform 2 of Dedicator of cytokinesis protein 8 OS=Homo sapiens OX=9606 GN=DOCK8	DOCK8	Q8NF50	0.7	2.32	1	2.95	1	0.9	DOCK8
Isoform 4 of Dedicator of cytokinesis protein 9 OS=Homo sapiens OX=9606 GN=DOCK9	DOCK9	Q9BZ29	0.17	-0.93	0.014	-2.06	1	0	DOCK9
D-dopachrome decarboxylase OS=Homo sapiens OX=9606 GN=DDT PE=1 SV=3	DOPD	P30046	0.43	-3.52	1	0.93	0.4	-5	DDT
Dolichyldiphosphatase 1 OS=Homo sapiens OX=9606 GN=DOLPP1 PE=2 SV=1	DOPP1	Q86YN1	1	-0.51	1	-1.08			DOLPP1
Dolichol-phosphate mannosyltransferase subunit 1 OS=Homo sapiens OX=9606 GN=DPM1 PE=1 SV=1	DPM1	O60762	0.47	-0.58	0.58	-0.59	0.81	-0.61	DPM1
DNA polymerase epsilon catalytic subunit A OS=Homo sapiens OX=9606 GN=POLE PE=1 SV=5	DPOE1	Q07864	1	-0.1	0.33	3.18	0.4	-2.27	POLE
DNA polymerase epsilon subunit 3 OS=Homo sapiens OX=9606 GN=POLE3 PE=1 SV=1	DPOE3	Q9NRF9	0.92	-0.09	0.43	-0.87	1	3.17	POLE3
DNA polymerase beta OS=Homo sapiens OX=9606 GN=POLB PE=1 SV=3	DPOLB	P06746	0.46	-1.16	0.47	-1.18			POLB
Dipeptidyl peptidase 2 OS=Homo sapiens OX=9606 GN=DPP7 PE=1 SV=3	DPP2	Q9UHL4	0.1	-2.12	0.028	-4.04	0.33	1.14	DPP7
Isoform 4 of Dipeptidyl peptidase 3 OS=Homo sapiens OX=9606 GN=DPP3	DPP3	Q9NY33	0.1	0.96	0.33	1.18			DPP3
Protein dpy-30 homolog OS=Homo sapiens OX=9606 GN=DPY30 PE=1 SV=1	DPY30	Q9C005	0.18	-1.26	0.33	-3.11	1	-0.31	DPY30
Isoform 2 of Dihydropyrimidinase-related protein 2 OS=Homo sapiens OX=9606 GN=DPYSL2	DPYL2	Q16555	0.42	-0.76	0.7	-0.76	0.62	-0.75	DPYSL2
HLA class II histocompatibility antigen, DR alpha chain OS=Homo sapiens OX=9606 GN=HLA-DRA PE=1 SV=1	DRA	P01903	0.1	-4.65	0.1	-4.64			HLA-DRA
Developmentally-regulated GTP-binding protein 1 OS=Homo sapiens OX=9606 GN=DRG1 PE=1 SV=1	DRG1	Q9Y295	0.8	0.17	0.87	0.17	0.51	0.17	DRG1
Dehydrogenase/reductase SDR family member 7B OS=Homo sapiens OX=9606 GN=DHRS7B PE=1 SV=2	DRS7B	Q6IAN0	0.63	-0.78	0.15	-2.6	0.1	2.62	DHRS7B
Isoform 2 of Down syndrome critical region protein 3 OS=Homo sapiens OX=9606 GN=DSCR3	DSCR3	O14972	0.33	6.33			0.33	6.32	VPS26C
Desmoglein-2 OS=Homo sapiens OX=9606 GN=DSG2 PE=1 SV=2	DSG2	Q14126	0.93	0.07	0.8	-0.07	0.74	0.26	DSG2
Cluster of Isoform 4 of Double-stranded RNA-specific adenosine deaminase OS=Homo sapiens OX=9606 GN=ADAR (sp|P55265-4|DSRAD_HUMAN)	DSRAD	P55265	0.4	-0.77	0.73	-0.17	0.65	-0.37	ADAR
E3 ubiquitin-protein ligase DTX3L OS=Homo sapiens OX=9606 GN=DTX3L PE=1 SV=1	DTX3L	Q8TDB6	0.85	-0.14	0.33	1.04	0.17	-1.78	DTX3L
Dual specificity protein phosphatase 12 OS=Homo sapiens OX=9606 GN=DUSP12 PE=1 SV=1	DUS12	Q9UNI6	0.33	-5.91	1	-5.36			DUSP12
Dual specificity protein phosphatase 14 OS=Homo sapiens OX=9606 GN=DUSP14 PE=1 SV=1	DUS14	O95147	0.33	-4.83	0.33	-4.82			DUSP14
Dual specificity protein phosphatase 23 OS=Homo sapiens OX=9606 GN=DUSP23 PE=1 SV=1	DUS23	Q9BVJ7	1	-3.56	1	-3.56			DUSP23
Isoform 2 of Deoxyuridine 5'-triphosphate nucleotidohydrolase, mitochondrial OS=Homo sapiens OX=9606 GN=DUT	DUT	P33316	1	1.19	0.33	6.93	0.33	-5.53	DUT
ATP-dependent RNA helicase DDX39A OS=Homo sapiens OX=9606 GN=DDX39A PE=1 SV=2	DX39A	O00148	1	-2.42					DDX39A
Cluster of Isoform 2 of Spliceosome RNA helicase DDX39B OS=Homo sapiens OX=9606 GN=DDX39B (sp|Q13838-2|DX39B_HUMAN)	DX39B	Q13838	0.2	-0.8	0.021	-1.65	0.68	0.44	DDX39B
sp|Q8IVF4|DYH10_HUMAN	DYH10	Q8IVF4	0.33	0.55	0.33	0.55			DNAH10
Isoform 4 of Dynein heavy chain 14, axonemal OS=Homo sapiens OX=9606 GN=DNAH14	DYH14	Q0VDD8	1	-5.57			1	-5.59	DNAH14
Cytoplasmic dynein 1 heavy chain 1 OS=Homo sapiens OX=9606 GN=DYNC1H1 PE=1 SV=5	DYHC1	Q14204	0.00049	0.69	< 0.0001	1.34	0.72	0.09	DYNC1H1	sig
Cluster of Dynein light chain 1, cytoplasmic OS=Homo sapiens OX=9606 GN=DYNLL1 PE=1 SV=1 (sp|P63167|DYL1_HUMAN)	DYL1	P63167	0.54	1.15	0.1	3.09	1	-0.67	DYNLL1
Dynein light chain 2, cytoplasmic OS=Homo sapiens OX=9606 GN=DYNLL2 PE=1 SV=1	DYL2	Q96FJ2	0.63	1.58					DYNLL2
Dynein light chain Tctex-type 1 OS=Homo sapiens OX=9606 GN=DYNLT1 PE=1 SV=1	DYLT1	P63172	0.33	-5.35			0.33	-5.37	DYNLT1
Isoform 5 of Dynamin-2 OS=Homo sapiens OX=9606 GN=DNM2	DYN2	P50570	0.72	0.22	0.44	0.48	0.82	-0.06	DNM2
Isoform 2 of Dihydrofolate reductase OS=Homo sapiens OX=9606 GN=DHFR	DYR	P00374	1	-1.38	1	-1.41			DHFR
Dystonin OS=Homo sapiens OX=9606 GN=DST PE=1 SV=4	DYST	Q03001	0.22	-0.57	1	1.21	0.21	-0.79	DST
Interferon-induced, double-stranded RNA-activated protein kinase OS=Homo sapiens OX=9606 GN=EIF2AK2 PE=1 SV=2	E2AK2	P19525	0.001	2.41	0.001	2.68	0.069	2.18	EIF2AK2	sig
Isoform 4 of Band 4.1-like protein 1 OS=Homo sapiens OX=9606 GN=EPB41L1	E41L1	Q9H4G0	0.81	-0.22	0.69	-0.52	0.59	0.56	EPB41L1
Cluster of Isoform 4 of Band 4.1-like protein 2 OS=Homo sapiens OX=9606 GN=EPB41L2 (sp|O43491-4|E41L2_HUMAN)	E41L2	O43491	0.56	0.62	1	-0.6	0.33	2.31	EPB41L2
Isoform 2 of Band 4.1-like protein 5 OS=Homo sapiens OX=9606 GN=EPB41L5	E41L5	Q9HCM4	0.69	0.54	0.7	0.63			EPB41L5
3-beta-hydroxysteroid-Delta(8),Delta(7)-isomerase OS=Homo sapiens OX=9606 GN=EBP PE=1 SV=3	EBP	Q15125	0.92	-0.22	1	-0.03	1	-0.35	EBP
Probable rRNA-processing protein EBP2 OS=Homo sapiens OX=9606 GN=EBNA1BP2 PE=1 SV=2	EBP2	Q99848	0.0003	-3.29	0.029	-2.49	0.001	-4.45	EBNA1BP2	sig
Isoform A of Endothelin-converting enzyme 1 OS=Homo sapiens OX=9606 GN=ECE1	ECE1	P42892	0.32	-0.67	0.071	-1.75	0.008	0.74	ECE1
Delta(3,5)-Delta(2,4)-dienoyl-CoA isomerase, mitochondrial OS=Homo sapiens OX=9606 GN=ECH1 PE=1 SV=2	ECH1	Q13011	0.32	0.8	0.31	1.58	0.87	0.05	ECH1
Trifunctional enzyme subunit alpha, mitochondrial OS=Homo sapiens OX=9606 GN=HADHA PE=1 SV=2	ECHA	P40939	0.58	0.18	0.32	0.39	0.61	-0.06	HADHA
Isoform 2 of Trifunctional enzyme subunit beta, mitochondrial OS=Homo sapiens OX=9606 GN=HADHB	ECHB	P55084	0.006	1.12	0.11	1.14	< 0.0001	1.06	HADHB
Isoform 2 of Ethylmalonyl-CoA decarboxylase OS=Homo sapiens OX=9606 GN=ECHDC1	ECHD1	Q9NTX5	0.53	0.45	0.88	-0.42	0.00056	1.2	ECHDC1
Enoyl-CoA hydratase, mitochondrial OS=Homo sapiens OX=9606 GN=ECHS1 PE=1 SV=4	ECHM	P30084	0.077	0.89	0.65	-0.24	0.005	1.97	ECHS1
Peroxisomal bifunctional enzyme OS=Homo sapiens OX=9606 GN=EHHADH PE=1 SV=3	ECHP	Q08426	0.76	-0.26	0.29	-1.01	0.29	1.61	EHHADH
Enoyl-CoA delta isomerase 1, mitochondrial OS=Homo sapiens OX=9606 GN=ECI1 PE=1 SV=1	ECI1	P42126	0.45	-0.79	0.47	1.51	0.12	-3.29	ECI1
Isoform 2 of Enoyl-CoA delta isomerase 2, mitochondrial OS=Homo sapiens OX=9606 GN=ECI2	ECI2	O75521	0.73	-0.78	0.47	-1.47	1	1.6	ECI2
Proteasome adapter and scaffold protein ECM29 OS=Homo sapiens OX=9606 GN=ECPAS PE=1 SV=2	ECM29	Q5VYK3	0.065	0.94	0.0004	1.71	0.42	-0.76	ECPAS
Evolutionarily conserved signaling intermediate in Toll pathway, mitochondrial OS=Homo sapiens OX=9606 GN=ECSIT PE=1 SV=1	ECSIT	Q9BQ95	0.68	-1.96	1	2.17	0.33	-6.09	ECSIT
Isoform 2 of Protein ECT2 OS=Homo sapiens OX=9606 GN=ECT2	ECT2	Q9H8V3	0.058	-0.78	0.025	-1.2	0.26	0.15	ECT2
Epithelial cell-transforming sequence 2 oncogene-like OS=Homo sapiens OX=9606 GN=ECT2L PE=2 SV=2	ECT2L	Q008S8	0.33	0.72	0.33	0.72			ECT2L
Enhancer of mRNA-decapping protein 3 OS=Homo sapiens OX=9606 GN=EDC3 PE=1 SV=1	EDC3	Q96F86	1	2.03	1	2.03			EDC3
Enhancer of mRNA-decapping protein 4 OS=Homo sapiens OX=9606 GN=EDC4 PE=1 SV=1	EDC4	Q6P2E9	0.32	0.99	0.076	3.12	0.77	-0.26	EDC4
Isoform 2 of Endothelial differentiation-related factor 1 OS=Homo sapiens OX=9606 GN=EDF1	EDF1	O60869	0.028	1.75	0.33	1.29	0.33	2.23	EDF1
Early endosome antigen 1 OS=Homo sapiens OX=9606 GN=EEA1 PE=1 SV=2	EEA1	Q15075	0.89	0.05	0.061	1.1	0.076	-0.66	EEA1
Isoform 2 of Polycomb protein EED OS=Homo sapiens OX=9606 GN=EED	EED	O75530	0.52	0.88	0.52	1.18	0.1	0.16	EED
Cluster of Elongation factor 1-alpha 1 OS=Homo sapiens OX=9606 GN=EEF1A1 PE=1 SV=1 (sp|P68104|EF1A1_HUMAN)	EF1A1	P68104	0.26	0.37	0.2	0.64	0.92	0.11	EEF1A1
Elongation factor 1-alpha 2 OS=Homo sapiens OX=9606 GN=EEF1A2 PE=1 SV=1	EF1A2	Q05639	0.27	0.42					EEF1A2
Elongation factor 1-beta OS=Homo sapiens OX=9606 GN=EEF1B2 PE=1 SV=3	EF1B	P24534	0.017	1.14	0.008	2.01	0.4	-0.3	EEF1B2
Elongation factor 1-delta OS=Homo sapiens OX=9606 GN=EEF1D PE=1 SV=5	EF1D	P29692	0.54	0.48	0.001	1.32	0.53	-0.5	EEF1D
Elongation factor 1-gamma OS=Homo sapiens OX=9606 GN=EEF1G PE=1 SV=3	EF1G	P26641	0.66	-0.18	0.25	0.8	0.089	-1.26	EEF1G
Elongation factor 2 OS=Homo sapiens OX=9606 GN=EEF2 PE=1 SV=4	EF2	P13639	0.97	0.06	0.53	0.26	0.54	-0.14	EEF2
Elongation factor G, mitochondrial OS=Homo sapiens OX=9606 GN=GFM1 PE=1 SV=2	EFGM	Q96RP9	0.48	0.39	0.57	0.4	0.69	0.36	GFM1
EF-hand domain-containing protein D2 OS=Homo sapiens OX=9606 GN=EFHD2 PE=1 SV=1	EFHD2	Q96C19	0.75	-0.67	0.76	-1.17	0.33	0.47	EFHD2
Isoform 2 of Elongation factor-like GTPase 1 OS=Homo sapiens OX=9606 GN=EFL1	EFL1	Q7Z2Z2	0.4	3.2	0.4	3.2			EFL1
Ephrin-B2 OS=Homo sapiens OX=9606 GN=EFNB2 PE=1 SV=1	EFNB2	P52799	1	0.41	1	0.42			EFNB2
Elongation factor Ts, mitochondrial OS=Homo sapiens OX=9606 GN=TSFM PE=1 SV=2	EFTS	P43897	0.58	-0.65	0.19	-1.61	0.1	1.66	TSFM
Elongation factor Tu, mitochondrial OS=Homo sapiens OX=9606 GN=TUFM PE=1 SV=2	EFTU	P49411	0.038	0.46	0.35	0.44	0.007	0.46	TUFM
Epidermal growth factor receptor OS=Homo sapiens OX=9606 GN=EGFR PE=1 SV=2	EGFR	P00533	0.079	-0.83	0.0058	-1.81	0.92	-0.04	EGFR
EH domain-containing protein 1 OS=Homo sapiens OX=9606 GN=EHD1 PE=1 SV=2	EHD1	Q9H4M9	0.023	1.11	0.2	0.91	0.00028	1.48	EHD1
EH domain-containing protein 4 OS=Homo sapiens OX=9606 GN=EHD4 PE=1 SV=1	EHD4	Q9H223	0.21	-0.95	0.16	-1.55	0.77	-0.07	EHD4
Isoform 3 of Histone-lysine N-methyltransferase EHMT1 OS=Homo sapiens OX=9606 GN=EHMT1	EHMT1	Q9H9B1	1	0.44			1	0.43	EHMT1
Isoform 2 of Histone-lysine N-methyltransferase EHMT2 OS=Homo sapiens OX=9606 GN=EHMT2	EHMT2	Q96KQ7	0.89	0.87	1	0.06			EHMT2
Etoposide-induced protein 2.4 homolog OS=Homo sapiens OX=9606 GN=EI24 PE=1 SV=4	EI24	O14681	1	0.15	1	-1.32	1	3.25	EI24
Translation initiation factor eIF-2B subunit alpha OS=Homo sapiens OX=9606 GN=EIF2B1 PE=1 SV=1	EI2BA	Q14232	0.27	-1.13	0.29	-1.47	1	-0.06	EIF2B1
Translation initiation factor eIF-2B subunit beta OS=Homo sapiens OX=9606 GN=EIF2B2 PE=1 SV=3	EI2BB	P49770	0.75	0.59	0.16	2.52	0.051	-2.62	EIF2B2
Translation initiation factor eIF-2B subunit delta OS=Homo sapiens OX=9606 GN=EIF2B4 PE=1 SV=2	EI2BD	Q9UI10	0.93	0.22	0.16	1.66	0.4	-2.82	EIF2B4
Translation initiation factor eIF-2B subunit epsilon OS=Homo sapiens OX=9606 GN=EIF2B5 PE=1 SV=3	EI2BE	Q13144	0.56	0.69	0.002	2.26	0.33	-2.48	EIF2B5
Translation initiation factor eIF-2B subunit gamma OS=Homo sapiens OX=9606 GN=EIF2B3 PE=1 SV=1	EI2BG	Q9NR50	0.74	-0.47	0.76	-0.48			EIF2B3
Eukaryotic translation initiation factor 1 OS=Homo sapiens OX=9606 GN=EIF1 PE=1 SV=1	EIF1	P41567	0.03	-1.17	0.13	-1.55	0.31	-0.76	EIF1
Isoform 3 of Eukaryotic translation initiation factor 2A OS=Homo sapiens OX=9606 GN=EIF2A	EIF2A	Q9BY44	0.87	0.17	0.85	0.22	0.84	0.05	EIF2A
Eukaryotic translation initiation factor 2D OS=Homo sapiens OX=9606 GN=EIF2D PE=1 SV=3	EIF2D	P41214	0.056	-3.66	0.028	-4.28	1	-2.44	EIF2D
Eukaryotic translation initiation factor 3 subunit A OS=Homo sapiens OX=9606 GN=EIF3A PE=1 SV=1	EIF3A	Q14152	0.63	-0.09	0.08	0.62	0.009	-0.79	EIF3A
Isoform 2 of Eukaryotic translation initiation factor 3 subunit B OS=Homo sapiens OX=9606 GN=EIF3B	EIF3B	P55884	0.47	0.42	0.12	1.17	0.55	-0.39	EIF3B
Eukaryotic translation initiation factor 3 subunit C OS=Homo sapiens OX=9606 GN=EIF3C PE=1 SV=1	EIF3C	Q99613	0.3	0.29	0.27	0.62	0.89	-0.03	EIF3C
Isoform 2 of Eukaryotic translation initiation factor 3 subunit D OS=Homo sapiens OX=9606 GN=EIF3D	EIF3D	O15371	0.57	-0.52	0.95	-0.14	0.43	-1.38	EIF3D
Eukaryotic translation initiation factor 3 subunit E OS=Homo sapiens OX=9606 GN=EIF3E PE=1 SV=1	EIF3E	P60228	0.06	1.06	0.13	1.32	0.29	0.68	EIF3E
Eukaryotic translation initiation factor 3 subunit F OS=Homo sapiens OX=9606 GN=EIF3F PE=1 SV=1	EIF3F	O00303	0.16	0.81	0.16	1.18	0.71	0.35	EIF3F
Eukaryotic translation initiation factor 3 subunit G OS=Homo sapiens OX=9606 GN=EIF3G PE=1 SV=2	EIF3G	O75821	0.96	-0.08	0.56	1.58	0.33	-4.26	EIF3G
Eukaryotic translation initiation factor 3 subunit H OS=Homo sapiens OX=9606 GN=EIF3H PE=1 SV=1	EIF3H	O15372	0.89	0.09	0.59	0.71	1	-0.8	EIF3H
Eukaryotic translation initiation factor 3 subunit I OS=Homo sapiens OX=9606 GN=EIF3I PE=1 SV=1	EIF3I	Q13347	0.64	-0.9	0.44	-2.37	0.9	0.94	EIF3I
Isoform 3 of Eukaryotic translation initiation factor 3 subunit J OS=Homo sapiens OX=9606 GN=EIF3J	EIF3J	O75822	0.028	0.88	0.1	1.15	1	0.07	EIF3J
Eukaryotic translation initiation factor 3 subunit K OS=Homo sapiens OX=9606 GN=EIF3K PE=1 SV=1	EIF3K	Q9UBQ5	0.017	1.48	0.13	0.98	0.2	2.08	EIF3K
Isoform 2 of Eukaryotic translation initiation factor 3 subunit L OS=Homo sapiens OX=9606 GN=EIF3L	EIF3L	Q9Y262	0.33	0.73	0.098	1.49	0.48	-0.52	EIF3L
Eukaryotic translation initiation factor 3 subunit M OS=Homo sapiens OX=9606 GN=EIF3M PE=1 SV=1	EIF3M	Q7L2H7	0.077	1.45	0.057	1.86	0.55	0.79	EIF3M
ELAV-like protein 1 OS=Homo sapiens OX=9606 GN=ELAVL1 PE=1 SV=2	ELAV1	Q15717	0.68	-0.37	0.28	-0.92	0.99	0.65	ELAVL1
Isoform 2 of ETS-related transcription factor Elf-1 OS=Homo sapiens OX=9606 GN=ELF1	ELF1	P32519	0.4	-2.19	1	-1.14	1	-5.57	ELF1
ELMO domain-containing protein 2 OS=Homo sapiens OX=9606 GN=ELMOD2 PE=1 SV=1	ELMD2	Q8IZ81	0.21	-1.77	0.43	-1.9	1	-1.59	ELMOD2
Isoform 2 of Engulfment and cell motility protein 2 OS=Homo sapiens OX=9606 GN=ELMO2	ELMO2	Q96JJ3	0.33	4.34	0.33	4.36			ELMO2
Elongin-A OS=Homo sapiens OX=9606 GN=ELOA PE=1 SV=2	ELOA1	Q14241	0.12	-1.48	0.035	-2.03	0.7	0.18	ELOA
Elongin-B OS=Homo sapiens OX=9606 GN=ELOB PE=1 SV=1	ELOB	Q15370	0.39	-0.95	0.46	-1.9	0.57	0.38	ELOB
Elongin-C OS=Homo sapiens OX=9606 GN=ELOC PE=1 SV=1	ELOC	Q15369	0.96	0.04	0.1	1.88	0.4	-1.93	ELOC
Elongation of very long chain fatty acids protein 1 OS=Homo sapiens OX=9606 GN=ELOVL1 PE=1 SV=1	ELOV1	Q9BW60	0.38	-1.08	0.33	-3.25	0.4	0.33	ELOVL1
Elongation of very long chain fatty acids protein 7 OS=Homo sapiens OX=9606 GN=ELOVL7 PE=1 SV=1	ELOV7	A1L3X0	0.1	0.65	0.33	0.92			ELOVL7
Elongator complex protein 1 OS=Homo sapiens OX=9606 GN=ELP1 PE=1 SV=3	ELP1	O95163	1	-0.08			1	-0.09	ELP1
Isoform 2 of Protein ELYS OS=Homo sapiens OX=9606 GN=AHCTF1	ELYS	Q8WYP5	0.01	-0.85	0.006	-1.46	0.34	-0.36	AHCTF1
Echinoderm microtubule-associated protein-like 4 OS=Homo sapiens OX=9606 GN=EML4 PE=1 SV=3	EMAL4	Q9HC35	1	-0.64	1	1.37	1	-1.17	EML4
Isoform 2 of ER membrane protein complex subunit 1 OS=Homo sapiens OX=9606 GN=EMC1	EMC1	Q8N766	0.57	-0.22	0.71	-0.2	0.64	-0.23	EMC1
ER membrane protein complex subunit 2 OS=Homo sapiens OX=9606 GN=EMC2 PE=1 SV=1	EMC2	Q15006	0.97	0.1	0.84	-0.33	0.81	0.45	EMC2
ER membrane protein complex subunit 3 OS=Homo sapiens OX=9606 GN=EMC3 PE=1 SV=3	EMC3	Q9P0I2	0.27	1.29	0.008	3.59	1	-0.82	EMC3
ER membrane protein complex subunit 4 OS=Homo sapiens OX=9606 GN=EMC4 PE=1 SV=2	EMC4	Q5J8M3	1	-1.07	1	-4.27	0.33	0.36	EMC4
ER membrane protein complex subunit 6 OS=Homo sapiens OX=9606 GN=EMC6 PE=1 SV=1	EMC6	Q9BV81	1	0.64			1	0.62	EMC6
ER membrane protein complex subunit 7 OS=Homo sapiens OX=9606 GN=EMC7 PE=1 SV=1	EMC7	Q9NPA0	0.53	1.25	0.61	1.76	1	-0.14	EMC7
ER membrane protein complex subunit 8 OS=Homo sapiens OX=9606 GN=EMC8 PE=1 SV=1	EMC8	O43402	0.75	0.36	1	-0.54	0.42	1.24	EMC8
Emerin OS=Homo sapiens OX=9606 GN=EMD PE=1 SV=1	EMD	P50402	0.59	0.33	0.93	0.07	0.51	0.56	EMD
ELM2 and SANT domain-containing protein 1 OS=Homo sapiens OX=9606 GN=ELMSAN1 PE=1 SV=2	EMSA1	Q6PJG2	0.5	-0.52	0.45	-0.97	0.33	0.76	MIDEAS
Isoform 2 of BRCA2-interacting transcriptional repressor EMSY OS=Homo sapiens OX=9606 GN=EMSY	EMSY	Q7Z589	0.1	-3.01	0.1	-3			EMSY
Isoform 2 of Protein enabled homolog OS=Homo sapiens OX=9606 GN=ENAH	ENAH	Q8N8S7	0.5	0.87	0.98	0.2	0.1	2.24	ENAH
Endonuclease domain-containing 1 protein OS=Homo sapiens OX=9606 GN=ENDOD1 PE=1 SV=2	ENDD1	O94919	0.23	1.12	0.74	0.28	0.26	2.31	ENDOD1
Cluster of Alpha-enolase OS=Homo sapiens OX=9606 GN=ENO1 PE=1 SV=2 (sp|P06733|ENOA_HUMAN)	ENOA	P06733	0.07	0.73	0.0087	1.1	0.52	0.35	ENO1
Isoform 2 of Gamma-enolase OS=Homo sapiens OX=9606 GN=ENO2	ENOG	P09104	0.33	0.79					ENO2
Endoplasmin OS=Homo sapiens OX=9606 GN=HSP90B1 PE=1 SV=1	ENPL	P14625	0.58	-0.1	0.001	-0.85	0.012	0.75	HSP90B1
Bis(5'-adenosyl)-triphosphatase ENPP4 OS=Homo sapiens OX=9606 GN=ENPP4 PE=1 SV=3	ENPP4	Q9Y6X5	0.62	-1.78	0.1	-3.44	1	0.82	ENPP4
Isoform 2 of Alpha-endosulfine OS=Homo sapiens OX=9606 GN=ENSA	ENSA	O43768	1	-1.86			1	-3.94	ENSA
Isoform 2 of Ectonucleoside triphosphate diphosphohydrolase 3 OS=Homo sapiens OX=9606 GN=ENTPD3	ENTP3	O75355	0.008	-3.16	0.008	-3.15			ENTPD3
Isoform 2 of Transcription and mRNA export factor ENY2 OS=Homo sapiens OX=9606 GN=ENY2	ENY2	Q9NPA8	1	0.26			1	0.25	ENY2
Cluster of Histone acetyltransferase p300 OS=Homo sapiens OX=9606 GN=EP300 PE=1 SV=2 (sp|Q09472|EP300_HUMAN)	EP300	Q09472	0.028	-1.2	0.028	-3.4	1	-0.12	EP300
Isoform 2 of E1A-binding protein p400 OS=Homo sapiens OX=9606 GN=EP400	EP400	Q96L91	0.00054	-1.31	< 0.0001	-2.31	0.26	-0.54	EP400	sig
Epithelial cell adhesion molecule OS=Homo sapiens OX=9606 GN=EPCAM PE=1 SV=2	EPCAM	P16422	0.87	0.01	0.55	-0.59	0.52	0.62	EPCAM
Endothelial protein C receptor OS=Homo sapiens OX=9606 GN=PROCR PE=1 SV=1	EPCR	Q9UNN8	0.4	-1.41	1	-1.27	1	-1.85	PROCR
Mammalian ependymin-related protein 1 OS=Homo sapiens OX=9606 GN=EPDR1 PE=1 SV=2	EPDR1	Q9UM22	0.53	1.17	0.63	0.52	0.1	2.17	EPDR1
Isoform 2 of Ectopic P granules protein 5 homolog OS=Homo sapiens OX=9606 GN=EPG5	EPG5	Q9HCE0	1	-1.78			1	-1.79	EPG5
Ephrin type-A receptor 2 OS=Homo sapiens OX=9606 GN=EPHA2 PE=1 SV=2	EPHA2	P29317	0.97	-0.03	0.12	-0.75	0.28	0.84	EPHA2
Epoxide hydrolase 4 OS=Homo sapiens OX=9606 GN=EPHX4 PE=2 SV=2	EPHX4	Q8IUS5	1	-1.86			1	-1.82	EPHX4
Epiplakin OS=Homo sapiens OX=9606 GN=EPPK1 PE=1 SV=3	EPIPL	P58107	0.8	-0.1	0.46	-0.33	0.55	0.55	EPPK1
Cluster of Isoform 2 of Epsin-1 OS=Homo sapiens OX=9606 GN=EPN1 (sp|Q9Y6I3-1|EPN1_HUMAN)	EPN1	Q9Y6I3	0.61	0.79	0.43	-1.26			EPN1
Isoform 2 of Epsin-3 OS=Homo sapiens OX=9606 GN=EPN3	EPN3	Q9H201	1	-1.12			0.1	3.52	EPN3
Isoform 2 of Clathrin interactor 1 OS=Homo sapiens OX=9606 GN=CLINT1	EPN4	Q14677	0.32	-1.75	1	0.57	0.15	-2.32	CLINT1
Epidermal growth factor receptor kinase substrate 8 OS=Homo sapiens OX=9606 GN=EPS8 PE=1 SV=1	EPS8	Q12929	0.91	-0.1	0.39	-0.62	0.49	1.78	EPS8
Ethanolaminephosphotransferase 1 OS=Homo sapiens OX=9606 GN=SELENOI PE=1 SV=3	EPT1	Q9C0D9	0.61	-0.46	1	-0.44	1	-0.57	SELENOI
GTPase Era, mitochondrial OS=Homo sapiens OX=9606 GN=ERAL1 PE=1 SV=2	ERAL1	O75616	1	-2.89	1	-2.83			ERAL1
Isoform 2 of Endoplasmic reticulum aminopeptidase 1 OS=Homo sapiens OX=9606 GN=ERAP1	ERAP1	Q9NZ08	0.94	0.21	0.14	-2.1	0.008	1.91	ERAP1
Isoform 3 of Endoplasmic reticulum aminopeptidase 2 OS=Homo sapiens OX=9606 GN=ERAP2	ERAP2	Q6P179	0.31	-0.89	0.008	-2.41	0.25	1.36	ERAP2
Isoform 2 of Receptor tyrosine-protein kinase erbB-2 OS=Homo sapiens OX=9606 GN=ERBB2	ERBB2	P04626	0.43	-1.79	0.42	-1.8			ERBB2
Isoform 2 of Erbin OS=Homo sapiens OX=9606 GN=ERBIN	ERBIN	Q96RT1	0.38	-0.69	0.91	-0.27	0.4	-1.51	ERBIN
DNA excision repair protein ERCC-6-like OS=Homo sapiens OX=9606 GN=ERCC6L PE=1 SV=1	ERC6L	Q2NKX8	0.55	-1.12	0.33	1.71	0.33	-3.94	ERCC6L
General transcription and DNA repair factor IIH helicase subunit XPD OS=Homo sapiens OX=9606 GN=ERCC2 PE=1 SV=1	ERCC2	P18074	1	0.06	1	0.06			ERCC2
General transcription and DNA repair factor IIH helicase subunit XPB OS=Homo sapiens OX=9606 GN=ERCC3 PE=1 SV=1	ERCC3	P19447	0.082	-1.94	0.15	-2.05	1	-1.64	ERCC3
Proepiregulin OS=Homo sapiens OX=9606 GN=EREG PE=1 SV=1	EREG	O14944	1	-1.49			1	-1.5	EREG
Eukaryotic peptide chain release factor subunit 1 OS=Homo sapiens OX=9606 GN=ETF1 PE=1 SV=3	ERF1	P62495	0.7	0.35	0.42	1	0.81	-0.38	ETF1
Isoform 2 of Eukaryotic peptide chain release factor GTP-binding subunit ERF3A OS=Homo sapiens OX=9606 GN=GSPT1	ERF3A	P15170	0.72	0.39	0.2	1.87	0.65	-1.59	GSPT1
Probable ergosterol biosynthetic protein 28 OS=Homo sapiens OX=9606 GN=ERG28 PE=1 SV=1	ERG28	Q9UKR5	0.33	0.31			0.33	0.3	ERG28
Lanosterol synthase OS=Homo sapiens OX=9606 GN=LSS PE=1 SV=1	ERG7	P48449	0.42	-0.63	0.015	-1.8	0.29	1.54	LSS
Isoform 2 of Endoplasmic reticulum-Golgi intermediate compartment protein 1 OS=Homo sapiens OX=9606 GN=ERGIC1	ERGI1	Q969X5	1	7.96	1	7.97			ERGIC1
Endoplasmic reticulum-Golgi intermediate compartment protein 2 OS=Homo sapiens OX=9606 GN=ERGIC2 PE=1 SV=2	ERGI2	Q96RQ1	0.22	2.26	0.1	3.63	0.7	0.8	ERGIC2
Isoform 3 of Endoplasmic reticulum-Golgi intermediate compartment protein 3 OS=Homo sapiens OX=9606 GN=ERGIC3	ERGI3	Q9Y282	1	0.28			1	0.27	ERGIC3
Enhancer of rudimentary homolog OS=Homo sapiens OX=9606 GN=ERH PE=1 SV=1	ERH	P84090	0.008	2.15	0.1	3.22	0.33	0.45	ERH
3'-5' exoribonuclease 1 OS=Homo sapiens OX=9606 GN=ERI1 PE=1 SV=3	ERI1	Q8IV48	1	0.96	1	0.96			ERI1
Isoform 3 of Endoplasmic reticulum lectin 1 OS=Homo sapiens OX=9606 GN=ERLEC1	ERLEC	Q96DZ1	1	-2.59	1	-2.6			ERLEC1
Erlin-1 OS=Homo sapiens OX=9606 GN=ERLIN1 PE=1 SV=1	ERLN1	O75477	0.21	-1	0.32	-1.2	0.52	-0.78	ERLIN1
Erlin-2 OS=Homo sapiens OX=9606 GN=ERLIN2 PE=1 SV=1	ERLN2	O94905	0.24	1.16	0.81	0.55	0.00093	2.02	ERLIN2
Serine/threonine-protein kinase/endoribonuclease IRE2 OS=Homo sapiens OX=9606 GN=ERN2 PE=1 SV=4	ERN 2.00	Q76MJ5	0.33	-4.09	0.33	-4.08			ERN 2.00
ERO1-like protein alpha OS=Homo sapiens OX=9606 GN=ERO1A PE=1 SV=2	ERO1A	Q96HE7	0.45	0.26	0.74	-0.11	0.26	0.57	ERO1A
Endoplasmic reticulum resident protein 29 OS=Homo sapiens OX=9606 GN=ERP29 PE=1 SV=4	ERP29	P30040	0.22	-0.82	0.021	-1.76	0.92	0.27	ERP29
Endoplasmic reticulum resident protein 44 OS=Homo sapiens OX=9606 GN=ERP44 PE=1 SV=1	ERP44	Q9BS26	0.82	0.06	0.00021	-1.9	0.001	2.03	ERP44
Epidermal growth factor receptor kinase substrate 8-like protein 2 OS=Homo sapiens OX=9606 GN=EPS8L2 PE=1 SV=2	ES8L2	Q9H6S3	0.00016	1.78	0.0005	2.7	0.35	0.53	EPS8L2	sig
Isoform 2 of Epidermal growth factor receptor kinase substrate 8-like protein 3 OS=Homo sapiens OX=9606 GN=EPS8L3	ES8L3	Q8TE67	0.33	-3.18	0.33	-3.18			EPS8L3
ESF1 homolog OS=Homo sapiens OX=9606 GN=ESF1 PE=1 SV=1	ESF1	Q9H501	0.00034	-2.41	0.02	-2.16	0.041	-2.78	ESF1	sig
Isoform 2 of Epithelial splicing regulatory protein 2 OS=Homo sapiens OX=9606 GN=ESRP2	ESRP2	Q9H6T0	0.47	1.46	0.86	0.69			ESRP2
Isoform 2 of Extended synaptotagmin-1 OS=Homo sapiens OX=9606 GN=ESYT1	ESYT1	Q9BSJ8	0.061	-0.47	0.31	-0.43	0.11	-0.52	ESYT1
Cluster of Isoform 2 of Extended synaptotagmin-2 OS=Homo sapiens OX=9606 GN=ESYT2 (sp|A0FGR8-2|ESYT2_HUMAN)	ESYT2	A0FGR8	0.43	-2.48	1	-2.62	1	-2.24	ESYT2
Electron transfer flavoprotein subunit alpha, mitochondrial OS=Homo sapiens OX=9606 GN=ETFA PE=1 SV=1	ETFA	P13804	0.99	0.01	0.75	-0.27	0.2	0.34	ETFA
Isoform 2 of Electron transfer flavoprotein subunit beta OS=Homo sapiens OX=9606 GN=ETFB	ETFB	P38117	0.27	0.38	0.96	0	< 0.0001	0.81	ETFB
Electron transfer flavoprotein-ubiquinone oxidoreductase, mitochondrial OS=Homo sapiens OX=9606 GN=ETFDH PE=1 SV=2	ETFD	Q16134	1	-0.27	1	-0.34			ETFDH
Electron transfer flavoprotein regulatory factor 1 OS=Homo sapiens OX=9606 GN=ETFRF1 PE=1 SV=2	ETFR1	Q6IPR1	0.4	2.39	1	-3.53	0.33	5.34	ETFRF1
Persulfide dioxygenase ETHE1, mitochondrial OS=Homo sapiens OX=9606 GN=ETHE1 PE=1 SV=2	ETHE1	O95571	0.44	-0.58	0.57	-0.64	1	-0.49	ETHE1
Envoplakin OS=Homo sapiens OX=9606 GN=EVPL PE=1 SV=3	EVPL	Q92817	0.0001	-2.18	0.002	-1.91	0.00059	-2.47	EVPL	sig
Isoform 3 of RNA-binding protein EWS OS=Homo sapiens OX=9606 GN=EWSR1	EWS	Q01844	0.7	-0.15	0.54	0.56	0.33	-1.22	EWSR1
Exocyst complex component 6B OS=Homo sapiens OX=9606 GN=EXOC6B PE=1 SV=3	EXC6B	Q9Y2D4	0.87	-0.43	0.4	-1.41	1	1.12	EXOC6B
Isoform 2 of Exonuclease 3'-5' domain-containing protein 2 OS=Homo sapiens OX=9606 GN=EXD2	EXD2	Q9NVH0	0.94	-0.52	0.7	-2.07	0.1	1.14	EXD2
Isoform 2 of Exocyst complex component 1 OS=Homo sapiens OX=9606 GN=EXOC1	EXOC1	Q9NV70	0.4	-0.76	0.001	1	0.35	-2.29	EXOC1
Exocyst complex component 2 OS=Homo sapiens OX=9606 GN=EXOC2 PE=1 SV=1	EXOC2	Q96KP1	0.51	0.58	0.018	0.7	0.6	0.33	EXOC2
Isoform 2 of Exocyst complex component 3 OS=Homo sapiens OX=9606 GN=EXOC3	EXOC3	O60645	0.3	1.2	0.61	0.71	0.33	3.48	EXOC3
Exocyst complex component 4 OS=Homo sapiens OX=9606 GN=EXOC4 PE=1 SV=1	EXOC4	Q96A65	0.86	0.16	0.72	-0.36	0.48	1.09	EXOC4
Exocyst complex component 5 OS=Homo sapiens OX=9606 GN=EXOC5 PE=1 SV=1	EXOC5	O00471	0.86	-0.13	0.4	-0.73	1	5.91	EXOC5
Isoform 2 of Exocyst complex component 6 OS=Homo sapiens OX=9606 GN=EXOC6	EXOC6	Q8TAG9	1	-4.25	1	-4.25			EXOC6
Isoform 1 of Exocyst complex component 7 OS=Homo sapiens OX=9606 GN=EXOC7	EXOC7	Q9UPT5	0.2	1.65	0.41	1.16			EXOC7
Exocyst complex component 8 OS=Homo sapiens OX=9606 GN=EXOC8 PE=1 SV=2	EXOC8	Q8IYI6	0.46	-0.69	0.96	-0.35	1	-1.09	EXOC8
Nuclease EXOG, mitochondrial OS=Homo sapiens OX=9606 GN=EXOG PE=1 SV=2	EXOG	Q9Y2C4	0.26	1.99	0.028	4.21	1	-3.07	EXOG
Exosome complex component CSL4 OS=Homo sapiens OX=9606 GN=EXOSC1 PE=1 SV=1	EXOS1	Q9Y3B2	0.43	-1.26	0.43	-1.28			EXOSC1
Exosome complex component RRP4 OS=Homo sapiens OX=9606 GN=EXOSC2 PE=1 SV=2	EXOS2	Q13868	0.017	-2.9	0.051	-2.5	1	-5.55	EXOSC2
Exosome complex component RRP40 OS=Homo sapiens OX=9606 GN=EXOSC3 PE=1 SV=3	EXOS3	Q9NQT5	0.006	-4.21	0.05	-3.53	0.33	-6.41	EXOSC3
Exosome complex component RRP41 OS=Homo sapiens OX=9606 GN=EXOSC4 PE=1 SV=3	EXOS4	Q9NPD3	0.032	-3.24	0.14	-3.36	0.33	-3.05	EXOSC4
Exosome complex component RRP46 OS=Homo sapiens OX=9606 GN=EXOSC5 PE=1 SV=1	EXOS5	Q9NQT4	0.33	0.62	0.33	0.62			EXOSC5
Exosome complex component MTR3 OS=Homo sapiens OX=9606 GN=EXOSC6 PE=1 SV=1	EXOS6	Q5RKV6	0.1	-5.06	0.1	-5.04			EXOSC6
Exosome complex component RRP42 OS=Homo sapiens OX=9606 GN=EXOSC7 PE=1 SV=3	EXOS7	Q15024	0.008	-4.62	0.028	-4.24			EXOSC7
Exosome complex component RRP43 OS=Homo sapiens OX=9606 GN=EXOSC8 PE=1 SV=1	EXOS8	Q96B26	0.33	0.57	0.33	0.58			EXOSC8
Isoform 2 of Exosome complex component RRP45 OS=Homo sapiens OX=9606 GN=EXOSC9	EXOS9	Q06265	0.1	-5.15	0.33	-4.55			EXOSC9
Isoform 2 of Exosome component 10 OS=Homo sapiens OX=9606 GN=EXOSC10	EXOSX	Q01780	0.002	-2.44	0.017	-2.2	0.001	-2.86	EXOSC10	sig
Isoform 2 of Exophilin-5 OS=Homo sapiens OX=9606 GN=EXPH5	EXPH5	Q8NEV8	1	-1.05			1	-1.07	EXPH5
Isoform 2 of Exostosin-2 OS=Homo sapiens OX=9606 GN=EXT2	EXT2	Q93063	0.33	-3.69	0.33	-3.69			EXT2
sp|O43909|EXTL3_HUMAN	EXTL3	O43909	0.33	0.48			0.33	0.47	EXTL3
Isoform 2 of Histone-lysine N-methyltransferase EZH2 OS=Homo sapiens OX=9606 GN=EZH2	EZH2	Q15910	0.15	-3.25	0.4	-2.46			EZH2
Ezrin OS=Homo sapiens OX=9606 GN=EZR PE=1 SV=4	EZRI	P15311	0.0069	0.66	0.16	0.61	0.05	0.7	EZR
Hsc70-interacting protein OS=Homo sapiens OX=9606 GN=ST13 PE=1 SV=2	F10A1	P50502	0.54	0.3	0.79	0.31	0.14	0.28	ST13
Protein FAM111A OS=Homo sapiens OX=9606 GN=FAM111A PE=1 SV=2	F111A	Q96PZ2	0.15	-2.9	1	-0.98	0.33	-4.85	FAM111A
Isoform 2 of Protein FAM111B OS=Homo sapiens OX=9606 GN=FAM111B	F111B	Q6SJ93	0.33	0.7	0.33	0.7			FAM111B
Isoform F of Constitutive coactivator of PPAR-gamma-like protein 1 OS=Homo sapiens OX=9606 GN=FAM120A	F120A	Q9NZB2	0.72	-0.29	0.44	0.78	0.28	-1.8	FAM120A
Protein FAM136A OS=Homo sapiens OX=9606 GN=FAM136A PE=1 SV=1	F136A	Q96C01	0.025	1.91	0.0041	2.23	0.2	1.54	FAM136A
Protein FAM162A OS=Homo sapiens OX=9606 GN=FAM162A PE=1 SV=2	F162A	Q96A26	0.94	0.12	0.94	-1.1	0.008	1.92	FAM162A
Protein N-lysine methyltransferase FAM173A OS=Homo sapiens OX=9606 GN=FAM173A PE=2 SV=1	F173A	Q9BQD7	1	-4.83	1	-4.83			ANTKMT
Isoform 2 of Protein FAM177A1 OS=Homo sapiens OX=9606 GN=FAM177A1	F177A	Q8N128	1	0.92	1	0.92			FAM177A1
Isoform B of Protein FAM207A OS=Homo sapiens OX=9606 GN=FAM207A	F207A	Q9NSI2	1	7.89	1	7.89			SLX9
Protein FAM208B OS=Homo sapiens OX=9606 GN=FAM208B PE=1 SV=1	F208B	Q5VWN6	0.012	-2.36	0.028	-3.19	0.7	-1.25	TASOR2
[truncated: 2,798 more rows]
